# Supplementary material for: Identification of Novel Genes and Biological Pathways That Overlap in Infectious and Nonallergic Diseases of the Upper and Lower Airways Using Network Analyses
Source: Front Genet. 2020 Jan 17;10:1352. doi: 10.3389/fgene.2019.01352 (PMC6979043; doi:10.3389/fgene.2019.01352)
Supplement: Supplementary file 1 [file DataSheet_1.zip › SupplementaryTable1.xlsx]

## Sheet: Legend
Supplementary Table 1A: Legend for results of the literature search to identify published genome-wide significant results for each phenotype
Tabs	Description
OM	Supplementary Table 1B: Results of literature search for otitis media
CRS	Supplementary Table 1C: Results of literature search for chronic rhinosinusitis (CRS) and/or nasal polyps (NP)
Bronchiolitis	Supplementary Table 1D: Results of literature search for bronchiolitis
Chronic Bronchitis	Supplementary Table 1E: Results of literature search for chronic bronchitis and COPD airway phenotypes
Pneumonia	Supplementary Table 1F: Results of literature search for pneumonia and acute bronchitis
NTM and TB	Supplementary Table 1G: Results of literature search for pulmonary NTM infection and PTB infection
Variants	Supplementary Table 1H: Variants identified in any phenotype through the literature search
Genes	Supplementary Table 1I: Genes identified in any phenotype through the literature search
Column	Description
Phenotype	phenotype (overall classification)
Upper or Lower Airway	upper or lower airway phenotype
Article	article that the result was identified in
Subphenotype	phenotype (longer description, including control comparison group if not compared with healthy controls)
Study Type	study type (GWAS, exome, linkage, gene-based GWAS, gene burden exome)
Quantitative Measurement	was the phenotypic measurement quantitative (not case/control)
Total Indiv	total individuals in the study
Cases	total case individuals in the study
Controls	total control individuals in the study
Ancestry	ancestry the study was performed in
Meta-Analysis?	was the study a meta-analysis (if so, with details of type of meta-analysis)
Adj for ancestry?	were analyses adjusted for ancestry (and if not, description of why the study was included anyway)
Analyses (incl. adjustment for ancestry)	description of analyses completed to obtain the p-value (including adjustment for ancestry or other covariates)
Variant	rs number
Variant type	variant type according to UCSC hg19 (most deleterious if different types are listed)
Effect allele	effect allele if could be determined from the article
Chr	chr
Position (hg19)	position (hg 19)
Gene(s)	gene(s) that the variant is located in (UCSC hg19)
P-value	p-value reported in the article
OR/Direction of Effect	odds ratio or direction of effect reported in the article
LOD score	LOD score reported in the article
Threshold Used	threshold used (p<5E-8 for GWAS, p<2.5E-6 for exome, LOD>3.3 for linkage), used exome threshold for gene-based GWAS results

## Sheet: OM
Supplementary Table 1B: Results of literature search for OM1,2
Phenotype	Upper or Lower Airway	Article	Subphenotype	Study Type	Quantitative Measurement	Total Indiv	Cases	Controls	Ancestry	Meta-Analysis?	Adj for ancestry?	Analyses (incl. adjustment for ancestry)	Variant	Variant type	Effect allele	Chr	Position (hg19)	Gene(s)	P-value	OR/Direction of Effect	LOD score	Threshold Used
OM	Upper	Allen 2013	chronic otitis media with effusion, recurrent otitis media	GWAS	no	.	1305	.	mostly Caucasian	fixed-effects method meta-analysis of UMN and UPitt	family-based	family-based association test QLSw, which is robust to population stratification; UMN 95.7% Caucasian, UPitt 100% Caucasian; individuals with non-Caucasian ethnicity did not substantially change the family-based association results and so were retained for analyses	rs10497394	intergenic_variant	G	2	174297659	.	1.52e-08	1.51	.	GWAS
OM	Upper	Santos-Cortez 2015	otitis media	Exome	no	.	38	.	Filipino	no	family-based	two-point linkage analysis in indigenous Filipino individuals, under an autosomal dominant model with 95% penetrance and a 5% phenocopy rate	rs863224951	frameshift_variant	c.2478_2485dupGGCTAAAT	12	9004827	A2ML1	3.34e-14	.	7.5	Linkage
OM	Upper	Einarsdottir 2016	chronic otitis media with effusion, recurrent otitis media	GWAS	no	2876	803	2073	Finnish	no	no evidence of population stratification	all affected p-value, no evidence of hidden stratification between cases and controls based on the genomic inflation factor	rs3821170	intron_variant	G	2	207453310	ADAM23	2.833e-10	2.44	.	GWAS
OM	Upper	Einarsdottir 2016	recurrent otitis media	GWAS	no	2775	702	2073	Finnish	no	no evidence of population stratification	RAOM p-value, no evidence of hidden stratification between cases and controls based on the genomic inflation factor	rs885932	intron_variant in HLA-H and HLA-G	A	6	29837507	HLA-H, HLA-G	1.818e-12	1.78	.	GWAS
OM	Upper	Einarsdottir 2016	chronic otitis media with effusion	GWAS	no	2585	512	2073	Finnish	no	no evidence of population stratification	COME p-value, no evidence of hidden stratification between cases and controls based on the genomic inflation factor	rs16974263	intron_variant	A	19	40913539	PRX	2.924e-08	1.75	.	GWAS
OM	Upper	Einarsdottir 2016	chronic otitis media with effusion, recurrent otitis media	GWAS	no	2876	803	2073	Finnish	no	no evidence of population stratification	all affected p-value, no evidence of hidden stratification between cases and controls based on the genomic inflation factor	rs2406176	intron_variant	A	21	19719426	TMPRSS15	1.724e-30	2.7	.	GWAS
OM	Upper	van Ingen 2016	early onset acute otitis media	GWAS	no	11047	2044	9003	European-descent (discovery), includes non-European individuals in replication	fixed-effects model meta-analysis of all cohorts	yes (adjusted)	logistic regression under an additive model, including covariates for sex and the first 3 principal components, for each cohort; Replication cohort genomic inflation factor was 1.01, suggesting population stratification was well controlled	rs2932989	intergenic_variant	T	6	159699284	.	2.15e-09	.	.	GWAS
OM	Upper	Tian 2017	childhood ear infection (self-reported) in 23andMe	GWAS	no	121810	46936	74874	European-descent	no	yes (adjusted)	logistic regression assuming additive allele effects, including covariate for age, gender, and the top 5 principal components to account for residual population structure; individuals in the study had >97% European ancestry by analysis	rs1802575	3_prime_UTR_variant	G	2	56093204	EFEMP1	1.47e-10	1.09	.	GWAS
OM	Upper	Tian 2017	childhood ear infection (self-reported) in 23andMe	GWAS	no	121810	46936	74874	European-descent	no	yes (adjusted)	logistic regression assuming additive allele effects, including covariate for age, gender, and the top 5 principal components to account for residual population structure; individuals in the study had >97% European ancestry by analysis	rs67035515	NMD_transcript_variant	I	3	49656531	BSN	1.56e-08	1.07	.	GWAS
OM	Upper	Tian 2017	childhood ear infection (self-reported) in 23andMe	GWAS	no	121810	46936	74874	European-descent	no	yes (adjusted)	logistic regression assuming additive allele effects, including covariate for age, gender, and the top 5 principal components to account for residual population structure; individuals in the study had >97% European ancestry by analysis	rs4329147	intergenic_variant	T	6	32566577	.	9.55e-12	1.11	.	GWAS
OM	Upper	Tian 2017	childhood ear infection (self-reported) in 23andMe	GWAS	no	121810	46936	74874	European-descent	no	yes (adjusted)	logistic regression assuming additive allele effects, including covariate for age, gender, and the top 5 principal components to account for residual population structure; individuals in the study had >97% European ancestry by analysis	rs73015965	missense_variant	G	6	161127501	PLG	3.78e-08	1.43	.	GWAS
OM	Upper	Tian 2017	childhood ear infection (self-reported) in 23andMe	GWAS	no	121810	46936	74874	European-descent	no	yes (adjusted)	logistic regression assuming additive allele effects, including covariate for age, gender, and the top 5 principal components to account for residual population structure; individuals in the study had >97% European ancestry by analysis	rs35213789	intron_variant	C	7	69268012	AUTS2	3.75e-09	1.06	.	GWAS
OM	Upper	Tian 2017	childhood ear infection (self-reported) in 23andMe	GWAS	no	121810	46936	74874	European-descent	no	yes (adjusted)	logistic regression assuming additive allele effects, including covariate for age, gender, and the top 5 principal components to account for residual population structure; individuals in the study had >97% European ancestry by analysis	rs114947103	intron_variant	C	7	105658927	CDHR3	5.4e-09	1.07	.	GWAS
OM	Upper	Tian 2017	childhood ear infection (self-reported) in 23andMe	GWAS	no	121810	46936	74874	European-descent	no	yes (adjusted)	logistic regression assuming additive allele effects, including covariate for age, gender, and the top 5 principal components to account for residual population structure; individuals in the study had >97% European ancestry by analysis	rs8176643	intron_variant	D	9	136149710	ABO	3.67e-11	1.06	.	GWAS
OM	Upper	Tian 2017	childhood ear infection (self-reported) in 23andMe	GWAS	no	121810	46936	74874	European-descent	no	yes (adjusted)	logistic regression assuming additive allele effects, including covariate for age, gender, and the top 5 principal components to account for residual population structure; individuals in the study had >97% European ancestry by analysis	rs681343	stop_gained	C	19	49206462	FUT2	3.51e-30	1.11	.	GWAS
OM	Upper	Tian 2017	childhood ear infection (self-reported) in 23andMe	GWAS	no	121810	46936	74874	European-descent	no	yes (adjusted)	logistic regression assuming additive allele effects, including covariate for age, gender, and the top 5 principal components to account for residual population structure; individuals in the study had >97% European ancestry by analysis	rs1978060	intron_variant	G	22	19749525	TBX1	1.17e-19	1.09	.	GWAS
OM	Upper	Tian 2017	childhood ear infection (self-reported) in 23andMe	GWAS	no	121810	46936	74874	European-descent	no	yes (adjusted)	logistic regression assuming additive allele effects, including covariate for age, gender, and the top 5 principal components to account for residual population structure; individuals in the study had >97% European ancestry by analysis	.	.	HLA-DRB1 Gln96	6	.	HLA-DRB1	2.11e-12	0.92	.	GWAS
OM	Upper	Tian 2017	myringotomy (self-reported) in 23andMe	GWAS	no	89227	4138	85089	European-descent	no	yes (adjusted)	logistic regression assuming additive allele effects, including covariate for age, gender, and the top 5 principal components to account for residual population structure; individuals in the study had >97% European ancestry by analysis	rs1978060	intron_variant	G	22	19749525	TBX1	3.34e-10	1.17	.	GWAS
OM	Upper	Santos-Cortez 2018	otitis media	Exome	no	.	9	.	Filipino	no	family-based	two-point linkage analysis in indigenous Filipino individuals that are wild-type for A2ML1, under an autosomal dominant model with 90% penetrance and 1% phenocopy rate	rs1800028	stop_gained	T	19	49206817	FUT2	1.2e-05	.	4	Linkage
1Only one significant variant per peak is included in the table
2Sorted by article year and author last name

## Sheet: CRS
Supplementary Table 1C: Results of literature search for CRS and/or NP1,2
Phenotype	Upper or Lower Airway	Article	Subphenotype	Study Type	Quantitative Measurement	Total Indiv	Cases	Controls	Ancestry	Meta-Analysis?	Adj for ancestry?	Analyses (incl. adjustment for ancestry)	Variant	Variant type	Effect allele	Chr	Position (hg19)	Gene(s)	P-value	OR/Direction of Effect	LOD score	Threshold Used
CRS_NP	Upper	Kristjansson 2019	chronic rhinosinusitis (ICD10)	GWAS	no	765694	5608	760086	European-descent (Iceland and UK)	meta-analysis p-value of deCODE genetics and UK Biobank	yes (adjusted)	logistic regression under a multiplicative model, with disease status as the response; for Iceland, adjustment for sex, age, and county of origin; for UK Biobank, adjustment for sex, age, and the first 40 principal components	rs34210653	missense_variant	A	17	4535314	ALOX15	1.1e-08	0.64	.	GWAS
CRS_NP	Upper	Kristjansson 2019	nasal polyps (ICD10)	GWAS	no	765694	4366	714681	European-descent (Iceland and UK)	meta-analysis p-value of deCODE genetics and UK Biobank	yes (adjusted)	logistic regression under a multiplicative model, with disease status as the response; for Iceland, adjustment for sex, age, and county of origin; for UK Biobank, adjustment for sex, age, and the first 40 principal components	rs6543124	intron_variant	A	2	102987459	IL18R1	7.4e-10	0.87	.	GWAS
CRS_NP	Upper	Kristjansson 2019	nasal polyps (ICD10)	GWAS	no	765694	4366	714681	European-descent (Iceland and UK)	meta-analysis p-value of deCODE genetics and UK Biobank	yes (adjusted)	logistic regression under a multiplicative model, with disease status as the response; for Iceland, adjustment for sex, age, and county of origin; for UK Biobank, adjustment for sex, age, and the first 40 principal components	rs17718444	intron_variant	T	3	71499401	FOXP1	1.3e-11	0.85	.	GWAS
CRS_NP	Upper	Kristjansson 2019	nasal polyps (ICD10)	GWAS	no	765694	4366	714681	European-descent (Iceland and UK)	meta-analysis p-value of deCODE genetics and UK Biobank	yes (adjusted)	logistic regression under a multiplicative model, with disease status as the response; for Iceland, adjustment for sex, age, and county of origin; for UK Biobank, adjustment for sex, age, and the first 40 principal components	rs1050152	missense_variant in SLC22A4, intron_variant in LOC553103, intron_variant in AC034220.3	T	5	131676320	SLC22A4, LOC553103, AC034220.3	1.1e-08	0.88	.	GWAS
CRS_NP	Upper	Kristjansson 2019	nasal polyps (ICD10)	GWAS	no	765694	4366	714681	European-descent (Iceland and UK)	meta-analysis p-value of deCODE genetics and UK Biobank	yes (adjusted)	logistic regression under a multiplicative model, with disease status as the response; for Iceland, adjustment for sex, age, and county of origin; for UK Biobank, adjustment for sex, age, and the first 40 principal components	rs1444782	intergenic_variant	A	10	9058671	.	1.1e-14	0.84	.	GWAS
CRS_NP	Upper	Kristjansson 2019	nasal polyps (ICD10)	GWAS	no	765694	4366	714681	European-descent (Iceland and UK)	meta-analysis p-value of deCODE genetics and UK Biobank	yes (adjusted)	logistic regression under a multiplicative model, with disease status as the response; for Iceland, adjustment for sex, age, and county of origin; for UK Biobank, adjustment for sex, age, and the first 40 principal components	rs174535	synonymous_variant	C	11	61551356	MYRF	3.5e-09	0.87	.	GWAS
CRS_NP	Upper	Kristjansson 2019	nasal polyps (ICD10)	GWAS	no	765694	4366	714681	European-descent (Iceland and UK)	meta-analysis p-value of deCODE genetics and UK Biobank	yes (adjusted)	logistic regression under a multiplicative model, with disease status as the response; for Iceland, adjustment for sex, age, and county of origin; for UK Biobank, adjustment for sex, age, and the first 40 principal components	rs34210653	missense_variant	A	17	4535314	ALOX15	8e-27	0.32	.	GWAS
CRS_NP	Upper	Kristjansson 2019	nasal polyps (ICD10)	GWAS	no	765694	4366	714681	European-descent (Iceland and UK)	meta-analysis p-value of deCODE genetics and UK Biobank	yes (adjusted)	logistic regression under a multiplicative model, with disease status as the response; for Iceland, adjustment for sex, age, and county of origin; for UK Biobank, adjustment for sex, age, and the first 40 principal components	rs338598	intron_variant	A	19	41701528	CYP2S1	5.6e-11	0.86	.	GWAS
1Only one significant variant per peak is included in the table
2Sorted by article year and author last name

## Sheet: Bronchiolitis
Supplementary Table 1D: Results of literature search for bronchiolitis1,2
Phenotype	Upper or Lower Airway	Article	Subphenotype	Study Type	Quantitative Measurement	Total Indiv	Cases	Controls	Ancestry	Meta-Analysis?	Adj for ancestry?	Analyses (incl. adjustment for ancestry)	Variant	Variant type	Effect allele	Chr	Position (hg19)	Gene(s)	P-value	OR/Direction of Effect	LOD score	Threshold Used
Bronchiolitis	Lower	Salas 2017	RSV with severe bronchiolitis vs IBS 1000 Genomes as control	Exome	no	.	54	.	European	no	no evidence of population stratification	SNP association; not corrected for genomic inflation because lambda is below 1	rs75081605	synonymous_variant	.	9	107361452	OR13C5	2.53e-12	9.09	.	Exome
Bronchiolitis	Lower	Salas 2017	RSV with severe bronchiolitis vs IBS 1000 Genomes as control	Exome	no	.	54	.	European	no	no evidence of population stratification	SNP association; not corrected for genomic inflation because lambda is below 1	rs1047985	5_prime_UTR_variant	.	6	32605216	HLA-DQA1	2.21e-10	0.05	.	Exome
Bronchiolitis	Lower	Salas 2017	RSV with severe bronchiolitis vs IBS 1000 Genomes as control	Exome	no	.	54	.	European	no	no evidence of population stratification	SNP association; not corrected for genomic inflation because lambda is below 1	rs201623571	missense_variant	.	3	195508393	MUC4	3.55e-10	0.08	.	Exome
Bronchiolitis	Lower	Salas 2017	RSV with severe bronchiolitis vs IBS 1000 Genomes as control	Exome	no	.	54	.	European	no	no evidence of population stratification	SNP association; not corrected for genomic inflation because lambda is below 1	rs4010971	intron_variant, non_coding_transcript_exon_variant	.	20	29637822	FRG1B, MLLT10P1	2.92e-08	0.19	.	Exome
Bronchiolitis	Lower	Salas 2017	RSV with severe bronchiolitis vs IBS 1000 Genomes as control	Exome	no	.	54	.	European	no	no evidence of population stratification	SNP association; not corrected for genomic inflation because lambda is below 1	rs231216	3_prime_UTR_variant	.	19	36259494	PROSER3	4.43e-08	5.35	.	Exome
Bronchiolitis	Lower	Salas 2017	RSV with severe bronchiolitis vs IBS 1000 Genomes as control	Exome	no	.	54	.	European	no	no evidence of population stratification	SNP association; not corrected for genomic inflation because lambda is below 1	rs798112	5_prime_UTR_variant in HERC2P10, intergenic_variant	.	15	31110279	HERC2P10	7.43e-07	0.1	.	Exome
Bronchiolitis	Lower	Salas 2017	RSV with severe bronchiolitis vs IBS 1000 Genomes as control	Exome	no	.	54	.	European	no	no evidence of population stratification	SNP association; not corrected for genomic inflation because lambda is below 1	rs72837837	3_prime_UTR_variant	.	6	15520916	JARID2	7.59e-07	.	.	Exome
Bronchiolitis	Lower	Salas 2017	RSV with severe bronchiolitis vs IBS 1000 Genomes as control	Exome	no	.	54	.	European	no	no evidence of population stratification	SNP association; not corrected for genomic inflation because lambda is below 1	rs3794628	non_coding_transcript_exon_variant in SNAI3-AS1 and RP5-1142A6.3	.	16	88729788	SNAI3-AS1, RP5-1142A6.3	8.52e-07	0.14	.	Exome
Bronchiolitis	Lower	Salas 2017	RSV with severe bronchiolitis vs IBS 1000 Genomes as control	Exome	no	.	54	.	European	no	no evidence of population stratification	SNP association; not corrected for genomic inflation because lambda is below 1	rs149234067	missense_variant in C11orf91, intron_variant in RP4-541C22.8	.	11	33722084	C11orf91, RP4-541C22.8	9.81e-07	0.23	.	Exome
Bronchiolitis	Lower	Salas 2017	RSV with severe bronchiolitis vs IBS 1000 Genomes as control	Exome	no	.	54	.	European	no	no evidence of population stratification	gene-burden test, significant when analyzing common variants; not corrected for genomic inflation because lambda is below 1	.	.	.	17	.	CDC27	4.97e-07	.	.	Exome
Bronchiolitis	Lower	Salas 2017	RSV with severe bronchiolitis vs IBS 1000 Genomes as control	Exome	no	.	54	.	European	no	no evidence of population stratification	gene-burden test, significant when analyzing rare variants; not corrected for genomic inflation because lambda is below 1	.	.	.	11	.	OR8U1, OR8U8	7.6e-10	.	.	Exome
Bronchiolitis	Lower	Salas 2017	RSV with severe bronchiolitis vs IBS 1000 Genomes as control	Exome	no	.	54	.	European	no	no evidence of population stratification	gene-burden test, significant when analyzing rare variants; not corrected for genomic inflation because lambda is below 1	.	.	.	4	.	TAS2R19	2.3e-07	.	.	Exome
Bronchiolitis	Lower	Salas 2017	RSV with severe bronchiolitis vs IBS 1000 Genomes as control	Exome	no	.	54	.	European	no	no evidence of population stratification	gene-burden test, significant when analyzing rare variants; not corrected for genomic inflation because lambda is below 1	.	.	.	3	.	MUC6	3e-07	.	.	Exome
1Only one significant variant per peak is included in the table
2Sorted by article year and author last name

## Sheet: Chronic Bronchitis
Supplementary Table 1E: Results of literature search for chronic bronchitis and COPD airway phenotypes1,2
Phenotype	Upper or Lower Airway	Article	Subphenotype	Study Type	Quantitative Measurement	Total Indiv	Cases	Controls	Ancestry	Meta-Analysis?	Adj for ancestry?	Analyses (incl. adjustment for ancestry)	Variant	Variant type	Effect allele	Chr	Position (hg19)	Gene(s)	P-value	OR/Direction of Effect	LOD score	Threshold Used
chronic bronchitis, airway-type COPD, chronic mucus hypersecretion	Lower	Lee 2014	CB COPD vs current or former smokers with normal spirometry	GWAS	no	5182	1662	3520	self-described European white	fixed effects model meta-analysis of COPDGene, GenKOLS, ECLIPSE	yes (adjusted)	logistic regression under an additive model, case/control as outcome, adjusted for age, gender, pack-years of cigarette smoking, and genetic ancestry-based principal components	rs2869967	intron_variant	C	4	89869332	FAM13A	5.61e-10	1.38	.	GWAS
chronic bronchitis, airway-type COPD, chronic mucus hypersecretion	Lower	Lee 2014	CB COPD vs current or former smokers with normal spirometry	GWAS	no	5182	1662	3520	self-described European white	fixed effects model meta-analysis of COPDGene, GenKOLS, ECLIPSE	yes (adjusted)	logistic regression under an additive model, case/control as outcome, adjusted for age, gender, pack-years of cigarette smoking, and genetic ancestry-based principal components	rs34391416	3_prime_UTR_variant in EFCAB4A, intron_variant in AP006621.8	A	11	831818	EFCAB4A, AP006621.8	4.99e-08	1.93	.	GWAS
chronic bronchitis, airway-type COPD, chronic mucus hypersecretion	Lower	Lee 2014	COPD with CB vs COPD no CB	GWAS	no	5439	1662	3777	self-described European white	fixed effects model meta-analysis of COPDGene, GenKOLS, ECLIPSE	yes (adjusted)	logistic regression under an additive model, case/control as outcome, adjusted for age, gender, pack-years of cigarette smoking, and genetic ancestry-based principal components	rs12692398	intron_variant	A	2	10200316	CYS1	3.33e-08	1.44	.	GWAS
chronic bronchitis, airway-type COPD, chronic mucus hypersecretion	Lower	Cho 2015	wall area percent (airway phenotype) in current or former smokers	GWAS	quantitative	8998	.	.	non-Hispanic white	mixed effects model meta-analysis of COPDGene NHW, ECLIPSE, NETT, GenKOLS (no COPDGene AA)	yes (adjusted)	all individuals together, linear regression adjusted for age, sex, pack-years of smoking, current smoking status, and ancestry-based principal components; analyses for each study included adjustments for population stratification	rs142200419	intergenic_variant	T	4	127323308	.	4.6e-09	+	.	GWAS
chronic bronchitis, airway-type COPD, chronic mucus hypersecretion	Lower	Dijkstra 2015	airway wall thickness in heavy smokers with FEV1/FVC <80%	GWAS	quantitative	3014	.	.	Dutch and German	fixed-effects model meta-analysis of NELSON and LUSI	no evidence of population stratification	all individuals together, linear regression under additive genetic model, adjustment for pack-years and lung volume; The QQ-plot provided no evidence of population stratification (λ = 1.012)	rs734556	intergenic_variant	G	2	224561329	.	4.6e-08	+	.	GWAS
1Only one significant variant per peak is included in the table
2Sorted by article year and author last name

## Sheet: Pneumonia
Supplementary Table 1F: Results of literature search for pneumonia and acute bronchitis1,2
Phenotype	Upper or Lower Airway	Article	Subphenotype	Study Type	Quantitative Measurement	Total Indiv	Cases	Controls	Ancestry	Meta-Analysis?	Adj for ancestry?	Analyses (incl. adjustment for ancestry)	Variant	Variant type	Effect allele	Chr	Position (hg19)	Gene(s)	P-value	OR/Direction of Effect	LOD score	Threshold Used
Pneumonia	Lower	Kenyan Study Group 2016	children with pneumococcal bacteremia (culture confirmed) vs healthy infants	GWAS	no	4555	542	4013	Kenyan	fixed effects meta-analysis	yes (adjusted)	logistic regression with adjustment for the first 2 principal components of genetic structure; medical records of control infants were reviewed for later development of pneumococcal bacteremia	rs140817150	intergenic_variant, intron_variant in AC011288.2, intron_variant in AC006000.5	T	7	13396630	AC011288.2, AC006000.5	1.69e-09	2.47	.	GWAS
Pneumonia	Lower	Hayden 2017	history of childhood pneumonia (self-reported) in COPDGene (current and former smokers with and without COPD)	Gene-Based (GWAS)	no	9934	843	9091	African American	no	yes (adjusted)	gene-based analysis from GWAS data; logistic regression on the basis of case-control status, adjusted for sex and genetic ancestry	.	.	.	7	.	RNF216P1	1e-06	.	.	Exome
Pneumonia	Lower	Hayden 2017	history of childhood pneumonia (self-reported) in COPDGene (current and former smokers with and without COPD)	Gene-Based (GWAS)	no	9934	843	9091	African American	no	yes (adjusted)	gene-based analysis from GWAS data; logistic regression on the basis of case-control status, adjusted for sex and genetic ancestry	.	.	.	15	.	TLE3	2e-06	.	.	Exome
Pneumonia	Lower	Tian 2017	pneumonia (self-reported) in 23andMe	GWAS	no	130639	40600	90039	European-descent	no	yes (adjusted)	logistic regression assuming additive allele effects, including covariate for age, gender, and the top 5 principal components to account for residual population structure; individuals in the study had >97% European ancestry by analysis	rs3131623	intergenic_variant, intron_variant in MICA, intron_variant in MICB, intron_variant in HCP5	T	6	31418810	MICA, MICB, HCP5	1.99e-15	1.1	.	GWAS
Pneumonia	Lower	Tian 2017	pneumonia (self-reported) in 23andMe	GWAS	no	130639	40600	90039	European-descent	no	yes (adjusted)	logistic regression assuming additive allele effects, including covariate for age, gender, and the top 5 principal components to account for residual population structure; individuals in the study had >97% European ancestry by analysis	.	.	HLA-B SerTrpAsn97	6	.	HLA-B	2.37e-12	0.94	.	GWAS
Pneumonia	Lower	Tian 2017	pneumonia (self-reported) in 23andMe	GWAS	no	130639	40600	90039	European-descent	no	yes (adjusted)	logistic regression assuming additive allele effects, including covariate for age, gender, and the top 5 principal components to account for residual population structure; individuals in the study had >97% European ancestry by analysis	.	.	HLA-DRB1 LeuSer11	6	.	HLA-DRB1	4.1e-11	0.94	.	GWAS
Pneumonia	Lower	Salas 2018	children with confirmed pneumococcal empyema	Exome	no	.	8	.	European (Spain)	no	no evidence of population stratification	single point association for common variants, compare to 1000G-IBS as reference controls; confirmed the cases fit in the European dataset, with closest proximity to 1000G-IBS, with no evidence of popuation stratification in either the cases or controls	rs201967957	5_prime_UTR_variant	A	2	66662907	MEIS1	3.71e-13	145.5	.	Exome
Pneumonia	Lower	Salas 2018	children with pneumococcal pleural effusion (empyema)	Gene Burden (exome)	no	.	8	.	European (Spain)	no	no evidence of population stratification	gene burden, all variants, compare to 1000G-IBS as reference controls; confirmed the cases fit in the European dataset, with closest proximity to 1000G-IBS, with no evidence of popuation stratification in either the cases or controls	.	.	.	7	.	MUC3A	1.27e-06	.	.	Exome
Pneumonia	Lower	Salas 2018	children with pneumococcal pleural effusion (empyema)	Gene Burden (exome)	no	.	8	.	European (Spain)	no	no evidence of population stratification	gene burden, rare variants, compare to 1000G-IBS as reference controls; confirmed the cases fit in the European dataset, with closest proximity to 1000G-IBS, with no evidence of popuation stratification in either the cases or controls	.	.	.	7	.	MUC3A	2.42e-10	.	.	Exome
Pneumonia	Lower	Salas 2018	children with pneumococcal pleural effusion (empyema)	Exome	no	.	8	.	European (Spain)	no	no evidence of population stratification	single point association for common variants, compare to 1000G-IBS as reference controls; confirmed the cases fit in the European dataset, with closest proximity to 1000G-IBS, with no evidence of popuation stratification in either the cases or controls	rs576099063	3_prime_UTR_variant	T	10	71267414	TSPAN15	2.36e-08	26.58	.	Exome
Pneumonia	Lower	Salas 2018	children with pneumococcal pleural effusion (empyema)	Gene Burden (exome)	no	.	8	.	European (Spain)	no	no evidence of population stratification	gene burden, all variants, compare to 1000G-IBS as reference controls; confirmed the cases fit in the European dataset, with closest proximity to 1000G-IBS, with no evidence of popuation stratification in either the cases or controls	.	.	.	11	.	OR9G9	8.13e-07	.	.	Exome
Pneumonia	Lower	Salas 2018	children with pneumococcal pleural effusion (empyema)	Gene Burden (exome)	no	.	8	.	European (Spain)	no	no evidence of population stratification	gene burden, rare variants, compare to 1000G-IBS as reference controls; confirmed the cases fit in the European dataset, with closest proximity to 1000G-IBS, with no evidence of popuation stratification in either the cases or controls	.	.	.	11	.	OR9G9	5.62e-11	.	.	Exome
Pneumonia	Lower	Salas 2018	children with pneumococcal pleural effusion (empyema)	Gene Burden (exome)	no	.	8	.	European (Spain)	no	no evidence of population stratification	gene burden, rare variants, compare to 1000G-IBS as reference controls; confirmed the cases fit in the European dataset, with closest proximity to 1000G-IBS, with no evidence of popuation stratification in either the cases or controls	.	.	.	11	.	MUC6	1.9e-10	.	.	Exome
1Only one significant variant per peak is included in the table
2Sorted by article year and author last name

## Sheet: NTM and TB
Supplementary Table 1G: Results of literature search for pulmonary NTM infection and PTB infection1,2
Phenotype	Upper or Lower Airway	Article	Subphenotype	Study Type	Quantitative Measurement	Total Indiv	Cases	Controls	Ancestry	Meta-Analysis?	Adj for ancestry?	Analyses (incl. adjustment for ancestry)	Variant	Variant type	Effect allele	Chr	Position (hg19)	Gene(s)	P-value	OR/Direction of Effect	LOD score	Threshold Used
PTB	Lower	Curtis 2015	PTB	GWAS	no	14514	6432	8082	Russian	no	yes (adjusted)	logistic regression analysis adjusted for the first four prinicipal components to correct for population stratification	rs4733781	intron_variant	C	8	131296767	ASAP1	2.6e-11	0.84	.	GWAS
PTB	Lower	Sveinbjornsson 2016	PTB	WGS	no	281329	3686	277643	Icelandic	no	yes (adjusted)	some indiv seq and some imputed from GWAS chip; logistic regression used to test for association between sequence variants and disease, treating disease status as the response and genotype counts as covariates. Sex, county of birth, current age or age at death, blood sample availability, overlap of lifetime of individual with time span of phenotype collection were included in the model as nuisanc…	rs9271378	intergenic_variant	G	6	32587300	.	2.5e-12	0.78	.	GWAS
Pulmonary NTM	Lower	Chen 2017	pulmonary NTM	Exome/Linkage	no	36	16	20	European, excl. East Asian	no	family-based	gene-level parametric linkage on 9 families, using collapsed haplotype pattern method and MERLIN to test genes for linkage, recessive disease model with 100% penetrance and rise allele frequency 0.05	.	.	.	6	.	TTK	.	.	3.38	Linkage
Pulmonary NTM	Lower	Chen 2017	pulmonary NTM	Exome/Linkage	no	81	66	15	European, excl. East Asian	no	no evidence of population stratification	gene-based association on 9 families and 55 sporadic cases, extended the commonly used collapsing and kernel methods used in unrelated case-control data to account for known pedigree relationships; Principal component analysis (PCA) on probands and sporadic cases indicated the study population is primarily of European ancestry with a small number of East Asian ancestry individuals; unaffected ind…	.	.	.	17	.	MAP2K4	1.63e-10	.	.	Exome
Pulmonary NTM	Lower	Chen 2017	pulmonary NTM	Exome/Linkage	no	81	66	15	European, excl. East Asian	no	no evidence of population stratification	gene-based association on 9 families and 55 sporadic cases, extended the commonly used collapsing and kernel methods used in unrelated case-control data to account for known pedigree relationships; Principal component analysis (PCA) on probands and sporadic cases indicated the study population is primarily of European ancestry with a small number of East Asian ancestry individuals; unaffected ind…	.	.	.	1	.	RCOR3	6.44e-09	.	.	Exome
Pulmonary NTM	Lower	Chen 2017	pulmonary NTM	Exome/Linkage	no	81	66	15	European, excl. East Asian	no	no evidence of population stratification	gene-based association on 9 families and 55 sporadic cases, extended the commonly used collapsing and kernel methods used in unrelated case-control data to account for known pedigree relationships; Principal component analysis (PCA) on probands and sporadic cases indicated the study population is primarily of European ancestry with a small number of East Asian ancestry individuals; unaffected ind…	.	.	.	12	.	KRT83	1.47e-08	.	.	Exome
Pulmonary NTM	Lower	Chen 2017	pulmonary NTM	Exome/Linkage	no	81	66	15	European, excl. East Asian	no	no evidence of population stratification	gene-based association on 9 families and 55 sporadic cases, extended the commonly used collapsing and kernel methods used in unrelated case-control data to account for known pedigree relationships; Principal component analysis (PCA) on probands and sporadic cases indicated the study population is primarily of European ancestry with a small number of East Asian ancestry individuals; unaffected ind…	.	.	.	1	.	IFNLR1	1.64e-08	.	.	Exome
Pulmonary NTM	Lower	Chen 2017	pulmonary NTM	Exome/Linkage	no	81	66	15	European, excl. East Asian	no	no evidence of population stratification	gene-based association on 9 families and 55 sporadic cases, extended the commonly used collapsing and kernel methods used in unrelated case-control data to account for known pedigree relationships; Principal component analysis (PCA) on probands and sporadic cases indicated the study population is primarily of European ancestry with a small number of East Asian ancestry individuals; unaffected ind…	.	.	.	6	.	SLC29A1	1.78e-08	.	.	Exome
PTB	Lower	Zheng 2018	PTB	GWAS	no	8039	2949	5090	Han Chinese	inverse variance weighting fixed-effects model meta-analysis	yes (adjusted)	logistic regression analysis adjusted for the first three prinicipal components to correct for population stratification	rs12437118	intergenic_variant	A	14	76983730	.	1.72e-11	1.277	.	GWAS
PTB	Lower	Zheng 2018	PTB	GWAS	no	8039	2949	5090	Han Chinese	inverse variance weighting fixed-effects model meta-analysis	yes (adjusted)	logistic regression analysis adjusted for the first three prinicipal components to correct for population stratification	rs6114027	intron_variant	C	20	2379598	TGM6	2.37e-11	1.339	.	GWAS
1Only one significant variant per peak is included in the table
2Sorted by article year and author last name

## Sheet: Variants
Supplementary Table 1H: Variants identified in any phenotype through the literature search1
Variant	Phenotype
rs1047985	bronchiolitis
rs10497394	OM
rs1050152	CRS
rs114947103	OM
rs12437118	NTM_TB
rs12692398	chronic_bronchitis
rs140817150	pneumonia
rs142200419	chronic_bronchitis
rs1444782	CRS
rs149234067	bronchiolitis
rs16974263	OM
rs174535	CRS
rs17718444	CRS
rs1800028	OM
rs1802575	OM
rs1978060	OM
rs201623571	bronchiolitis
rs201967957	pneumonia
rs231216	bronchiolitis
rs2406176	OM
rs2869967	chronic_bronchitis
rs2932989	OM
rs3131623	pneumonia
rs338598	CRS
rs34210653	CRS
rs34391416	chronic_bronchitis
rs35213789	OM
rs3794628	bronchiolitis
rs3821170	OM
rs4010971	bronchiolitis
rs4329147	OM
rs4733781	NTM_TB
rs576099063	pneumonia
rs6114027	NTM_TB
rs6543124	CRS
rs67035515	OM
rs681343	OM
rs72837837	bronchiolitis
rs73015965	OM
rs734556	chronic_bronchitis
rs75081605	bronchiolitis
rs798112	bronchiolitis
rs8176643	OM
rs863224951	OM
rs885932	OM
rs9271378	NTM_TB
1Sorted in ascending order by Variant

## Sheet: Genes
Supplementary Table 1I: Genes identified in any phenotype through the literature search1
Gene	Phenotype
A2ML1	OM
ABO	OM
AC006000.5	pneumonia
AC011288.2	pneumonia
AC034220.3	CRS
ADAM23	OM
ALOX15	CRS
AP006621.8	chronic_bronchitis
ASAP1	NTM_TB
AUTS2	OM
BSN	OM
C11orf91	bronchiolitis
CDC27	bronchiolitis
CDHR3	OM
CYP2S1	CRS
CYS1	chronic_bronchitis
EFCAB4A	chronic_bronchitis
EFEMP1	OM
FAM13A	chronic_bronchitis
FOXP1	CRS
FRG1B	bronchiolitis
FUT2	OM
HCP5	pneumonia
HERC2P10	bronchiolitis
HLA-B	pneumonia
HLA-DQA1	bronchiolitis
HLA-DRB1	OM
HLA-DRB1	pneumonia
HLA-G	OM
HLA-H	OM
IFNLR1	NTM_TB
IL18R1	CRS
JARID2	bronchiolitis
KRT83	NTM_TB
LOC553103	CRS
MAP2K4	NTM_TB
MEIS1	pneumonia
MICA	pneumonia
MICB	pneumonia
MLLT10P1	bronchiolitis
MUC3A	pneumonia
MUC4	bronchiolitis
MUC6	bronchiolitis
MUC6	pneumonia
MYRF	CRS
OR13C5	bronchiolitis
OR8U1	bronchiolitis
OR8U8	bronchiolitis
OR9G9	pneumonia
PLG	OM
PROSER3	bronchiolitis
PRX	OM
RCOR3	NTM_TB
RNF216P1	pneumonia
RP4-541C22.8	bronchiolitis
RP5-1142A6.3	bronchiolitis
SLC22A4	CRS
SLC29A1	NTM_TB
SNAI3-AS1	bronchiolitis
TAS2R19	bronchiolitis
TBX1	OM
TGM6	NTM_TB
TLE3	pneumonia
TMPRSS15	OM
TSPAN15	pneumonia
TTK	NTM_TB
1Sorted in ascending order by Gene
