# Supplementary material for: Identification of Novel Genes and Biological Pathways That Overlap in Infectious and Nonallergic Diseases of the Upper and Lower Airways Using Network Analyses
Source: Front Genet. 2020 Jan 17;10:1352. doi: 10.3389/fgene.2019.01352 (PMC6979043; doi:10.3389/fgene.2019.01352)
Supplement: Supplementary file 1 [file DataSheet_1.zip › SupplementaryTable2.xlsx]

## Sheet: Legend
Supplementary Table 2A: Legend for results of single-variant GWAS performed by the Neale lab on UK Biobank data for specific phenotypes
Tabs	Description
Phenotypes included	Supplementary Table 2B: Phenotypes included in our search of the UK Biobank Neale GWAS results
Significant variants	Supplementary Table 2C: Significant variants from UK Biobank GWAS
Column (Phenotypes included)	Description
Phenotype_code	phenotype code (Neale)
Phenotype_name	phenotype name (Neale, edited)
Significant Results?	significant results after filtering: yes (number of peaks after filtering) or no
Phenotype	phenotype (overall classification for our study)
Column (Significant variants)	Description
Phenotype	phenotype (overall classification for our study)
Phenotype_code	phenotype code (Neale)
Phenotype_name	phenotype name (Neale, edited)
rsid	rs number
chr	chromosome
position (hg19)	position (UCSC hg19)
ref	reference allele (Neale)
alt	alternate allele (Neale)
pval	p-value (Neale)
Gene (hg19)	gene(s) that the variant is located in (UCSC hg19)
Variant type (hg19)	variant type according to UCSC hg19 (most deleterious if different types are listed)

## Sheet: Phenotypes included
Supplementary Table 2B: Phenotypes included in our search of the UK Biobank Neale GWAS results1
Phenotype_code	Phenotype_name	Significant Results?	Phenotype
22129	Doctor diagnosed chronic bronchitis	yes (2)	chronic bronchitis
22134	Doctor diagnosed bronchiectasis	no	.
22137	Doctor diagnosed tuberculosis	yes (2)	NTM and TB
20002_1114	Non-cancer illness code, self-reported: bronchiectasis	yes (2)	bronchiectasis
20002_1398	Non-cancer illness code, self-reported: pneumonia	yes (2)	pneumonia and acute bronchitis
20002_1412	Non-cancer illness code, self-reported: bronchitis	yes (2)	pneumonia and acute bronchitis
20002_1413	Non-cancer illness code, self-reported: nasal/sinus disorder	yes (1)	CRS
20002_1414	Non-cancer illness code, self-reported: throat or larynx disorder	no	.
20002_1416	Non-cancer illness code, self-reported: chronic sinusitis	no	.
20002_1417	Non-cancer illness code, self-reported: nasal polyps	yes (7)	CRS
20002_1440	Non-cancer illness code, self-reported: tuberculosis (tb)	no	.
BRONCHITIS	Bronchitis	yes (1)	pneumonia and acute bronchitis
COPD_OPPORTUNIST_INFECTIONS	COPD related to chronic (opportunist) infections	no	.
H65	Nonsuppurative otitis media (ICD10)	yes (2)	OM
H66	Suppurative and unspecified otitis media (ICD10)	no	.
H69	Other disorders of Eustachian tube (ICD10)	yes (1)	OM
H71	Cholesteatoma of middle ear (ICD10)	no	.
H72	Perforation of tympanic membrane (ICD10)	yes (1)	OM
H73	Other disorders of tympanic membrane (ICD10)	no	.
H74	Other disorders of middle ear and mastoid (ICD10)	no	.
H8_CHRON_SUPOTITIS	Chronic suppurative otitis media	no	.
H8_MED_SUPP	Suppurative and unspecified otitis media	no	.
H8_MYRINGNAS	Other specified/unspecified disorders of tympanic membrane	yes (1)	OM
H8_OTIMEDNAS	Otitis media, unspecified	no	.
H8_OTORRHOEA	Otorrhoea	yes (1)	OM
H92	Otalgia and effusion of ear (ICD10)	no	.
J01	Acute sinusitis (ICD10)	no	.
J02	Acute pharyngitis (ICD10)	no	.
J03	Acute tonsillitis (ICD10)	no	.
J06	Acute upper respiratory infections of multiple and unspecified sites (ICD10)	no	.
J13	Pneumonia due to Streptococcus pneumoniae (ICD10)	no	.
J15	Bacterial pneumonia, not elsewhere classified (ICD10)	yes (1)	pneumonia and acute bronchitis
J18	Pneumonia, organism unspecified (ICD10)	yes (1)	pneumonia and acute bronchitis
J20	Acute bronchitis (ICD10)	no	.
J22	Unspecified acute lower respiratory infection (ICD10)	no	.
J31	Chronic rhinitis, nasopharyngitis and pharyngitis (ICD10)	no	.
J32	Chronic sinusitis (ICD10)	no	.
J33	Nasal polyp (ICD10)	yes (15)	CRS
J36	Peritonsillar abscess (ICD10)	no	.
J40	Bronchitis, not specified as acute or chronic (ICD10)	no	.
J47	Bronchiectasis (ICD10)	no	.
PNEUMOBACTKNOWN	Bacterial pneumonia (organism specified)	no	.
VIII_EAR_MASTOID	Diseases of the ear and mastoid process	yes (1)	OM
1Sorted by Phenotype_code

## Sheet: Significant variants
Supplementary Table 2C: Significant variants from UK Biobank GWAS1,2,3
Phenotype	Phenotype_code	Phenotype_name	rsid	chr	position (hg19)	ref	alt	pval	Gene (hg19)	Variant type (hg19)
Bronchiectasis	20002_1114	Non-cancer illness code, self-reported: bronchiectasis	rs29001517	6	32447074	T	G	9.84692e-09	.	intergenic_variant
Bronchiectasis	20002_1114	Non-cancer illness code, self-reported: bronchiectasis	rs374503135	3	81490960	C	CT	4.1736e-08	.	intergenic_variant
Bronchitis	20002_1412	Non-cancer illness code, self-reported: bronchitis	rs36095411	17	38031865	T	G	2.44171e-09	ZPBP2	intron_variant
Bronchitis	20002_1412	Non-cancer illness code, self-reported: bronchitis	rs3857095	4	148822783	C	A	1.46249e-08	ARHGAP10	intron_variant
Bronchitis	BRONCHITIS	Bronchitis	rs112492092	10	8503648	A	C	1.64961e-08	.	intergenic_variant
Chronic Bronchitis	22129	Doctor diagnosed chronic bronchitis	rs9550727	13	21919393	G	T	3.40511e-09	MIPEPP3	intron_variant
Chronic Bronchitis	22129	Doctor diagnosed chronic bronchitis	rs140940501	9	128850262	G	A	3.84009e-08	.	intergenic_variant
CRS_NP	J33	Nasal polyp (ICD10)	rs9272422	6	32605132	T	C	8.80207e-31	.	upstream_gene_variant
CRS_NP	J33	Nasal polyp (ICD10)	rs1837253	5	110401872	T	C	8.05057e-21	.	upstream_gene_variant
CRS_NP	J33	Nasal polyp (ICD10)	rs1888909	9	6197392	T	C	2.9103e-17	.	intergenic_variant
CRS_NP	20002_1417	Nasal polyps (self reported)	rs9271509	6	32589415	G	A	6.03141e-16	.	intergenic_variant
CRS_NP	J33	Nasal polyp (ICD10)	rs34210653	17	4535314	G	A	2.47824e-14	ALOX15	missense_variant
CRS_NP	J33	Nasal polyp (ICD10)	rs2325259	6	90850164	T	C	3.78415e-12	BACH2	intron_variant
CRS_NP	20002_1417	Nasal polyps (self reported)	rs3939286	9	6210099	T	C	8.9335e-12	.	intergenic_variant
CRS_NP	J33	Nasal polyp (ICD10)	rs62247034	3	71545798	C	A	1.57552e-11	FOXP1	intron_variant
CRS_NP	20002_1417	Nasal polyps (self reported)	rs7898135	10	9052036	C	A	1.42685e-10	.	intergenic_variant
CRS_NP	J33	Nasal polyp (ICD10)	rs71421665	2	233654647	T	C	4.81333e-10	GIGYF2	intron_variant
CRS_NP	J33	Nasal polyp (ICD10)	rs61840192	10	9043404	G	A	7.11591e-10	.	intergenic_variant
CRS_NP	20002_1417	Nasal polyps (self reported)	rs2944591	2	233794821	C	T	7.27666e-10	NGEF	intron_variant
CRS_NP	20002_1417	Nasal polyps (self reported)	rs1837253	5	110401872	T	C	2.26981e-09	.	upstream_gene_variant
CRS_NP	J33	Nasal polyp (ICD10)	rs13020553	2	102931826	C	G	3.30874e-09	IL1RL1	intron_variant
CRS_NP	20002_1417	Nasal polyps (self reported)	rs114296309	5	51047286	T	C	1.30321e-08	.	intergenic_variant
CRS_NP	J33	Nasal polyp (ICD10)	rs705705	12	56435504	G	C	1.34058e-08	.	upstream_gene_variant
CRS_NP	20002_1413	Nasal/sinus disorder (self reported)	rs116348454	5	153759133	G	T	1.46344e-08	GALNT10	intron_variant
CRS_NP	J33	Nasal polyp (ICD10)	rs338598	19	41701528	C	A	1.66817e-08	CYP2S1	intron_variant
CRS_NP	J33	Nasal polyp (ICD10)	rs6688113	1	151060527	G	A	1.96692e-08	GABPB2	intron_variant
CRS_NP	J33	Nasal polyp (ICD10)	rs140600978	X	16682166	A	G	2.87016e-08	CTPS2	intron_variant
CRS_NP	20002_1417	Nasal polyps (self reported)	rs112409880	13	51799446	C	T	3.6541e-08	FAM124A	intron_variant
OM	H65	Nonsuppurative otitis media (ICD10)	rs3824247	8	124721949	C	T	1.64271e-11	ANXA13	intron_variant
OM	H72	Perforation of tympanic membrane (ICD10)	rs5909373	X	17566980	C	A	1.80128e-10	NHS	intron_variant
OM	H65	Nonsuppurative otitis media (ICD10)	rs554377677	17	70753128	G	GA	3.13732e-08	SLC39A11	intron_variant
OM	H69	Diagnoses - main ICD10: H69 Other disorders of Eustachian tube	rs147332058	11	106658962	AT	A	3.48127e-08	GUCY1A2	intron_variant
OM	H8_OTORRHOEA	Otorrhoea	rs4891244	18	72907432	C	T	4.73707e-08	.	downstream_gene_variant
OM	VIII_EAR_MASTOID	Diseases of the ear and mastoid process	rs193157911	4	97357681	G	A	4.73997e-08	.	intergenic_variant
OM	H8_MYRINGNAS	Other specified/unspecified disorders of tympanic membrane	rs28862980	8	2099669	T	C	4.91137e-08	.	intergenic_variant
Pneumonia	J15	Diagnoses - main ICD10: J15 Bacterial pneumonia, not elsewhere classified	rs12812600	12	13512761	T	C	3.33727e-09	.	intergenic_variant
Pneumonia	J18	Diagnoses - main ICD10: J18 Pneumonia, organism unspecified	rs112398760	1	162467235	G	A	1.00571e-08	UHMK1	intron_variant
Pneumonia	20002_1398	Non-cancer illness code, self-reported: pneumonia	rs186117582	12	117394977	C	T	1.22615e-08	FBXW8	intron_variant
Pneumonia	20002_1398	Non-cancer illness code, self-reported: pneumonia	rs189768437	14	102157959	G	A	3.07187e-08	.	intergenic_variant
Tuberculosis	22137	Doctor diagnosed tuberculosis	rs73080457	12	22772710	A	G	1.22695e-08	.	intergenic_variant
Tuberculosis	22137	Doctor diagnosed tuberculosis	rs11185599	7	50125864	C	T	4.51923e-08	ZPBP	intron_variant
1Only significant variants were included and low-confidence variants were excluded from the final results
2Only 1 significant variant per peak is included in the table.
3Sorted by phenotype, pval, chr, position.
