# Supplementary material for: Identification of Novel Genes and Biological Pathways That Overlap in Infectious and Nonallergic Diseases of the Upper and Lower Airways Using Network Analyses
Source: Front Genet. 2020 Jan 17;10:1352. doi: 10.3389/fgene.2019.01352 (PMC6979043; doi:10.3389/fgene.2019.01352)
Supplement: Supplementary file 1 [file DataSheet_1.zip › SupplementaryTable3.xlsx]

## Sheet: Legend
Supplementary Table 3A: Legend for eQTL results from the GTEx portal for genome-wide significant variants that were identified from the literature or UK Biobank
Tabs	Description
GTEx tissues	Supplementary Table 3B: GTEx tissues analyzed in this study
eQTL results	Supplementary Table 3C: eQTL results for tissues selected for analysis in this study
Column (GTEx tissues)	Description
Tissue	GTEx tissue for eQTL
Number of Samples	Number of tissue samples included in GTEx
Included in this study?	Was this tissue selected for analysis in this study (yes or no)?
Column (eQTL results)	Description
source	source of the variant (literature or UK Biobank)
phenotype	phenotype (overall classification)
rs_number	rs number dbSNP 147 (GTEx)
gtex_ID	GTEx ID (GTEx)
gene_id	GENCODE/Ensembl gene ID (GTEx)
tss_distance	distance between variant and transcription start site. Positive when variant is downstream of the TSS, negative otherwise (GTEx)
ma_samples	number of samples carrying the minor allele (GTEx)
ma_count	total number of minor alleles across individuals (GTEx)
maf	minor allele frequency observed in the set of donors for a given tissue (GTEx)
pval_nominal	nominal p-value (GTEx)
slope	regression slope (GTEx)
slope_se	standard error of the regression slope (GTEx)
pval_nominal_threshold	nominal p-value threshold for calling a variant-gene pair significant for the gene (GTEx)
min_pval_nominal	smallest nominal p-value for the gene (GTEx)
pval_beta	beta-approximated permutation p-value (GTEx)
tissue_type	GTEx tissue for eQTL (GTEx)
gene.name	official gene symbol

## Sheet: GTEx tissues
Supplementary Table 3B: GTEx tissues analyzed in this study
Tissue	Number of Samples	Included in this study?
Adipose - Subcutaneous	385	no
Adipose - Visceral (Omentum)	313	no
Adrenal Gland	175	yes
Artery - Aorta	267	no
Artery - Coronary	152	no
Artery - Tibial	388	no
Brain - Amygdala	88	no
Brain - Anterior cingulate cortex (BA24)	109	no
Brain - Caudate (basal ganglia)	144	no
Brain - Cerebellar Hemisphere	125	no
Brain - Cerebellum	154	no
Brain - Cortex	136	no
Brain - Frontal Cortex (BA9)	118	no
Brain - Hippocampus	111	no
Brain - Hypothalamus	108	no
Brain - Nucleus accumbens (basal ganglia)	130	no
Brain - Putamen (basal ganglia)	111	no
Brain - Spinal cord (cervical c-1)	83	no
Brain - Substantia nigra	80	no
Breast - Mammary Tissue	251	yes
Cells - EBV-transformed lymphocytes	117	yes
Cells - Transformed fibroblasts	300	yes
Colon - Sigmoid	203	yes
Colon - Transverse	246	yes
Esophagus - Gastroesophageal Junction	213	no
Esophagus - Mucosa	258	yes
Esophagus - Muscularis	335	no
Heart - Atrial Appendage	264	no
Heart - Left Ventricle	272	no
Liver	153	yes
Lung	383	yes
Minor Salivary Gland	85	yes
Muscle - Skeletal	491	no
Nerve - Tibial	361	no
Ovary	122	no
Pancreas	220	yes
Pituitary	157	yes
Prostate	132	yes
Skin - Not Sun Exposed (Suprapubic)	335	yes
Skin - Sun Exposed (Lower leg)	414	yes
Small Intestine - Terminal Ileum	122	yes
Spleen	146	yes
Stomach	237	yes
Testis	225	no
Thyroid	399	yes
Uterus	101	yes
Vagina	106	yes
Whole Blood	369	yes
Bladder	10	yes
Cervix - Ectocervix	6	yes
Cervix - Endocervix	5	yes
Fallopian Tube	7	yes
Kidney - Cortex	39	no

## Sheet: eQTL results
Supplementary Table 3C: eQTL results for tissues selected for analysis in this study1,2
source	phenotype	rs_number	gtex_ID	gene_id	tss_distance	ma_samples	ma_count	maf	pval_nominal	slope	slope_se	pval_nominal_threshold	min_pval_nominal	pval_beta	tissue_type	gene.name
Literature	Bronchiolitis	rs149234067	11_33722084_G_T_b37	ENSG00000205177.5	-263	177	215	0.309798	3.65556e-06	-0.238581	0.0505379	5.39628e-05	4.46548e-09	1.6205e-05	Esophagus_Mucosa	C11orf91
Literature	Bronchiolitis	rs149234067	11_33722084_G_T_b37	ENSG00000085063.10	-35907	160	194	0.296636	2.3699e-05	-0.129033	0.0300193	3.79097e-05	1.64603e-09	6.82427e-06	Skin_Not_Sun_Exposed_Suprapubic	CD59
Literature	Bronchiolitis	rs149234067	11_33722084_G_T_b37	ENSG00000085063.10	-35907	201	245	0.304726	1.52034e-08	-0.164008	0.0282933	5.2714e-05	1.02927e-11	5.89351e-08	Skin_Sun_Exposed_Lower_leg	CD59
Literature	Bronchiolitis	rs149234067	11_33722084_G_T_b37	ENSG00000110429.9	-74005	177	215	0.309798	2.58959e-05	0.143269	0.0335101	5.37681e-05	9.01184e-07	0.00226093	Esophagus_Mucosa	FBXO3
Literature	Bronchiolitis	rs798112	15_31110279_G_A_b37	ENSG00000215302.4	347297	89	103	0.205179	2.15696e-05	-0.430275	0.0988727	2.49127e-05	6.34274e-14	4.95191e-10	Breast_Mammary_Tissue	CTD-3092A11.1
Literature	Bronchiolitis	rs798112	15_31110279_G_A_b37	ENSG00000215302.4	347297	121	142	0.236667	4.4125e-06	-0.421878	0.0898542	6.62102e-05	8.82858e-26	1.52332e-20	Cells_Transformed_fibroblasts	CTD-3092A11.1
Literature	Bronchiolitis	rs798112	15_31110279_G_A_b37	ENSG00000215302.4	347297	85	102	0.232877	1.75934e-05	-0.53183	0.120593	2.83802e-05	7.13059e-08	0.000179875	Pancreas	CTD-3092A11.1
Literature	Bronchiolitis	rs798112	15_31110279_G_A_b37	ENSG00000215302.4	347297	128	152	0.228228	3.62012e-06	-0.413344	0.0874694	4.89225e-05	3.41889e-22	1.12782e-17	Skin_Not_Sun_Exposed_Suprapubic	CTD-3092A11.1
Literature	Bronchiolitis	rs798112	15_31110279_G_A_b37	ENSG00000215302.4	347297	150	173	0.209951	1.53219e-09	-0.458225	0.0738124	7.24341e-05	3.32971e-23	1.43154e-18	Skin_Sun_Exposed_Lower_leg	CTD-3092A11.1
Literature	Bronchiolitis	rs798112	15_31110279_G_A_b37	ENSG00000215302.4	347297	143	168	0.211587	1.04624e-05	-0.357235	0.0798095	7.62292e-05	8.29726e-15	7.2595e-11	Thyroid	CTD-3092A11.1
Literature	Bronchiolitis	rs798112	15_31110279_G_A_b37	ENSG00000270055.1	330113	150	173	0.209951	8.02667e-06	-0.285551	0.062998	7.75456e-05	3.81498e-20	1.01271e-15	Skin_Sun_Exposed_Lower_leg	CTD-3092A11.2
Literature	Bronchiolitis	rs798112	15_31110279_G_A_b37	ENSG00000178115.10	266096	143	168	0.211587	1.08344e-07	-0.41677	0.0767351	8.47252e-05	1.52338e-69	4.55652e-61	Thyroid	GOLGA8Q
Literature	Bronchiolitis	rs798112	15_31110279_G_A_b37	ENSG00000259845.1	2805	94	111	0.22561	1.40284e-12	0.678516	0.0899775	3.48887e-05	2.02884e-19	1.20779e-15	Colon_Transverse	HERC2P10
Literature	Bronchiolitis	rs798112	15_31110279_G_A_b37	ENSG00000260382.1	-65155	143	168	0.228261	7.23292e-06	0.347024	0.0759948	5.0005e-05	4.17548e-28	3.78294e-22	Whole_Blood	RP11-540B6.2
Literature	Bronchiolitis	rs798112	15_31110279_G_A_b37	ENSG00000270015.1	-108438	141	164	0.215223	1.81675e-05	0.228311	0.0524505	6.08597e-05	5.65808e-10	2.28291e-06	Lung	RP11-540B6.6
Literature	Bronchiolitis	rs798112	15_31110279_G_A_b37	ENSG00000269930.1	201118	143	168	0.211587	4.23938e-05	-0.273935	0.0660174	7.26259e-05	2.16139e-15	2.39501e-11	Thyroid	RP11-932O9.9
Literature	Bronchiolitis	rs3794628	16_88729788_C_T_b37	ENSG00000051523.6	12228	134	160	0.266667	7.20522e-06	-0.154685	0.0337374	3.30903e-05	1.01879e-07	0.000677104	Cells_Transformed_fibroblasts	CYBA
Literature	Bronchiolitis	rs3794628	16_88729788_C_T_b37	ENSG00000051523.6	12228	191	228	0.275362	2.43925e-08	-0.116877	0.0204717	3.91631e-05	4.53839e-10	5.17101e-06	Skin_Sun_Exposed_Lower_leg	CYBA
Literature	Bronchiolitis	rs3794628	16_88729788_C_T_b37	ENSG00000051523.6	12228	117	142	0.299578	3.65988e-06	-0.192847	0.0404894	1.64633e-05	8.3153e-10	6.4318e-06	Stomach	CYBA
Literature	Bronchiolitis	rs3794628	16_88729788_C_T_b37	ENSG00000185669.5	-18334	181	220	0.287206	2.5508e-05	0.223431	0.0522834	2.69863e-05	4.14701e-20	3.95031e-15	Lung	SNAI3
Literature	Bronchiolitis	rs3794628	16_88729788_C_T_b37	ENSG00000260630.2	82	105	126	0.250996	4.94734e-15	-0.472141	0.0556541	1.28585e-05	4.94734e-15	1.35877e-10	Breast_Mammary_Tissue	SNAI3-AS1
Literature	Bronchiolitis	rs3794628	16_88729788_C_T_b37	ENSG00000260630.2	82	134	160	0.266667	2.86183e-06	-0.221555	0.046246	3.08576e-05	8.88022e-08	0.000568053	Cells_Transformed_fibroblasts	SNAI3-AS1
Literature	Bronchiolitis	rs3794628	16_88729788_C_T_b37	ENSG00000260630.2	82	103	125	0.307882	4.57594e-10	-0.412282	0.0622117	1.76909e-05	1.1712e-10	1.08349e-06	Colon_Sigmoid	SNAI3-AS1
Literature	Bronchiolitis	rs3794628	16_88729788_C_T_b37	ENSG00000260630.2	82	123	148	0.300813	1.33221e-14	-0.530373	0.0639447	1.85627e-05	2.04207e-17	6.3324e-13	Colon_Transverse	SNAI3-AS1
Literature	Bronchiolitis	rs3794628	16_88729788_C_T_b37	ENSG00000260630.2	82	161	199	0.277933	1.02559e-16	-0.452449	0.0512585	3.03022e-05	7.24217e-29	1.90233e-23	Esophagus_Mucosa	SNAI3-AS1
Literature	Bronchiolitis	rs3794628	16_88729788_C_T_b37	ENSG00000260630.2	82	181	220	0.287206	6.7621e-18	-0.312832	0.0341555	2.57991e-05	6.7621e-18	2.32182e-13	Lung	SNAI3-AS1
Literature	Bronchiolitis	rs3794628	16_88729788_C_T_b37	ENSG00000260630.2	82	99	123	0.279545	8.59429e-17	-0.547667	0.0595892	1.66807e-05	4.11268e-17	6.7387e-13	Pancreas	SNAI3-AS1
Literature	Bronchiolitis	rs3794628	16_88729788_C_T_b37	ENSG00000260630.2	82	79	102	0.324841	1.08259e-05	-0.349727	0.0761308	1.28507e-05	3.06161e-09	1.80399e-05	Pituitary	SNAI3-AS1
Literature	Bronchiolitis	rs3794628	16_88729788_C_T_b37	ENSG00000260630.2	82	150	184	0.274627	8.45359e-12	-0.442099	0.0620156	2.69411e-05	1.96075e-26	2.60019e-21	Skin_Not_Sun_Exposed_Suprapubic	SNAI3-AS1
Literature	Bronchiolitis	rs3794628	16_88729788_C_T_b37	ENSG00000260630.2	82	191	228	0.275362	1.78905e-17	-0.45757	0.0509705	4.05278e-05	7.91276e-38	1.01826e-31	Skin_Sun_Exposed_Lower_leg	SNAI3-AS1
Literature	Bronchiolitis	rs3794628	16_88729788_C_T_b37	ENSG00000260630.2	82	52	64	0.262295	2.26655e-06	-0.437117	0.0870965	1.08931e-05	4.2798e-09	2.3504e-05	Small_Intestine_Terminal_Ileum	SNAI3-AS1
Literature	Bronchiolitis	rs3794628	16_88729788_C_T_b37	ENSG00000260630.2	82	72	84	0.287671	1.4725e-12	-0.706257	0.089692	1.10674e-05	3.56489e-15	5.71256e-11	Spleen	SNAI3-AS1
Literature	Bronchiolitis	rs3794628	16_88729788_C_T_b37	ENSG00000260630.2	82	117	142	0.299578	2.30379e-14	-0.519201	0.063048	1.04723e-05	3.54153e-15	6.61054e-11	Stomach	SNAI3-AS1
Literature	Bronchiolitis	rs3794628	16_88729788_C_T_b37	ENSG00000260630.2	82	182	216	0.270677	1.00519e-19	-0.45254	0.0466913	3.77838e-05	1.00519e-19	5.83514e-15	Thyroid	SNAI3-AS1
Literature	Bronchiolitis	rs3794628	16_88729788_C_T_b37	ENSG00000260630.2	82	48	58	0.287129	6.70837e-10	-0.620635	0.088353	5.29726e-06	6.70837e-10	2.47582e-06	Uterus	SNAI3-AS1
Literature	Bronchiolitis	rs3794628	16_88729788_C_T_b37	ENSG00000260630.2	82	169	204	0.276423	5.1296e-16	-0.278128	0.0324229	2.29486e-05	5.1296e-16	1.80306e-11	Whole_Blood	SNAI3-AS1
Literature	Bronchiolitis	rs231216	19_36259494_C_A_b37	ENSG00000267049.1	-2436	179	213	0.339172	3.83737e-06	-0.21504	0.0456542	4.88298e-05	5.40575e-07	0.00164612	Esophagus_Mucosa	AC002398.13
Literature	Bronchiolitis	rs231216	19_36259494_C_A_b37	ENSG00000267049.1	-2436	184	227	0.338806	4.17189e-07	-0.291269	0.056344	4.24179e-05	1.44564e-09	6.29247e-06	Lung	AC002398.13
Literature	Bronchiolitis	rs231216	19_36259494_C_A_b37	ENSG00000267049.1	-2436	198	238	0.332402	9.76444e-07	-0.279206	0.0559999	5.87709e-05	9.76444e-07	0.00302418	Skin_Sun_Exposed_Lower_leg	AC002398.13
Literature	Bronchiolitis	rs231216	19_36259494_C_A_b37	ENSG00000267049.1	-2436	194	235	0.34157	1.08183e-06	-0.283556	0.0570695	7.01312e-05	1.71341e-10	8.94741e-07	Thyroid	AC002398.13
Literature	Bronchiolitis	rs231216	19_36259494_C_A_b37	ENSG00000004777.14	-5940	146	181	0.330292	3.34721e-06	-0.13814	0.0290434	4.48821e-05	3.34721e-06	0.00883927	Cells_Transformed_fibroblasts	ARHGAP33
Literature	Bronchiolitis	rs231216	19_36259494_C_A_b37	ENSG00000004777.14	-5940	131	162	0.366516	1.197e-06	-0.245459	0.0490657	2.43397e-05	6.3252e-08	0.000190943	Colon_Transverse	ARHGAP33
Literature	Bronchiolitis	rs231216	19_36259494_C_A_b37	ENSG00000004777.14	-5940	179	213	0.339172	2.27615e-23	-0.347104	0.0318933	4.49088e-05	1.10458e-34	5.62218e-29	Esophagus_Mucosa	ARHGAP33
Literature	Bronchiolitis	rs231216	19_36259494_C_A_b37	ENSG00000004777.14	-5940	79	95	0.371094	4.50506e-08	-0.398344	0.0680208	1.18445e-05	4.50506e-08	0.000122658	Liver	ARHGAP33
Literature	Bronchiolitis	rs231216	19_36259494_C_A_b37	ENSG00000004777.14	-5940	184	227	0.338806	1.13239e-10	-0.199646	0.0299242	3.40811e-05	1.13239e-10	6.09414e-07	Lung	ARHGAP33
Literature	Bronchiolitis	rs231216	19_36259494_C_A_b37	ENSG00000004777.14	-5940	162	195	0.344523	1.82351e-17	-0.379023	0.0417111	4.13759e-05	1.03992e-25	3.76829e-21	Skin_Not_Sun_Exposed_Suprapubic	ARHGAP33
Literature	Bronchiolitis	rs231216	19_36259494_C_A_b37	ENSG00000004777.14	-5940	198	238	0.332402	2.62345e-22	-0.344932	0.0330965	5.64785e-05	2.64233e-27	1.71864e-22	Skin_Sun_Exposed_Lower_leg	ARHGAP33
Literature	Bronchiolitis	rs231216	19_36259494_C_A_b37	ENSG00000004777.14	-5940	194	235	0.34157	1.40052e-16	-0.259038	0.0297207	5.68875e-05	1.12558e-26	5.47262e-22	Thyroid	ARHGAP33
Literature	Bronchiolitis	rs231216	19_36259494_C_A_b37	ENSG00000004777.14	-5940	184	226	0.342424	7.88175e-08	-0.174843	0.0317589	3.26451e-05	4.64184e-12	3.01657e-08	Whole_Blood	ARHGAP33
Literature	Bronchiolitis	rs231216	19_36259494_C_A_b37	ENSG00000167595.10	10450	121	144	0.336449	1.40809e-05	-0.277404	0.0622911	1.61826e-05	8.21126e-09	3.36876e-05	Breast_Mammary_Tissue	C19orf55
Literature	Bronchiolitis	rs231216	19_36259494_C_A_b37	ENSG00000167595.10	10450	146	181	0.330292	5.54887e-07	-0.182992	0.0355954	5.75389e-05	1.7154e-08	6.48105e-05	Cells_Transformed_fibroblasts	C19orf55
Literature	Bronchiolitis	rs231216	19_36259494_C_A_b37	ENSG00000167595.10	10450	131	162	0.366516	1.56352e-05	-0.263948	0.0596729	2.63045e-05	7.30621e-14	4.64776e-10	Colon_Transverse	C19orf55
Literature	Bronchiolitis	rs231216	19_36259494_C_A_b37	ENSG00000167595.10	10450	179	213	0.339172	1.26035e-08	-0.269977	0.0460811	4.73743e-05	2.75114e-12	1.59486e-08	Esophagus_Mucosa	C19orf55
Literature	Bronchiolitis	rs231216	19_36259494_C_A_b37	ENSG00000167595.10	10450	184	227	0.338806	3.23512e-06	-0.19476	0.0410874	3.06179e-05	1.44564e-12	1.39015e-08	Lung	C19orf55
Literature	Bronchiolitis	rs231216	19_36259494_C_A_b37	ENSG00000167595.10	10450	71	87	0.350806	1.79879e-05	-0.304037	0.0680464	1.88984e-05	2.52596e-15	1.11435e-11	Pituitary	C19orf55
Literature	Bronchiolitis	rs231216	19_36259494_C_A_b37	ENSG00000167595.10	10450	162	195	0.344523	1.90126e-07	-0.305041	0.0571129	3.83636e-05	9.97609e-12	5.87278e-08	Skin_Not_Sun_Exposed_Suprapubic	C19orf55
Literature	Bronchiolitis	rs231216	19_36259494_C_A_b37	ENSG00000167595.10	10450	198	238	0.332402	1.73703e-10	-0.299126	0.0454602	5.83301e-05	1.46468e-12	8.56951e-09	Skin_Sun_Exposed_Lower_leg	C19orf55
Literature	Bronchiolitis	rs231216	19_36259494_C_A_b37	ENSG00000167595.10	10450	194	235	0.34157	3.47215e-10	-0.21159	0.0326929	5.85347e-05	3.73381e-21	1.27949e-16	Thyroid	C19orf55
Literature	Bronchiolitis	rs231216	19_36259494_C_A_b37	ENSG00000161265.10	23612	88	107	0.340764	1.28798e-05	-0.306505	0.0677272	1.68118e-05	1.84296e-19	1.84037e-15	Adrenal_Gland	U2AF1L4
Literature	Bronchiolitis	rs231216	19_36259494_C_A_b37	ENSG00000161265.10	23612	121	144	0.336449	1.68929e-06	-0.347998	0.0705143	1.82972e-05	4.90343e-22	1.12596e-17	Breast_Mammary_Tissue	U2AF1L4
Literature	Bronchiolitis	rs231216	19_36259494_C_A_b37	ENSG00000161265.10	23612	146	181	0.330292	1.05762e-10	-0.434359	0.0643773	4.82988e-05	6.97824e-45	1.03698e-38	Cells_Transformed_fibroblasts	U2AF1L4
Literature	Bronchiolitis	rs231216	19_36259494_C_A_b37	ENSG00000161265.10	23612	93	109	0.31686	2.47987e-07	-0.391548	0.0727548	2.13041e-05	1.43924e-19	1.35781e-15	Colon_Sigmoid	U2AF1L4
Literature	Bronchiolitis	rs231216	19_36259494_C_A_b37	ENSG00000161265.10	23612	131	162	0.366516	6.79488e-07	-0.415491	0.08109	2.72782e-05	1.7054e-43	2.83974e-37	Colon_Transverse	U2AF1L4
Literature	Bronchiolitis	rs231216	19_36259494_C_A_b37	ENSG00000161265.10	23612	179	213	0.339172	6.21301e-07	-0.310528	0.0609199	4.58373e-05	1.4504e-62	4.03812e-55	Esophagus_Mucosa	U2AF1L4
Literature	Bronchiolitis	rs231216	19_36259494_C_A_b37	ENSG00000161265.10	23612	79	95	0.371094	1.15266e-07	-0.479191	0.0847812	1.09878e-05	2.1502e-17	1.4496e-13	Liver	U2AF1L4
Literature	Bronchiolitis	rs231216	19_36259494_C_A_b37	ENSG00000161265.10	23612	184	227	0.338806	6.89368e-08	-0.306541	0.0554823	3.46148e-05	3.4915e-65	8.40531e-57	Lung	U2AF1L4
Literature	Bronchiolitis	rs231216	19_36259494_C_A_b37	ENSG00000161265.10	23612	71	87	0.350806	3.32607e-07	-0.53771	0.0994617	1.76602e-05	3.80365e-28	3.84142e-24	Pituitary	U2AF1L4
Literature	Bronchiolitis	rs231216	19_36259494_C_A_b37	ENSG00000161265.10	23612	65	79	0.346491	2.3765e-06	-0.536287	0.107691	1.0234e-05	1.32664e-17	3.695e-14	Prostate	U2AF1L4
Literature	Bronchiolitis	rs231216	19_36259494_C_A_b37	ENSG00000161265.10	23612	162	195	0.344523	1.54084e-06	-0.227306	0.0462936	4.03093e-05	2.6565e-33	7.42445e-28	Skin_Not_Sun_Exposed_Suprapubic	U2AF1L4
Literature	Bronchiolitis	rs231216	19_36259494_C_A_b37	ENSG00000161265.10	23612	198	238	0.332402	3.07015e-09	-0.253474	0.0416511	5.01487e-05	4.0059e-35	3.66136e-30	Skin_Sun_Exposed_Lower_leg	U2AF1L4
Literature	Bronchiolitis	rs231216	19_36259494_C_A_b37	ENSG00000161265.10	23612	114	136	0.319249	3.91786e-06	-0.37959	0.0799544	1.80451e-05	2.96142e-23	4.7343e-19	Stomach	U2AF1L4
Literature	Bronchiolitis	rs231216	19_36259494_C_A_b37	ENSG00000161265.10	23612	194	235	0.34157	4.66227e-07	-0.295681	0.0575071	5.81306e-05	1.75619e-103	9.57448e-94	Thyroid	U2AF1L4
Literature	Bronchiolitis	rs231216	19_36259494_C_A_b37	ENSG00000161265.10	23612	184	226	0.342424	3.49945e-08	-0.279214	0.0493217	2.86127e-05	4.93503e-43	4.81789e-37	Whole_Blood	U2AF1L4
Literature	Bronchiolitis	rs231216	19_36259494_C_A_b37	ENSG00000105668.3	101779	198	238	0.332402	6.18393e-08	0.389986	0.0704727	5.57797e-05	1.27892e-90	3.43411e-82	Skin_Sun_Exposed_Lower_leg	UPK1A
Literature	Bronchiolitis	rs1047985	6_32605216_G_A_b37	ENSG00000204444.6	981968	62	71	0.227564	3.9044e-05	-0.335183	0.0784643	4.08842e-05	5.88316e-06	0.0200332	Pituitary	APOM
Literature	Bronchiolitis	rs1047985	6_32605216_G_A_b37	ENSG00000244731.3	655415	91	108	0.217742	1.87768e-08	-0.347514	0.0592857	2.87202e-05	3.94853e-20	4.26226e-14	Breast_Mammary_Tissue	C4A
Literature	Bronchiolitis	rs1047985	6_32605216_G_A_b37	ENSG00000244731.3	655415	44	52	0.222222	1.78364e-05	-0.622208	0.137666	2.30855e-05	4.41121e-12	1.0872e-07	Cells_EBV-transformed_lymphocytes	C4A
Literature	Bronchiolitis	rs1047985	6_32605216_G_A_b37	ENSG00000244731.3	655415	121	139	0.234007	4.07551e-05	-0.183846	0.0440022	9.78642e-05	1.72326e-21	1.77169e-15	Cells_Transformed_fibroblasts	C4A
Literature	Bronchiolitis	rs1047985	6_32605216_G_A_b37	ENSG00000244731.3	655415	85	99	0.24505	1.7193e-05	-0.299876	0.0677235	4.48305e-05	1.45435e-16	3.05438e-11	Colon_Sigmoid	C4A
Literature	Bronchiolitis	rs1047985	6_32605216_G_A_b37	ENSG00000244731.3	655415	95	111	0.227459	3.23136e-07	-0.32372	0.0613122	5.1166e-05	2.03268e-20	1.25015e-14	Colon_Transverse	C4A
Literature	Bronchiolitis	rs1047985	6_32605216_G_A_b37	ENSG00000244731.3	655415	150	172	0.240896	1.73448e-10	-0.389953	0.0589115	7.25846e-05	2.99042e-23	7.75637e-17	Esophagus_Mucosa	C4A
Literature	Bronchiolitis	rs1047985	6_32605216_G_A_b37	ENSG00000244731.3	655415	64	74	0.243421	1.64341e-09	-0.439358	0.0670733	2.24603e-05	4.99949e-22	5.47763e-16	Liver	C4A
Literature	Bronchiolitis	rs1047985	6_32605216_G_A_b37	ENSG00000244731.3	655415	155	179	0.236148	9.94958e-12	-0.370082	0.0523415	7.42851e-05	4.20953e-33	2.54843e-25	Lung	C4A
Literature	Bronchiolitis	rs1047985	6_32605216_G_A_b37	ENSG00000244731.3	655415	90	104	0.237443	7.8942e-06	-0.286881	0.0623753	4.87163e-05	8.64566e-18	2.30026e-12	Pancreas	C4A
Literature	Bronchiolitis	rs1047985	6_32605216_G_A_b37	ENSG00000244731.3	655415	62	71	0.227564	5.62806e-07	-0.387828	0.0733381	3.5244e-05	1.42432e-15	1.34022e-10	Pituitary	C4A
Literature	Bronchiolitis	rs1047985	6_32605216_G_A_b37	ENSG00000244731.3	655415	139	163	0.244745	7.02006e-11	-0.524211	0.0773251	6.42648e-05	1.4764e-24	8.52168e-18	Skin_Not_Sun_Exposed_Suprapubic	C4A
Literature	Bronchiolitis	rs1047985	6_32605216_G_A_b37	ENSG00000244731.3	655415	173	198	0.240876	3.10561e-09	-0.364835	0.05997	9.02256e-05	3.8969e-25	2.22137e-18	Skin_Sun_Exposed_Lower_leg	C4A
Literature	Bronchiolitis	rs1047985	6_32605216_G_A_b37	ENSG00000244731.3	655415	92	105	0.222458	1.97209e-05	-0.314678	0.0719633	3.83991e-05	9.43196e-19	3.16284e-13	Stomach	C4A
Literature	Bronchiolitis	rs1047985	6_32605216_G_A_b37	ENSG00000244731.3	655415	165	190	0.239899	6.15389e-14	-0.377087	0.0480922	0.000125223	2.06372e-38	1.49042e-29	Thyroid	C4A
Literature	Bronchiolitis	rs1047985	6_32605216_G_A_b37	ENSG00000224389.4	622677	121	139	0.234007	7.66412e-05	0.200893	0.0499484	0.000102701	1.00307e-20	1.08543e-14	Cells_Transformed_fibroblasts	C4B
Literature	Bronchiolitis	rs1047985	6_32605216_G_A_b37	ENSG00000204338.4	631750	150	172	0.240896	3.98171e-05	-0.314861	0.0754606	8.4322e-05	6.77315e-18	1.80866e-12	Esophagus_Mucosa	CYP21A1P
Literature	Bronchiolitis	rs1047985	6_32605216_G_A_b37	ENSG00000204338.4	631750	90	104	0.237443	2.97809e-05	-0.395763	0.0924108	5.181e-05	6.70755e-11	1.25757e-06	Pancreas	CYP21A1P
Literature	Bronchiolitis	rs1047985	6_32605216_G_A_b37	ENSG00000204338.4	631750	173	198	0.240876	2.20525e-05	-0.301866	0.0701715	0.000125167	6.44952e-16	1.08842e-10	Skin_Sun_Exposed_Lower_leg	CYP21A1P
Literature	Bronchiolitis	rs1047985	6_32605216_G_A_b37	ENSG00000204338.4	631750	165	190	0.239899	1.48243e-07	-0.289697	0.0539465	0.000108845	3.44005e-24	2.86483e-17	Thyroid	CYP21A1P
Literature	Bronchiolitis	rs1047985	6_32605216_G_A_b37	ENSG00000231852.2	599174	139	163	0.244745	2.15748e-09	0.47787	0.0772532	7.80797e-05	3.38817e-14	2.44833e-09	Skin_Not_Sun_Exposed_Suprapubic	CYP21A2
Literature	Bronchiolitis	rs1047985	6_32605216_G_A_b37	ENSG00000231852.2	599174	173	198	0.240876	5.59693e-08	0.425169	0.0765676	0.000100698	2.5778e-18	1.18719e-12	Skin_Sun_Exposed_Lower_leg	CYP21A2
Literature	Bronchiolitis	rs1047985	6_32605216_G_A_b37	ENSG00000204257.10	-331655	150	172	0.240896	1.82809e-05	0.175395	0.0402538	6.20028e-05	7.30561e-19	8.37675e-14	Esophagus_Mucosa	HLA-DMA
Literature	Bronchiolitis	rs1047985	6_32605216_G_A_b37	ENSG00000204257.10	-331655	64	74	0.243421	2.28441e-06	0.464594	0.0933851	2.02474e-05	7.96943e-27	5.97172e-21	Liver	HLA-DMA
Literature	Bronchiolitis	rs1047985	6_32605216_G_A_b37	ENSG00000204257.10	-331655	90	104	0.237443	3.70417e-08	0.422826	0.0735517	2.7422e-05	1.3524e-32	2.47541e-26	Pancreas	HLA-DMA
Literature	Bronchiolitis	rs1047985	6_32605216_G_A_b37	ENSG00000204257.10	-331655	173	198	0.240876	6.05762e-05	0.176193	0.0433924	7.89168e-05	4.66412e-28	1.04937e-21	Skin_Sun_Exposed_Lower_leg	HLA-DMA
Literature	Bronchiolitis	rs1047985	6_32605216_G_A_b37	ENSG00000204257.10	-331655	165	190	0.239899	7.07456e-05	0.219923	0.0546451	7.47139e-05	6.03302e-52	5.48096e-43	Thyroid	HLA-DMA
Literature	Bronchiolitis	rs1047985	6_32605216_G_A_b37	ENSG00000196735.7	9260	76	87	0.248571	1.8454e-05	-0.44533	0.100353	3.42205e-05	1.39514e-07	0.000702694	Adrenal_Gland	HLA-DQA1
Literature	Bronchiolitis	rs1047985	6_32605216_G_A_b37	ENSG00000196735.7	9260	85	99	0.24505	2.2897e-05	-0.354494	0.0813355	3.86028e-05	4.08201e-16	1.98601e-11	Colon_Sigmoid	HLA-DQA1
Literature	Bronchiolitis	rs1047985	6_32605216_G_A_b37	ENSG00000196735.7	9260	155	179	0.236148	3.47784e-10	-0.359332	0.0554358	6.77145e-05	7.14588e-69	7.81896e-57	Lung	HLA-DQA1
Literature	Bronchiolitis	rs1047985	6_32605216_G_A_b37	ENSG00000196735.7	9260	90	104	0.237443	1.3698e-05	-0.359198	0.0803608	3.89266e-05	5.62371e-23	2.4382e-17	Pancreas	HLA-DQA1
Literature	Bronchiolitis	rs1047985	6_32605216_G_A_b37	ENSG00000196735.7	9260	92	105	0.222458	9.65021e-07	-0.323171	0.0639188	2.87667e-05	2.93752e-17	1.30795e-12	Stomach	HLA-DQA1
Literature	Bronchiolitis	rs1047985	6_32605216_G_A_b37	ENSG00000196735.7	9260	165	190	0.239899	2.40764e-05	-0.216854	0.0506201	9.28613e-05	1.41392e-37	1.20315e-29	Thyroid	HLA-DQA1
Literature	Bronchiolitis	rs1047985	6_32605216_G_A_b37	ENSG00000196735.7	9260	153	174	0.237057	7.63958e-07	-0.178653	0.0353737	6.35857e-05	1.92258e-38	1.71886e-30	Whole_Blood	HLA-DQA1
Literature	Bronchiolitis	rs1047985	6_32605216_G_A_b37	ENSG00000179344.12	-30944	91	108	0.217742	2.17755e-10	-0.5253	0.0784875	2.93508e-05	8.22025e-73	5.60747e-61	Breast_Mammary_Tissue	HLA-DQB1
Literature	Bronchiolitis	rs1047985	6_32605216_G_A_b37	ENSG00000179344.12	-30944	85	99	0.24505	7.94117e-11	-0.622429	0.0895576	4.46143e-05	2.73626e-47	5.87829e-39	Colon_Sigmoid	HLA-DQB1
Literature	Bronchiolitis	rs1047985	6_32605216_G_A_b37	ENSG00000179344.12	-30944	95	111	0.227459	9.83119e-11	-0.507079	0.0743933	4.12848e-05	6.2532e-48	5.40348e-39	Colon_Transverse	HLA-DQB1
Literature	Bronchiolitis	rs1047985	6_32605216_G_A_b37	ENSG00000179344.12	-30944	150	172	0.240896	1.44982e-17	-0.599377	0.0658511	7.33325e-05	5.12593e-82	5.10188e-68	Esophagus_Mucosa	HLA-DQB1
Literature	Bronchiolitis	rs1047985	6_32605216_G_A_b37	ENSG00000179344.12	-30944	64	74	0.243421	5.75002e-09	-0.579725	0.0921378	1.75546e-05	3.35172e-26	3.43167e-20	Liver	HLA-DQB1
Literature	Bronchiolitis	rs1047985	6_32605216_G_A_b37	ENSG00000179344.12	-30944	155	179	0.236148	1.67752e-14	-0.505425	0.0627719	6.18223e-05	3.01306e-79	4.00714e-66	Lung	HLA-DQB1
Literature	Bronchiolitis	rs1047985	6_32605216_G_A_b37	ENSG00000179344.12	-30944	90	104	0.237443	2.53296e-08	-0.557577	0.0957333	3.81924e-05	1.66783e-45	1.80959e-37	Pancreas	HLA-DQB1
Literature	Bronchiolitis	rs1047985	6_32605216_G_A_b37	ENSG00000179344.12	-30944	62	71	0.227564	5.74106e-06	-0.536135	0.112922	2.96742e-05	4.83965e-26	1.52175e-20	Pituitary	HLA-DQB1
Literature	Bronchiolitis	rs1047985	6_32605216_G_A_b37	ENSG00000179344.12	-30944	53	60	0.229008	2.14047e-06	-0.610449	0.121976	1.92495e-05	2.15801e-28	1.43481e-22	Prostate	HLA-DQB1
Literature	Bronchiolitis	rs1047985	6_32605216_G_A_b37	ENSG00000179344.12	-30944	139	163	0.244745	7.90486e-20	-0.659223	0.0670221	6.876e-05	4.9056e-99	1.26489e-83	Skin_Not_Sun_Exposed_Suprapubic	HLA-DQB1
Literature	Bronchiolitis	rs1047985	6_32605216_G_A_b37	ENSG00000179344.12	-30944	173	198	0.240876	9.06987e-23	-0.719596	0.0681811	9.2852e-05	7.03782e-128	1.18006e-107	Skin_Sun_Exposed_Lower_leg	HLA-DQB1
Literature	Bronchiolitis	rs1047985	6_32605216_G_A_b37	ENSG00000179344.12	-30944	56	67	0.231034	8.18365e-08	-0.602524	0.105665	3.00271e-05	1.73172e-44	2.87495e-36	Spleen	HLA-DQB1
Literature	Bronchiolitis	rs1047985	6_32605216_G_A_b37	ENSG00000179344.12	-30944	92	105	0.222458	8.41379e-08	-0.488276	0.0877635	3.13296e-05	4.9489e-44	3.12837e-36	Stomach	HLA-DQB1
Literature	Bronchiolitis	rs1047985	6_32605216_G_A_b37	ENSG00000179344.12	-30944	165	190	0.239899	8.63623e-14	-0.482824	0.061977	0.000112367	4.11263e-91	9.1522e-77	Thyroid	HLA-DQB1
Literature	Bronchiolitis	rs1047985	6_32605216_G_A_b37	ENSG00000179344.12	-30944	45	51	0.245192	7.86931e-07	-0.741565	0.138933	1.11793e-05	1.08073e-24	4.78677e-19	Vagina	HLA-DQB1
Literature	Bronchiolitis	rs1047985	6_32605216_G_A_b37	ENSG00000179344.12	-30944	153	174	0.237057	1.67583e-11	-0.387217	0.0553281	5.56478e-05	1.50078e-95	2.31299e-80	Whole_Blood	HLA-DQB1
Literature	Bronchiolitis	rs1047985	6_32605216_G_A_b37	ENSG00000223534.1	-22916	150	172	0.240896	5.35465e-08	-0.318839	0.0570851	8.14453e-05	6.53789e-28	1.3151e-21	Esophagus_Mucosa	HLA-DQB1-AS1
Literature	Bronchiolitis	rs1047985	6_32605216_G_A_b37	ENSG00000223534.1	-22916	155	179	0.236148	7.11928e-07	-0.252578	0.0499145	5.51441e-05	1.74479e-40	1.1744e-32	Lung	HLA-DQB1-AS1
Literature	Bronchiolitis	rs1047985	6_32605216_G_A_b37	ENSG00000223534.1	-22916	53	60	0.229008	1.55196e-05	-0.452409	0.100041	2.26762e-05	1.55634e-13	2.7439e-09	Prostate	HLA-DQB1-AS1
Literature	Bronchiolitis	rs1047985	6_32605216_G_A_b37	ENSG00000223534.1	-22916	139	163	0.244745	4.35656e-12	-0.377414	0.0521581	6.25541e-05	5.64445e-28	1.03328e-21	Skin_Not_Sun_Exposed_Suprapubic	HLA-DQB1-AS1
Literature	Bronchiolitis	rs1047985	6_32605216_G_A_b37	ENSG00000223534.1	-22916	173	198	0.240876	3.1541e-10	-0.377291	0.0582273	0.000101648	1.26066e-41	2.65235e-33	Skin_Sun_Exposed_Lower_leg	HLA-DQB1-AS1
Literature	Bronchiolitis	rs1047985	6_32605216_G_A_b37	ENSG00000223534.1	-22916	56	67	0.231034	5.2118e-06	-0.455605	0.0956382	2.75631e-05	6.36279e-20	6.40909e-15	Spleen	HLA-DQB1-AS1
Literature	Bronchiolitis	rs1047985	6_32605216_G_A_b37	ENSG00000223534.1	-22916	165	190	0.239899	3.10477e-05	-0.210848	0.0499177	9.3225e-05	3.15239e-34	3.67235e-27	Thyroid	HLA-DQB1-AS1
Literature	Bronchiolitis	rs1047985	6_32605216_G_A_b37	ENSG00000232629.4	-126095	91	108	0.217742	3.68316e-07	0.514209	0.0977339	2.78656e-05	1.03959e-48	9.33478e-40	Breast_Mammary_Tissue	HLA-DQB2
Literature	Bronchiolitis	rs1047985	6_32605216_G_A_b37	ENSG00000232629.4	-126095	44	52	0.222222	1.25792e-05	0.668776	0.145099	2.01297e-05	2.28968e-36	2.29529e-29	Cells_EBV-transformed_lymphocytes	HLA-DQB2
Literature	Bronchiolitis	rs1047985	6_32605216_G_A_b37	ENSG00000232629.4	-126095	85	99	0.24505	9.41657e-07	0.529347	0.103903	3.99614e-05	1.64465e-44	3.51155e-36	Colon_Sigmoid	HLA-DQB2
Literature	Bronchiolitis	rs1047985	6_32605216_G_A_b37	ENSG00000232629.4	-126095	95	111	0.227459	1.6489e-08	0.463264	0.0788536	4.20561e-05	2.82057e-52	1.37274e-42	Colon_Transverse	HLA-DQB2
Literature	Bronchiolitis	rs1047985	6_32605216_G_A_b37	ENSG00000232629.4	-126095	155	179	0.236148	3.78856e-13	0.529069	0.0697682	6.31377e-05	4.07795e-80	1.889e-67	Lung	HLA-DQB2
Literature	Bronchiolitis	rs1047985	6_32605216_G_A_b37	ENSG00000232629.4	-126095	90	104	0.237443	4.95706e-08	0.525097	0.092279	4.31546e-05	1.0595e-45	1.26603e-37	Pancreas	HLA-DQB2
Literature	Bronchiolitis	rs1047985	6_32605216_G_A_b37	ENSG00000232629.4	-126095	62	71	0.227564	1.13866e-06	0.607194	0.118412	2.42296e-05	4.46346e-30	9.4879e-24	Pituitary	HLA-DQB2
Literature	Bronchiolitis	rs1047985	6_32605216_G_A_b37	ENSG00000232629.4	-126095	56	67	0.231034	1.89875e-06	0.51604	0.103182	2.94421e-05	4.83856e-46	1.60074e-37	Spleen	HLA-DQB2
Literature	Bronchiolitis	rs1047985	6_32605216_G_A_b37	ENSG00000232629.4	-126095	92	105	0.222458	1.10701e-11	0.576791	0.0799669	3.01688e-05	1.35987e-56	1.46506e-47	Stomach	HLA-DQB2
Literature	Bronchiolitis	rs1047985	6_32605216_G_A_b37	ENSG00000232629.4	-126095	165	190	0.239899	5.71065e-10	0.415836	0.0651069	9.62826e-05	1.57079e-82	2.37244e-68	Thyroid	HLA-DQB2
Literature	Bronchiolitis	rs1047985	6_32605216_G_A_b37	ENSG00000232629.4	-126095	153	174	0.237057	4.13154e-10	0.448957	0.0694747	6.054e-05	7.27889e-86	2.64315e-73	Whole_Blood	HLA-DQB2
Literature	Bronchiolitis	rs1047985	6_32605216_G_A_b37	ENSG00000196126.6	47591	44	52	0.222222	1.09225e-13	0.901091	0.103816	1.8371e-05	1.05705e-16	5.99651e-12	Cells_EBV-transformed_lymphocytes	HLA-DRB1
Literature	Bronchiolitis	rs1047985	6_32605216_G_A_b37	ENSG00000196126.6	47591	56	67	0.231034	1.6617e-09	0.416989	0.0640305	3.29662e-05	3.2808e-12	4.62648e-08	Spleen	HLA-DRB1
Literature	Bronchiolitis	rs1047985	6_32605216_G_A_b37	ENSG00000196126.6	47591	153	174	0.237057	5.73627e-06	0.128327	0.0277874	6.95317e-05	1.6984e-20	5.71907e-15	Whole_Blood	HLA-DRB1
Literature	Bronchiolitis	rs1047985	6_32605216_G_A_b37	ENSG00000198502.5	107152	91	108	0.217742	6.48397e-08	-0.475302	0.084619	3.1267e-05	8.01611e-53	2.03021e-42	Breast_Mammary_Tissue	HLA-DRB5
Literature	Bronchiolitis	rs1047985	6_32605216_G_A_b37	ENSG00000198502.5	107152	85	99	0.24505	4.34317e-08	-0.587415	0.102292	3.28667e-05	8.84724e-37	3.61632e-29	Colon_Sigmoid	HLA-DRB5
Literature	Bronchiolitis	rs1047985	6_32605216_G_A_b37	ENSG00000198502.5	107152	95	111	0.227459	1.59208e-07	-0.437862	0.0807045	4.46543e-05	6.31477e-49	2.44729e-40	Colon_Transverse	HLA-DRB5
Literature	Bronchiolitis	rs1047985	6_32605216_G_A_b37	ENSG00000198502.5	107152	150	172	0.240896	1.02163e-11	-0.48763	0.0687807	8.23345e-05	2.2975e-78	9.51199e-65	Esophagus_Mucosa	HLA-DRB5
Literature	Bronchiolitis	rs1047985	6_32605216_G_A_b37	ENSG00000198502.5	107152	155	179	0.236148	1.58169e-08	-0.425827	0.0733782	7.52069e-05	1.07008e-91	3.9367e-76	Lung	HLA-DRB5
Literature	Bronchiolitis	rs1047985	6_32605216_G_A_b37	ENSG00000198502.5	107152	139	163	0.244745	2.9717e-10	-0.492576	0.0753882	5.98044e-05	1.72103e-68	2.38799e-56	Skin_Not_Sun_Exposed_Suprapubic	HLA-DRB5
Literature	Bronchiolitis	rs1047985	6_32605216_G_A_b37	ENSG00000198502.5	107152	173	198	0.240876	9.82014e-10	-0.465355	0.0740385	0.000103265	2.49027e-79	5.88459e-66	Skin_Sun_Exposed_Lower_leg	HLA-DRB5
Literature	Bronchiolitis	rs1047985	6_32605216_G_A_b37	ENSG00000198502.5	107152	165	190	0.239899	1.70521e-09	-0.46909	0.0756972	0.000107477	4.16275e-102	6.84785e-87	Thyroid	HLA-DRB5
Literature	Bronchiolitis	rs1047985	6_32605216_G_A_b37	ENSG00000198502.5	107152	153	174	0.237057	8.89538e-06	-0.247984	0.0548658	6.20357e-05	5.25091e-65	2.26127e-54	Whole_Blood	HLA-DRB5
Literature	Bronchiolitis	rs1047985	6_32605216_G_A_b37	ENSG00000196301.3	163939	91	108	0.217742	1.09984e-05	0.409664	0.0908063	3.59277e-05	6.17255e-15	2.66803e-10	Breast_Mammary_Tissue	HLA-DRB9
Literature	Bronchiolitis	rs1047985	6_32605216_G_A_b37	ENSG00000196301.3	163939	44	52	0.222222	6.6477e-07	0.725054	0.136071	1.64173e-05	2.77944e-19	4.39337e-14	Cells_EBV-transformed_lymphocytes	HLA-DRB9
Literature	Bronchiolitis	rs1047985	6_32605216_G_A_b37	ENSG00000196301.3	163939	155	179	0.236148	9.84992e-07	0.347516	0.0696014	6.39674e-05	1.24842e-42	1.88198e-34	Lung	HLA-DRB9
Literature	Bronchiolitis	rs1047985	6_32605216_G_A_b37	ENSG00000204301.5	413372	155	179	0.236148	1.34017e-05	-0.186127	0.0420803	7.38956e-05	1.21813e-21	7.1455e-16	Lung	NOTCH4
Literature	Bronchiolitis	rs1047985	6_32605216_G_A_b37	ENSG00000204301.5	413372	173	198	0.240876	4.67211e-06	-0.151788	0.0326252	0.000104904	1.65926e-24	2.65106e-18	Skin_Sun_Exposed_Lower_leg	NOTCH4
Literature	Bronchiolitis	rs1047985	6_32605216_G_A_b37	ENSG00000204301.5	413372	165	190	0.239899	9.70981e-05	-0.17288	0.0438139	0.000100223	8.80831e-18	2.31753e-12	Thyroid	NOTCH4
Literature	Bronchiolitis	rs1047985	6_32605216_G_A_b37	ENSG00000240065.3	-216722	153	174	0.237057	3.92333e-05	0.13481	0.0322997	5.17324e-05	2.53835e-41	9.45927e-33	Whole_Blood	PSMB9
Literature	Bronchiolitis	rs1047985	6_32605216_G_A_b37	ENSG00000250535.1	624169	64	74	0.243421	2.32841e-05	-0.400469	0.0908194	2.41453e-05	5.0319e-13	1.89492e-08	Liver	STK19P
Literature	Bronchiolitis	rs1047985	6_32605216_G_A_b37	ENSG00000250535.1	624169	42	48	0.24	9.9879e-06	-0.614696	0.130197	1.16831e-05	5.50681e-07	0.00235698	Uterus	STK19P
Literature	Bronchiolitis	rs1047985	6_32605216_G_A_b37	ENSG00000248290.1	624967	64	74	0.243421	4.12462e-06	-0.508551	0.105183	2.45064e-05	8.02636e-12	2.27458e-07	Liver	TNXA
Literature	Chronic_Bronchitis	rs2869967	4_89869332_T_C_b37	ENSG00000138640.10	-163217	259	337	0.439948	1.31357e-05	0.162568	0.0367159	4.74607e-05	5.50751e-06	0.0123225	Lung	FAM13A
UK Biobank	CRS_NP	rs61840192	10_9043404_G_A_b37	ENSG00000107485.11	947837	170	218	0.365772	1.11e-37	0.854401	0.0558231	3.53e-05	7.79e-39	4.65e-34	cells_fibroblasts	GATA3
UK Biobank	CRS_NP	rs61840192	10_9043404_G_A_b37	ENSG00000197308.4	947957	170	218	0.365772	7.12e-25	0.615393	0.0534255	4.76e-05	3.06e-25	2.54e-18	cells_fibroblasts	GATA3-AS1
UK Biobank	CRS_NP	rs7898135	10_9052036_C_A_b37	ENSG00000107485.11	956469	115	138	0.234694	1.34e-16	0.706436	0.0795118	3.53e-05	7.79e-39	4.65e-34	cells_fibroblasts	GATA3
UK Biobank	CRS_NP	rs7898135	10_9052036_C_A_b37	ENSG00000197308.4	956589	115	138	0.234694	3.05e-13	0.537525	0.0697202	4.76e-05	3.06e-25	2.54e-18	cells_fibroblasts	GATA3-AS1
Literature	CRS_NP	rs1444782	10_9058671_G_A_b37	ENSG00000107485.11	963104	174	223	0.37291	1.82019e-37	0.855384	0.0561176	3.52699e-05	7.78526e-39	4.65033e-34	Cells_Transformed_fibroblasts	GATA3
Literature	CRS_NP	rs1444782	10_9058671_G_A_b37	ENSG00000197308.4	963224	174	223	0.37291	2.73849e-24	0.611119	0.0538902	4.75545e-05	3.05884e-25	2.5408e-18	Cells_Transformed_fibroblasts	GATA3-AS1
Literature	CRS_NP	rs174535	11_61551356_T_C_b37	ENSG00000149485.12	-45434	109	131	0.32266	7.46043e-06	-0.298326	0.0644844	2.89805e-05	2.49868e-07	0.000509705	Colon_Sigmoid	FADS1
Literature	CRS_NP	rs174535	11_61551356_T_C_b37	ENSG00000149485.12	-45434	208	247	0.344972	7.44209e-16	-0.366679	0.0429211	5.4933e-05	9.40757e-22	4.70206e-17	Esophagus_Mucosa	FADS1
Literature	CRS_NP	rs174535	11_61551356_T_C_b37	ENSG00000149485.12	-45434	120	144	0.327273	5.72001e-20	-0.677571	0.0656583	3.34582e-05	4.14998e-28	6.33592e-23	Pancreas	FADS1
Literature	CRS_NP	rs174535	11_61551356_T_C_b37	ENSG00000149485.12	-45434	126	148	0.312236	7.83072e-07	-0.279699	0.0548344	2.44904e-05	1.23104e-12	9.55049e-09	Stomach	FADS1
Literature	CRS_NP	rs174535	11_61551356_T_C_b37	ENSG00000149485.12	-45434	216	259	0.324561	2.64706e-11	-0.256414	0.0371628	8.03092e-05	1.85557e-13	1.86961e-09	Thyroid	FADS1
Literature	CRS_NP	rs174535	11_61551356_T_C_b37	ENSG00000134824.9	-32372	147	174	0.346614	5.02658e-06	0.290726	0.0619637	2.21745e-05	5.3397e-15	5.56799e-11	Breast_Mammary_Tissue	FADS2
Literature	CRS_NP	rs174535	11_61551356_T_C_b37	ENSG00000134824.9	-32372	172	204	0.34	1.85637e-11	0.22009	0.0312542	6.39752e-05	1.63842e-34	1.13851e-28	Cells_Transformed_fibroblasts	FADS2
Literature	CRS_NP	rs174535	11_61551356_T_C_b37	ENSG00000134824.9	-32372	109	131	0.32266	6.29161e-09	0.424233	0.0692409	3.24818e-05	6.96887e-19	7.87403e-15	Colon_Sigmoid	FADS2
Literature	CRS_NP	rs174535	11_61551356_T_C_b37	ENSG00000134824.9	-32372	141	168	0.341463	1.42741e-07	0.261744	0.0480466	3.15862e-05	8.90759e-26	7.06599e-21	Colon_Transverse	FADS2
Literature	CRS_NP	rs174535	11_61551356_T_C_b37	ENSG00000134824.9	-32372	215	251	0.327676	1.64321e-08	0.234762	0.0405035	4.23534e-05	4.34032e-15	7.20058e-11	Lung	FADS2
Literature	CRS_NP	rs174535	11_61551356_T_C_b37	ENSG00000134824.9	-32372	239	282	0.34058	1.86511e-06	0.225539	0.0465005	7.58129e-05	8.12164e-09	3.21218e-05	Skin_Sun_Exposed_Lower_leg	FADS2
Literature	CRS_NP	rs174535	11_61551356_T_C_b37	ENSG00000134824.9	-32372	65	80	0.327869	1.30001e-07	0.493885	0.0868788	1.9279e-05	2.86299e-25	1.29295e-20	Small_Intestine_Terminal_Ileum	FADS2
Literature	CRS_NP	rs174535	11_61551356_T_C_b37	ENSG00000134824.9	-32372	71	87	0.297945	1.41476e-10	0.791422	0.113042	2.32254e-05	5.32892e-27	2.75585e-22	Spleen	FADS2
Literature	CRS_NP	rs174535	11_61551356_T_C_b37	ENSG00000134824.9	-32372	216	259	0.324561	9.15911e-13	0.319787	0.0430288	7.76852e-05	3.98941e-34	2.02665e-28	Thyroid	FADS2
Literature	CRS_NP	rs174535	11_61551356_T_C_b37	ENSG00000134824.9	-32372	215	254	0.344173	2.32375e-25	0.679272	0.0594626	5.08803e-05	1.8644e-71	2.65474e-62	Whole_Blood	FADS2
Literature	CRS_NP	rs174535	11_61551356_T_C_b37	ENSG00000221968.4	-108167	89	107	0.349673	6.23096e-07	-0.447329	0.0847951	1.65915e-05	6.84648e-08	0.00014826	Liver	FADS3
Literature	CRS_NP	rs174535	11_61551356_T_C_b37	ENSG00000124920.9	31235	208	247	0.344972	8.80714e-06	-0.243134	0.0537304	6.11318e-05	3.06861e-39	4.75194e-33	Esophagus_Mucosa	MYRF
Literature	CRS_NP	rs174535	11_61551356_T_C_b37	ENSG00000134825.9	-8752	172	204	0.34	1.46654e-08	0.163945	0.027977	5.81134e-05	9.0912e-10	3.52222e-06	Cells_Transformed_fibroblasts	TMEM258
Literature	CRS_NP	rs174535	11_61551356_T_C_b37	ENSG00000134825.9	-8752	239	282	0.34058	1.90675e-05	0.118708	0.0273795	6.96763e-05	7.23862e-08	0.000279581	Skin_Sun_Exposed_Lower_leg	TMEM258
Literature	CRS_NP	rs174535	11_61551356_T_C_b37	ENSG00000134825.9	-8752	215	254	0.344173	1.15369e-05	0.127352	0.0285496	3.95627e-05	1.04672e-07	0.000308526	Whole_Blood	TMEM258
UK Biobank	CRS_NP	rs13020553	2_102931826_C_G_b37	ENSG00000234389.1	-123347	75	95	0.325342	1.91e-05	-0.343301	0.0771868	2.98e-05	3.29e-19	3.44e-15	spleen	AC007278.3
UK Biobank	CRS_NP	rs13020553	2_102931826_C_G_b37	ENSG00000115604.6	-40563	222	278	0.362924	6.48e-05	-0.152473	0.0376582	6.74e-05	6.16e-16	9.61e-12	lung	IL18R1
UK Biobank	CRS_NP	rs13020553	2_102931826_C_G_b37	ENSG00000115607.5	-103323	142	173	0.344622	2.6e-05	0.217466	0.050489	3.3e-05	3.04e-06	0.00567429	breast_mammary	IL18RAP
UK Biobank	CRS_NP	rs13020553	2_102931826_C_G_b37	ENSG00000115607.5	-103323	190	227	0.338806	9.07e-06	0.258713	0.0572279	6.14e-05	1.62e-07	0.000427903	skin_not_sun_exposed_suprapubic	IL18RAP
UK Biobank	CRS_NP	rs13020553	2_102931826_C_G_b37	ENSG00000115607.5	-103323	232	285	0.344203	8.3e-07	0.2292	0.045662	8.27e-05	2.28e-08	6.65e-05	skin_sun_exposed_lower_leg	IL18RAP
UK Biobank	CRS_NP	rs13020553	2_102931826_C_G_b37	ENSG00000115602.12	3864	222	278	0.362924	8.44e-23	-0.37197	0.0349597	5.09e-05	2.97e-56	4.62e-48	lung	IL1RL1
Literature	CRS_NP	rs6543124	2_102987459_T_A_b37	ENSG00000236525.1	-62958	245	309	0.418699	3.28955e-06	0.131435	0.027726	5.31497e-05	4.51582e-16	6.59047e-12	Whole_Blood	AC007278.2
Literature	CRS_NP	rs6543124	2_102987459_T_A_b37	ENSG00000234389.1	-67714	229	291	0.407563	2.62461e-07	0.294288	0.0558125	7.43379e-05	8.43806e-16	1.08664e-11	Esophagus_Mucosa	AC007278.3
Literature	CRS_NP	rs6543124	2_102987459_T_A_b37	ENSG00000234389.1	-67714	245	309	0.405512	2.42764e-18	0.314292	0.0338006	5.90153e-05	6.99932e-37	2.31795e-30	Lung	AC007278.3
Literature	CRS_NP	rs6543124	2_102987459_T_A_b37	ENSG00000234389.1	-67714	72	92	0.380165	4.35316e-09	0.506938	0.078808	2.34603e-05	2.96249e-14	9.93401e-11	Small_Intestine_Terminal_Ileum	AC007278.3
Literature	CRS_NP	rs6543124	2_102987459_T_A_b37	ENSG00000234389.1	-67714	98	121	0.414384	3.28036e-09	0.462991	0.0726308	2.97907e-05	3.28635e-19	3.44136e-15	Spleen	AC007278.3
Literature	CRS_NP	rs6543124	2_102987459_T_A_b37	ENSG00000234389.1	-67714	256	326	0.410579	1.17541e-12	0.369334	0.0499548	0.000106644	2.0706e-23	2.72993e-18	Thyroid	AC007278.3
Literature	CRS_NP	rs6543124	2_102987459_T_A_b37	ENSG00000234389.1	-67714	245	309	0.418699	3.25848e-28	0.351046	0.0287018	5.99768e-05	5.61766e-58	5.37583e-50	Whole_Blood	AC007278.3
Literature	CRS_NP	rs6543124	2_102987459_T_A_b37	ENSG00000115604.6	15070	166	206	0.418699	7.20669e-06	-0.239964	0.0521262	3.77049e-05	4.64188e-08	0.000121895	Colon_Transverse	IL18R1
Literature	CRS_NP	rs6543124	2_102987459_T_A_b37	ENSG00000115604.6	15070	217	277	0.414671	7.8919e-10	-0.261851	0.0411455	6.2325e-05	2.66347e-10	1.23188e-06	Skin_Not_Sun_Exposed_Suprapubic	IL18R1
Literature	CRS_NP	rs6543124	2_102987459_T_A_b37	ENSG00000115604.6	15070	272	351	0.425971	1.8331e-11	-0.269635	0.0388044	8.09735e-05	1.50817e-12	1.47645e-08	Skin_Sun_Exposed_Lower_leg	IL18R1
Literature	CRS_NP	rs6543124	2_102987459_T_A_b37	ENSG00000115607.5	-47690	217	277	0.414671	2.97105e-05	-0.235801	0.0555522	6.14113e-05	1.61939e-07	0.000427903	Skin_Not_Sun_Exposed_Suprapubic	IL18RAP
Literature	CRS_NP	rs6543124	2_102987459_T_A_b37	ENSG00000115607.5	-47690	272	351	0.425971	2.21644e-07	-0.238873	0.0451904	8.26581e-05	2.28389e-08	6.64681e-05	Skin_Sun_Exposed_Lower_leg	IL18RAP
Literature	CRS_NP	rs6543124	2_102987459_T_A_b37	ENSG00000115607.5	-47690	245	309	0.418699	6.84612e-16	0.197634	0.0231509	5.20206e-05	3.31609e-35	1.86021e-29	Whole_Blood	IL18RAP
UK Biobank	CRS_NP	rs2944591	2_233794821_C_T_b37	ENSG00000066248.10	-83161	167	203	0.28352	1.02e-29	0.586987	0.0462025	4.61e-05	4.98e-91	8.49e-82	esophagus_mucosa	NGEF
UK Biobank	CRS_NP	rs2944591	2_233794821_C_T_b37	ENSG00000066248.10	-83161	158	189	0.282934	1.16e-09	0.290323	0.046108	3.8e-05	4.47e-21	1.15e-16	skin_not_sun_exposed_suprapubic	NGEF
UK Biobank	CRS_NP	rs2944591	2_233794821_C_T_b37	ENSG00000066248.10	-83161	200	240	0.290557	5.84e-07	0.14239	0.0279674	6.05e-05	3.2e-15	4.02e-11	skin_sun_exposed_lower_leg	NGEF
Literature	CRS_NP	rs1050152	5_131676320_C_T_b37	ENSG00000233006.2	-29020	106	132	0.377143	7.52254e-07	0.428562	0.0826518	3.70791e-05	4.14579e-18	3.58201e-14	Adrenal_Gland	AC034220.3
Literature	CRS_NP	rs1050152	5_131676320_C_T_b37	ENSG00000233006.2	-29020	151	192	0.390244	2.72066e-08	0.200008	0.0346168	4.86627e-05	1.54994e-13	9.07209e-10	Colon_Transverse	AC034220.3
Literature	CRS_NP	rs1050152	5_131676320_C_T_b37	ENSG00000233006.2	-29020	213	276	0.385475	4.68225e-05	0.176244	0.0426407	0.000100938	1.13288e-18	3.04542e-14	Esophagus_Mucosa	AC034220.3
Literature	CRS_NP	rs1050152	5_131676320_C_T_b37	ENSG00000233006.2	-29020	72	91	0.344697	9.4128e-06	0.253501	0.0545544	2.37676e-05	5.32396e-13	1.39765e-09	Prostate	AC034220.3
Literature	CRS_NP	rs1050152	5_131676320_C_T_b37	ENSG00000233006.2	-29020	141	174	0.367089	5.80243e-08	0.312343	0.0553989	3.39718e-05	9.96072e-24	3.5428e-19	Stomach	AC034220.3
Literature	CRS_NP	rs1050152	5_131676320_C_T_b37	ENSG00000233006.2	-29020	228	297	0.37218	9.4092e-08	0.236738	0.0433696	0.000127791	8.59592e-49	9.28007e-42	Thyroid	AC034220.3
Literature	CRS_NP	rs1050152	5_131676320_C_T_b37	ENSG00000224431.1	141171	228	297	0.37218	7.31557e-07	0.211254	0.0418356	0.000128923	2.85081e-11	1.44372e-07	Thyroid	AC063976.7
Literature	CRS_NP	rs1050152	5_131676320_C_T_b37	ENSG00000234290.2	-132415	190	236	0.352239	1.74303e-05	0.22032	0.0504114	6.78406e-05	1.44637e-06	0.00294521	Skin_Not_Sun_Exposed_Suprapubic	AC116366.6
Literature	CRS_NP	rs1050152	5_131676320_C_T_b37	ENSG00000234290.2	-132415	214	275	0.372629	5.93627e-13	0.243205	0.0323015	6.62131e-05	1.36601e-15	1.7587e-11	Whole_Blood	AC116366.6
Literature	CRS_NP	rs1050152	5_131676320_C_T_b37	ENSG00000164398.8	328384	125	156	0.384236	3.8189e-05	-0.357438	0.0844554	7.6339e-05	1.46329e-30	2.58396e-25	Colon_Sigmoid	ACSL6
Literature	CRS_NP	rs1050152	5_131676320_C_T_b37	ENSG00000072682.14	45312	168	222	0.37	6.60892e-05	0.0989769	0.0243843	0.000108847	4.51951e-07	0.000895109	Cells_Transformed_fibroblasts	P4HA2
Literature	CRS_NP	rs1050152	5_131676320_C_T_b37	ENSG00000072682.14	45312	213	276	0.385475	7.57139e-18	0.381153	0.0414639	9.67012e-05	3.00777e-28	6.70066e-23	Esophagus_Mucosa	P4HA2
Literature	CRS_NP	rs1050152	5_131676320_C_T_b37	ENSG00000072682.14	45312	133	169	0.384091	3.96917e-06	0.298502	0.0627473	5.27309e-05	3.62948e-19	6.69071e-15	Pancreas	P4HA2
Literature	CRS_NP	rs1050152	5_131676320_C_T_b37	ENSG00000072682.14	45312	228	297	0.37218	2.24535e-23	0.352412	0.0327413	0.000134211	1.31882e-47	8.10269e-41	Thyroid	P4HA2
Literature	CRS_NP	rs1050152	5_131676320_C_T_b37	ENSG00000131435.8	82956	190	236	0.352239	1.7458e-05	-0.174738	0.0399852	9.58772e-05	1.00547e-08	2.9909e-05	Skin_Not_Sun_Exposed_Suprapubic	PDLIM4
Literature	CRS_NP	rs1050152	5_131676320_C_T_b37	ENSG00000131435.8	82956	243	309	0.373188	1.34282e-16	-0.255386	0.0293507	0.000123916	6.45901e-21	3.05291e-16	Skin_Sun_Exposed_Lower_leg	PDLIM4
Literature	CRS_NP	rs1050152	5_131676320_C_T_b37	ENSG00000131435.8	82956	228	297	0.37218	1.99563e-07	-0.15529	0.0292362	0.000141772	2.81482e-15	3.69023e-11	Thyroid	PDLIM4
Literature	CRS_NP	rs1050152	5_131676320_C_T_b37	ENSG00000197208.5	46184	151	192	0.390244	4.331e-05	-0.213691	0.051154	5.55475e-05	3.95639e-07	0.000673639	Colon_Transverse	SLC22A4
Literature	CRS_NP	rs1050152	5_131676320_C_T_b37	ENSG00000197375.8	-29124	143	180	0.358566	4.86699e-07	-0.212708	0.0408842	4.00229e-05	4.86699e-07	0.000984312	Breast_Mammary_Tissue	SLC22A5
Literature	CRS_NP	rs1050152	5_131676320_C_T_b37	ENSG00000197375.8	-29124	168	222	0.37	2.39451e-22	-0.470798	0.0438326	9.02537e-05	3.23527e-46	1.24178e-39	Cells_Transformed_fibroblasts	SLC22A5
Literature	CRS_NP	rs1050152	5_131676320_C_T_b37	ENSG00000197375.8	-29124	151	192	0.390244	1.28551e-05	-0.161444	0.0361226	5.13266e-05	3.5859e-09	8.86038e-06	Colon_Transverse	SLC22A5
Literature	CRS_NP	rs1050152	5_131676320_C_T_b37	ENSG00000197375.8	-29124	213	276	0.385475	9.18439e-20	-0.333348	0.0340336	0.00010233	6.71284e-37	1.1752e-30	Esophagus_Mucosa	SLC22A5
Literature	CRS_NP	rs1050152	5_131676320_C_T_b37	ENSG00000197375.8	-29124	228	298	0.389034	8.23938e-12	-0.357701	0.0503748	7.23347e-05	4.59315e-19	1.18436e-14	Lung	SLC22A5
Literature	CRS_NP	rs1050152	5_131676320_C_T_b37	ENSG00000197375.8	-29124	133	169	0.384091	1.84019e-07	-0.302418	0.0557707	5.00136e-05	7.60628e-09	1.97696e-05	Pancreas	SLC22A5
Literature	CRS_NP	rs1050152	5_131676320_C_T_b37	ENSG00000197375.8	-29124	190	236	0.352239	8.74419e-22	-0.404295	0.0387403	7.99218e-05	1.30669e-25	6.47701e-21	Skin_Not_Sun_Exposed_Suprapubic	SLC22A5
Literature	CRS_NP	rs1050152	5_131676320_C_T_b37	ENSG00000197375.8	-29124	243	309	0.373188	4.23875e-30	-0.412641	0.0328418	0.000104845	1.4194e-40	2.08155e-34	Skin_Sun_Exposed_Lower_leg	SLC22A5
Literature	CRS_NP	rs1050152	5_131676320_C_T_b37	ENSG00000197375.8	-29124	84	105	0.359589	1.5936e-05	-0.527654	0.117461	3.48391e-05	2.80264e-12	7.03051e-09	Spleen	SLC22A5
Literature	CRS_NP	rs1050152	5_131676320_C_T_b37	ENSG00000197375.8	-29124	228	297	0.37218	1.90172e-09	-0.194625	0.0315042	0.000132232	1.82829e-14	2.27241e-10	Thyroid	SLC22A5
Literature	CRS_NP	rs1050152	5_131676320_C_T_b37	ENSG00000197375.8	-29124	214	275	0.372629	5.21307e-15	-0.411842	0.0499661	7.87644e-05	8.38359e-24	7.3344e-19	Whole_Blood	SLC22A5
UK Biobank	CRS_NP	rs9271509	6_32589415_G_A_b37	ENSG00000241106.2	-195410	90	101	0.168333	3.08e-06	0.322828	0.0676101	9.42e-05	3.57e-39	1.03e-31	cells_fibroblasts	HLA-DOB
UK Biobank	CRS_NP	rs9271509	6_32589415_G_A_b37	ENSG00000241106.2	-195410	120	131	0.182961	9.06e-06	0.332752	0.0736384	8.64e-05	2.37e-47	9.42e-39	esophagus_mucosa	HLA-DOB
UK Biobank	CRS_NP	rs9271509	6_32589415_G_A_b37	ENSG00000241106.2	-195410	127	136	0.177546	6.23e-06	0.344712	0.0750025	6.92e-05	8.56e-39	6.75e-31	lung	HLA-DOB
UK Biobank	CRS_NP	rs9271509	6_32589415_G_A_b37	ENSG00000241106.2	-195410	141	155	0.187198	2.82e-05	0.344114	0.081082	9.04e-05	5.91e-53	1.88e-43	skin_sun_exposed_lower_leg	HLA-DOB
UK Biobank	CRS_NP	rs9271509	6_32589415_G_A_b37	ENSG00000196735.7	-6541	39	43	0.183761	1.43e-11	-1.0393	0.135371	1.88e-05	1.22e-21	2.34e-16	cells_EBV_lymphocytes	HLA-DQA1
UK Biobank	CRS_NP	rs9271509	6_32589415_G_A_b37	ENSG00000196735.7	-6541	120	131	0.182961	5.33e-17	-0.482912	0.0541422	7.6e-05	9.66e-36	3.96e-28	esophagus_mucosa	HLA-DQA1
UK Biobank	CRS_NP	rs9271509	6_32589415_G_A_b37	ENSG00000196735.7	-6541	127	136	0.177546	2.55e-09	-0.387432	0.0631583	6.77e-05	7.15e-69	7.82e-57	lung	HLA-DQA1
UK Biobank	CRS_NP	rs9271509	6_32589415_G_A_b37	ENSG00000196735.7	-6541	114	123	0.183582	3.15e-25	-0.658106	0.0574316	7.05e-05	8.36e-43	1.36e-34	skin_not_sun_exposed_suprapubic	HLA-DQA1
UK Biobank	CRS_NP	rs9271509	6_32589415_G_A_b37	ENSG00000196735.7	-6541	141	155	0.187198	5.39e-30	-0.704294	0.0561778	9.83e-05	6.18e-50	2.78e-40	skin_sun_exposed_lower_leg	HLA-DQA1
UK Biobank	CRS_NP	rs9271509	6_32589415_G_A_b37	ENSG00000196735.7	-6541	55	60	0.205479	1.77e-11	-0.617923	0.0834692	3.26e-05	1.32e-15	5.53e-11	spleen	HLA-DQA1
UK Biobank	CRS_NP	rs9271509	6_32589415_G_A_b37	ENSG00000196735.7	-6541	123	132	0.165414	3.65e-07	-0.304612	0.0586822	9.29e-05	1.41e-37	1.2e-29	thyroid	HLA-DQA1
UK Biobank	CRS_NP	rs9271509	6_32589415_G_A_b37	ENSG00000196735.7	-6541	124	140	0.189702	4.65e-09	-0.224198	0.0371496	6.36e-05	1.92e-38	1.72e-30	whole_blood	HLA-DQA1
UK Biobank	CRS_NP	rs9271509	6_32589415_G_A_b37	ENSG00000237541.3	-119704	57	61	0.174286	3.48e-21	1.28749	0.114668	3.43e-05	2.59e-34	1.79e-27	adrenal_gland	HLA-DQA2
UK Biobank	CRS_NP	rs9271509	6_32589415_G_A_b37	ENSG00000237541.3	-119704	82	89	0.177291	1.46e-32	1.28612	0.0895522	3.07e-05	1.24e-47	1.67e-38	breast_mammary	HLA-DQA2
UK Biobank	CRS_NP	rs9271509	6_32589415_G_A_b37	ENSG00000237541.3	-119704	39	43	0.183761	6.54e-16	1.25679	0.129293	1.83e-05	1.39e-28	2.19e-22	cells_EBV_lymphocytes	HLA-DQA2
UK Biobank	CRS_NP	rs9271509	6_32589415_G_A_b37	ENSG00000237541.3	-119704	72	77	0.189655	3.79e-30	1.29582	0.091996	3.59e-05	8.21e-41	2.08e-33	colon_sigmoid	HLA-DQA2
UK Biobank	CRS_NP	rs9271509	6_32589415_G_A_b37	ENSG00000237541.3	-119704	90	98	0.199187	1.46e-29	1.0228	0.0770603	4.21e-05	1.15e-48	1.8e-39	colon_transverse	HLA-DQA2
UK Biobank	CRS_NP	rs9271509	6_32589415_G_A_b37	ENSG00000237541.3	-119704	120	131	0.182961	1.26e-39	0.975381	0.0632513	8.45e-05	5.04e-62	1.22e-50	esophagus_mucosa	HLA-DQA2
UK Biobank	CRS_NP	rs9271509	6_32589415_G_A_b37	ENSG00000237541.3	-119704	49	54	0.176471	5.14e-21	1.13214	0.0979874	1.6e-05	1.8e-29	2.24e-23	liver	HLA-DQA2
UK Biobank	CRS_NP	rs9271509	6_32589415_G_A_b37	ENSG00000237541.3	-119704	127	136	0.177546	3.86e-52	1.19858	0.064924	6.12e-05	8.92e-80	1.89e-66	lung	HLA-DQA2
UK Biobank	CRS_NP	rs9271509	6_32589415_G_A_b37	ENSG00000237541.3	-119704	26	28	0.164706	9.08e-12	1.21489	0.145668	9.74e-06	8.77e-18	7.63e-13	minor_salivary_gland	HLA-DQA2
UK Biobank	CRS_NP	rs9271509	6_32589415_G_A_b37	ENSG00000237541.3	-119704	71	77	0.175	3.67e-23	1.02647	0.0898526	3.96e-05	1.79e-38	3.11e-31	pancreas	HLA-DQA2
UK Biobank	CRS_NP	rs9271509	6_32589415_G_A_b37	ENSG00000237541.3	-119704	55	60	0.191083	3.83e-19	1.1098	0.103827	2.99e-05	2.49e-28	4.53e-22	pituitary	HLA-DQA2
UK Biobank	CRS_NP	rs9271509	6_32589415_G_A_b37	ENSG00000237541.3	-119704	43	47	0.17803	3.64e-17	1.19947	0.119787	1.99e-05	9.84e-33	2.48e-26	prostate	HLA-DQA2
UK Biobank	CRS_NP	rs9271509	6_32589415_G_A_b37	ENSG00000237541.3	-119704	114	123	0.183582	2.84e-29	0.82159	0.0650952	6.91e-05	1.42e-51	6.99e-42	skin_not_sun_exposed_suprapubic	HLA-DQA2
UK Biobank	CRS_NP	rs9271509	6_32589415_G_A_b37	ENSG00000237541.3	-119704	141	155	0.187198	5.47e-53	1.03792	0.0566065	9.57e-05	2.47e-81	9.33e-69	skin_sun_exposed_lower_leg	HLA-DQA2
UK Biobank	CRS_NP	rs9271509	6_32589415_G_A_b37	ENSG00000237541.3	-119704	42	45	0.184426	4.56e-18	1.1573	0.109072	2.55e-05	3.77e-26	1.94e-20	small_intestine_terminal_ileum	HLA-DQA2
UK Biobank	CRS_NP	rs9271509	6_32589415_G_A_b37	ENSG00000237541.3	-119704	55	60	0.205479	4.86e-25	1.20628	0.0924022	3.35e-05	3.23e-38	3.85e-31	spleen	HLA-DQA2
UK Biobank	CRS_NP	rs9271509	6_32589415_G_A_b37	ENSG00000237541.3	-119704	94	102	0.21519	3.59e-31	1.02286	0.0736063	2.75e-05	2.07e-43	1.63e-35	stomach	HLA-DQA2
UK Biobank	CRS_NP	rs9271509	6_32589415_G_A_b37	ENSG00000237541.3	-119704	123	132	0.165414	1.64e-47	1.13661	0.0664182	0.000101415	1.55e-75	9.21e-64	thyroid	HLA-DQA2
UK Biobank	CRS_NP	rs9271509	6_32589415_G_A_b37	ENSG00000237541.3	-119704	34	37	0.183168	1.1e-15	1.27152	0.127148	1.15e-05	1.67e-20	7.75e-16	uterus	HLA-DQA2
UK Biobank	CRS_NP	rs9271509	6_32589415_G_A_b37	ENSG00000237541.3	-119704	34	36	0.169811	5.32e-10	1.06826	0.152173	1.01e-05	8.66e-17	2.25e-12	vagina	HLA-DQA2
UK Biobank	CRS_NP	rs9271509	6_32589415_G_A_b37	ENSG00000237541.3	-119704	124	140	0.189702	1.62e-47	1.08937	0.0625482	5.56e-05	9.41e-75	3.42e-62	whole_blood	HLA-DQA2
UK Biobank	CRS_NP	rs9271509	6_32589415_G_A_b37	ENSG00000179344.12	-46745	82	89	0.177291	2.74e-06	-0.461917	0.0956684	2.94e-05	8.22e-73	5.61e-61	breast_mammary	HLA-DQB1
UK Biobank	CRS_NP	rs9271509	6_32589415_G_A_b37	ENSG00000179344.12	-46745	120	131	0.182961	2.29e-07	-0.426454	0.0804577	7.33e-05	5.13e-82	5.1e-68	esophagus_mucosa	HLA-DQB1
UK Biobank	CRS_NP	rs9271509	6_32589415_G_A_b37	ENSG00000179344.12	-46745	114	123	0.183582	9.54e-07	-0.424509	0.0847105	6.88e-05	4.91e-99	1.26e-83	skin_not_sun_exposed_suprapubic	HLA-DQB1
UK Biobank	CRS_NP	rs9271509	6_32589415_G_A_b37	ENSG00000179344.12	-46745	141	155	0.187198	1.29e-08	-0.479892	0.082362	9.29e-05	7.04e-128	1.18e-107	skin_sun_exposed_lower_leg	HLA-DQB1
UK Biobank	CRS_NP	rs9271509	6_32589415_G_A_b37	ENSG00000179344.12	-46745	123	132	0.165414	1.13e-08	-0.441054	0.0752967	0.000112367	4.11e-91	9.15e-77	thyroid	HLA-DQB1
UK Biobank	CRS_NP	rs9271509	6_32589415_G_A_b37	ENSG00000179344.12	-46745	124	140	0.189702	7.81e-13	-0.437816	0.0584799	5.56e-05	1.5e-95	2.31e-80	whole_blood	HLA-DQB1
UK Biobank	CRS_NP	rs9271509	6_32589415_G_A_b37	ENSG00000223534.1	-38717	124	140	0.189702	1.04e-07	-0.277454	0.050891	5.58e-05	4.04e-26	6.12e-20	whole_blood	HLA-DQB1-AS1
UK Biobank	CRS_NP	rs9271509	6_32589415_G_A_b37	ENSG00000232629.4	-141896	39	43	0.183761	5.84e-06	0.810086	0.168684	2.01e-05	2.29e-36	2.3e-29	cells_EBV_lymphocytes	HLA-DQB2
UK Biobank	CRS_NP	rs9271509	6_32589415_G_A_b37	ENSG00000232629.4	-141896	90	98	0.199187	2.95e-05	0.399364	0.0934992	4.21e-05	2.82e-52	1.37e-42	colon_transverse	HLA-DQB2
UK Biobank	CRS_NP	rs9271509	6_32589415_G_A_b37	ENSG00000232629.4	-141896	127	136	0.177546	4.29e-09	0.491281	0.0813187	6.31e-05	4.08e-80	1.89e-67	lung	HLA-DQB2
UK Biobank	CRS_NP	rs9271509	6_32589415_G_A_b37	ENSG00000232629.4	-141896	71	77	0.175	3.87e-05	0.462095	0.109547	4.32e-05	1.06e-45	1.27e-37	pancreas	HLA-DQB2
UK Biobank	CRS_NP	rs9271509	6_32589415_G_A_b37	ENSG00000232629.4	-141896	94	102	0.21519	5.36e-06	0.433831	0.0927622	3.02e-05	1.36e-56	1.47e-47	stomach	HLA-DQB2
UK Biobank	CRS_NP	rs9271509	6_32589415_G_A_b37	ENSG00000232629.4	-141896	124	140	0.189702	6.33e-13	0.546075	0.0726235	6.05e-05	7.28e-86	2.64e-73	whole_blood	HLA-DQB2
UK Biobank	CRS_NP	rs9271509	6_32589415_G_A_b37	ENSG00000196126.6	31790	72	77	0.189655	3.67e-05	0.376624	0.0887866	4.29e-05	1.39e-10	1.37e-06	colon_sigmoid	HLA-DRB1
UK Biobank	CRS_NP	rs9271509	6_32589415_G_A_b37	ENSG00000196126.6	31790	120	131	0.182961	6.88e-07	-0.239113	0.047105	8.64e-05	3.15e-22	2.88e-16	esophagus_mucosa	HLA-DRB1
UK Biobank	CRS_NP	rs9271509	6_32589415_G_A_b37	ENSG00000196126.6	31790	127	136	0.177546	3.78e-08	-0.281673	0.0499451	7.47e-05	1.06e-41	1.98e-33	lung	HLA-DRB1
UK Biobank	CRS_NP	rs9271509	6_32589415_G_A_b37	ENSG00000196126.6	31790	114	123	0.183582	3.98e-12	-0.388584	0.0535952	8.01e-05	2.36e-26	2.92e-20	skin_not_sun_exposed_suprapubic	HLA-DRB1
UK Biobank	CRS_NP	rs9271509	6_32589415_G_A_b37	ENSG00000196126.6	31790	141	155	0.187198	2.74e-12	-0.343922	0.0474399	9.82e-05	7.82e-33	1.43e-25	skin_sun_exposed_lower_leg	HLA-DRB1
UK Biobank	CRS_NP	rs9271509	6_32589415_G_A_b37	ENSG00000196126.6	31790	123	132	0.165414	1.38e-08	-0.320982	0.0551491	0.000106931	8.09e-29	2.14e-22	thyroid	HLA-DRB1
UK Biobank	CRS_NP	rs9271509	6_32589415_G_A_b37	ENSG00000196126.6	31790	124	140	0.189702	5.41e-15	-0.228465	0.0277363	6.95e-05	1.7e-20	5.72e-15	whole_blood	HLA-DRB1
UK Biobank	CRS_NP	rs9271509	6_32589415_G_A_b37	ENSG00000229391.3	61616	57	61	0.174286	5.03e-09	0.863463	0.138374	3.32e-05	2.25e-18	2.05e-13	adrenal_gland	HLA-DRB6
UK Biobank	CRS_NP	rs9271509	6_32589415_G_A_b37	ENSG00000229391.3	61616	82	89	0.177291	1.01e-17	0.861716	0.0912567	2.65e-05	3.18e-38	1.85e-30	breast_mammary	HLA-DRB6
UK Biobank	CRS_NP	rs9271509	6_32589415_G_A_b37	ENSG00000229391.3	61616	72	77	0.189655	1.91e-19	1.05311	0.102608	3.63e-05	5.38e-36	3.01e-28	colon_sigmoid	HLA-DRB6
UK Biobank	CRS_NP	rs9271509	6_32589415_G_A_b37	ENSG00000229391.3	61616	90	98	0.199187	1.29e-14	0.718293	0.0865491	4.91e-05	1.62e-37	6.51e-30	colon_transverse	HLA-DRB6
UK Biobank	CRS_NP	rs9271509	6_32589415_G_A_b37	ENSG00000229391.3	61616	120	131	0.182961	4.8e-18	0.675457	0.0729789	8.34e-05	2.46e-48	6.07e-39	esophagus_mucosa	HLA-DRB6
UK Biobank	CRS_NP	rs9271509	6_32589415_G_A_b37	ENSG00000229391.3	61616	49	54	0.176471	4.39e-08	0.691025	0.117889	2.17e-05	8.29e-24	1.89e-18	liver	HLA-DRB6
UK Biobank	CRS_NP	rs9271509	6_32589415_G_A_b37	ENSG00000229391.3	61616	127	136	0.177546	1.39e-24	0.809314	0.0725551	5.73e-05	4.71e-63	2.26e-51	lung	HLA-DRB6
UK Biobank	CRS_NP	rs9271509	6_32589415_G_A_b37	ENSG00000229391.3	61616	71	77	0.175	3.32e-12	0.711843	0.0953889	4.66e-05	8.89e-33	2.21e-26	pancreas	HLA-DRB6
UK Biobank	CRS_NP	rs9271509	6_32589415_G_A_b37	ENSG00000229391.3	61616	55	60	0.191083	6.41e-09	0.701201	0.112141	2.88e-05	2.45e-23	9.15e-18	pituitary	HLA-DRB6
UK Biobank	CRS_NP	rs9271509	6_32589415_G_A_b37	ENSG00000229391.3	61616	43	47	0.17803	2.63e-08	0.828286	0.13816	2.05e-05	9.27e-27	7.71e-21	prostate	HLA-DRB6
UK Biobank	CRS_NP	rs9271509	6_32589415_G_A_b37	ENSG00000229391.3	61616	114	123	0.183582	2.17e-16	0.740958	0.084825	5.95e-05	2.37e-47	2.56e-38	skin_not_sun_exposed_suprapubic	HLA-DRB6
UK Biobank	CRS_NP	rs9271509	6_32589415_G_A_b37	ENSG00000229391.3	61616	141	155	0.187198	8.53e-22	0.74936	0.0729357	9.93e-05	4.01e-62	5.13e-51	skin_sun_exposed_lower_leg	HLA-DRB6
UK Biobank	CRS_NP	rs9271509	6_32589415_G_A_b37	ENSG00000229391.3	61616	55	60	0.205479	3.61e-10	0.859867	0.126138	3.21e-05	4.62e-31	1.26e-24	spleen	HLA-DRB6
UK Biobank	CRS_NP	rs9271509	6_32589415_G_A_b37	ENSG00000229391.3	61616	94	102	0.21519	1.45e-14	0.631643	0.0760191	3.53e-05	8.85e-32	6.85e-25	stomach	HLA-DRB6
UK Biobank	CRS_NP	rs9271509	6_32589415_G_A_b37	ENSG00000229391.3	61616	123	132	0.165414	5.16e-27	0.842137	0.0714655	9.44e-05	3.13e-58	5.71e-48	thyroid	HLA-DRB6
UK Biobank	CRS_NP	rs9271509	6_32589415_G_A_b37	ENSG00000229391.3	61616	34	37	0.183168	1.01e-08	0.864242	0.134982	1.44e-05	1.43e-15	2.29e-11	uterus	HLA-DRB6
UK Biobank	CRS_NP	rs9271509	6_32589415_G_A_b37	ENSG00000229391.3	61616	34	36	0.169811	5.52e-07	0.794721	0.14653	1.27e-05	2.77e-14	3.89e-10	vagina	HLA-DRB6
UK Biobank	CRS_NP	rs9271509	6_32589415_G_A_b37	ENSG00000229391.3	61616	124	140	0.189702	1.12e-14	0.558405	0.068684	6.1e-05	3.16e-44	8.72e-36	whole_blood	HLA-DRB6
UK Biobank	CRS_NP	rs9271509	6_32589415_G_A_b37	ENSG00000196301.3	148138	127	136	0.177546	4.06e-06	0.37128	0.0791503	6.4e-05	1.25e-42	1.88e-34	lung	HLA-DRB9
UK Biobank	CRS_NP	rs9271509	6_32589415_G_A_b37	ENSG00000196301.3	148138	123	132	0.165414	8.11e-09	0.497129	0.0839993	9.01e-05	2.52e-22	1.34e-16	thyroid	HLA-DRB9
UK Biobank	CRS_NP	rs9271509	6_32589415_G_A_b37	ENSG00000196301.3	148138	124	140	0.189702	1.27e-05	0.301318	0.067881	6.37e-05	2.98e-20	7.92e-15	whole_blood	HLA-DRB9
UK Biobank	CRS_NP	rs9271509	6_32589415_G_A_b37	ENSG00000240053.8	951471	124	140	0.189702	4.07e-05	-0.114638	0.0275268	6.3e-05	1.45e-14	1.32e-09	whole_blood	LY6G5B
UK Biobank	CRS_NP	rs2325259	6_90850164_T_C_b37	ENSG00000112182.10	-156463	93	115	0.261364	2.07e-05	-0.258	0.0590182	2.62e-05	4.22e-07	0.00098141	Pancreas	BACH2
Literature	NTM_TB	rs9271378	6_32587300_A_G_b37	ENSG00000244731.3	637499	185	238	0.476	2.68709e-05	-0.240323	0.0559047	2.87202e-05	3.94853e-20	4.26226e-14	Breast_Mammary_Tissue	C4A
Literature	NTM_TB	rs9271378	6_32587300_A_G_b37	ENSG00000244731.3	637499	179	235	0.479592	2.28169e-05	-0.238071	0.0549403	5.1166e-05	2.03268e-20	1.25015e-14	Colon_Transverse	C4A
Literature	NTM_TB	rs9271378	6_32587300_A_G_b37	ENSG00000244731.3	637499	283	367	0.480366	2.92694e-06	-0.224852	0.0472198	7.42851e-05	4.20953e-33	2.54843e-25	Lung	C4A
Literature	NTM_TB	rs9271378	6_32587300_A_G_b37	ENSG00000244731.3	637499	252	322	0.482036	2.99437e-06	-0.354179	0.0742972	6.42648e-05	1.4764e-24	8.52168e-18	Skin_Not_Sun_Exposed_Suprapubic	C4A
Literature	NTM_TB	rs9271378	6_32587300_A_G_b37	ENSG00000244731.3	637499	304	391	0.491206	2.50248e-08	-0.256038	0.0448365	0.000125223	2.06372e-38	1.49042e-29	Thyroid	C4A
Literature	NTM_TB	rs9271378	6_32587300_A_G_b37	ENSG00000231852.2	581258	252	322	0.482036	1.65411e-07	0.389953	0.0726338	7.80797e-05	3.38817e-14	2.44833e-09	Skin_Not_Sun_Exposed_Suprapubic	CYP21A2
Literature	NTM_TB	rs9271378	6_32587300_A_G_b37	ENSG00000231852.2	581258	313	402	0.486683	2.82047e-08	0.39027	0.0686841	0.000100698	2.5778e-18	1.18719e-12	Skin_Sun_Exposed_Lower_leg	CYP21A2
Literature	NTM_TB	rs9271378	6_32587300_A_G_b37	ENSG00000241106.2	-197525	226	293	0.488333	1.55375e-05	-0.24614	0.0558378	9.42013e-05	3.57373e-39	1.02631e-31	Cells_Transformed_fibroblasts	HLA-DOB
Literature	NTM_TB	rs9271378	6_32587300_A_G_b37	ENSG00000196735.7	-8656	117	149	0.490132	1.07897e-05	-0.305386	0.066366	2.45719e-05	1.18492e-10	1.48741e-06	Liver	HLA-DQA1
Literature	NTM_TB	rs9271378	6_32587300_A_G_b37	ENSG00000196735.7	-8656	283	367	0.480366	3.46769e-07	-0.255878	0.0491425	6.77145e-05	7.14588e-69	7.81896e-57	Lung	HLA-DQA1
Literature	NTM_TB	rs9271378	6_32587300_A_G_b37	ENSG00000179344.12	-48860	133	175	0.5	2.55307e-05	-0.412108	0.0945801	2.98152e-05	8.44008e-14	1.89126e-09	Adrenal_Gland	HLA-DQB1
Literature	NTM_TB	rs9271378	6_32587300_A_G_b37	ENSG00000179344.12	-48860	147	187	0.460591	3.94795e-06	-0.428501	0.0897638	4.46143e-05	2.73626e-47	5.87829e-39	Colon_Sigmoid	HLA-DQB1
Literature	NTM_TB	rs9271378	6_32587300_A_G_b37	ENSG00000179344.12	-48860	179	235	0.479592	1.24119e-09	-0.420798	0.0661497	4.12848e-05	6.2532e-48	5.40348e-39	Colon_Transverse	HLA-DQB1
Literature	NTM_TB	rs9271378	6_32587300_A_G_b37	ENSG00000179344.12	-48860	270	345	0.481844	3.18066e-16	-0.527559	0.0608809	7.33325e-05	5.12593e-82	5.10188e-68	Esophagus_Mucosa	HLA-DQB1
Literature	NTM_TB	rs9271378	6_32587300_A_G_b37	ENSG00000179344.12	-48860	117	149	0.490132	1.09984e-09	-0.555676	0.0837822	1.75546e-05	3.35172e-26	3.43167e-20	Liver	HLA-DQB1
Literature	NTM_TB	rs9271378	6_32587300_A_G_b37	ENSG00000179344.12	-48860	283	367	0.480366	3.59657e-20	-0.515641	0.0522967	6.18223e-05	3.01306e-79	4.00714e-66	Lung	HLA-DQB1
Literature	NTM_TB	rs9271378	6_32587300_A_G_b37	ENSG00000179344.12	-48860	163	211	0.481735	5.5072e-10	-0.525584	0.0801852	3.81924e-05	1.66783e-45	1.80959e-37	Pancreas	HLA-DQB1
Literature	NTM_TB	rs9271378	6_32587300_A_G_b37	ENSG00000179344.12	-48860	120	149	0.474522	9.33909e-08	-0.596708	0.104952	2.96742e-05	4.83965e-26	1.52175e-20	Pituitary	HLA-DQB1
Literature	NTM_TB	rs9271378	6_32587300_A_G_b37	ENSG00000179344.12	-48860	252	322	0.482036	1.15522e-09	-0.424103	0.067351	6.876e-05	4.9056e-99	1.26489e-83	Skin_Not_Sun_Exposed_Suprapubic	HLA-DQB1
Literature	NTM_TB	rs9271378	6_32587300_A_G_b37	ENSG00000179344.12	-48860	313	402	0.486683	4.11372e-12	-0.472191	0.0657109	9.2852e-05	7.03782e-128	1.18006e-107	Skin_Sun_Exposed_Lower_leg	HLA-DQB1
Literature	NTM_TB	rs9271378	6_32587300_A_G_b37	ENSG00000179344.12	-48860	105	135	0.462329	3.21067e-06	-0.501164	0.102726	3.00271e-05	1.73172e-44	2.87495e-36	Spleen	HLA-DQB1
Literature	NTM_TB	rs9271378	6_32587300_A_G_b37	ENSG00000179344.12	-48860	175	226	0.478814	1.71274e-08	-0.448707	0.0763327	3.13296e-05	4.9489e-44	3.12837e-36	Stomach	HLA-DQB1
Literature	NTM_TB	rs9271378	6_32587300_A_G_b37	ENSG00000179344.12	-48860	304	391	0.491206	1.72353e-11	-0.393759	0.0564999	0.000112367	4.11263e-91	9.1522e-77	Thyroid	HLA-DQB1
Literature	NTM_TB	rs9271378	6_32587300_A_G_b37	ENSG00000179344.12	-48860	279	352	0.476965	1.98673e-06	-0.254578	0.0524978	5.56478e-05	1.50078e-95	2.31299e-80	Whole_Blood	HLA-DQB1
Literature	NTM_TB	rs9271378	6_32587300_A_G_b37	ENSG00000223534.1	-40832	133	175	0.5	3.03157e-06	-0.392941	0.0807087	2.96231e-05	2.31672e-07	0.00110189	Adrenal_Gland	HLA-DQB1-AS1
Literature	NTM_TB	rs9271378	6_32587300_A_G_b37	ENSG00000223534.1	-40832	185	238	0.476	3.00636e-09	-0.433408	0.0697731	3.16531e-05	9.52937e-23	3.46712e-17	Breast_Mammary_Tissue	HLA-DQB1-AS1
Literature	NTM_TB	rs9271378	6_32587300_A_G_b37	ENSG00000223534.1	-40832	82	106	0.452991	4.28532e-06	-0.529548	0.108537	2.12109e-05	1.02243e-15	5.39748e-11	Cells_EBV-transformed_lymphocytes	HLA-DQB1-AS1
Literature	NTM_TB	rs9271378	6_32587300_A_G_b37	ENSG00000223534.1	-40832	179	235	0.479592	9.07417e-08	-0.328924	0.0593806	4.26492e-05	3.3474e-21	9.96659e-16	Colon_Transverse	HLA-DQB1-AS1
Literature	NTM_TB	rs9271378	6_32587300_A_G_b37	ENSG00000223534.1	-40832	270	345	0.481844	1.02705e-13	-0.39034	0.0499638	8.14453e-05	6.53789e-28	1.3151e-21	Esophagus_Mucosa	HLA-DQB1-AS1
Literature	NTM_TB	rs9271378	6_32587300_A_G_b37	ENSG00000223534.1	-40832	283	367	0.480366	4.53377e-17	-0.35833	0.0402752	5.51441e-05	1.74479e-40	1.1744e-32	Lung	HLA-DQB1-AS1
Literature	NTM_TB	rs9271378	6_32587300_A_G_b37	ENSG00000223534.1	-40832	163	211	0.481735	6.54005e-07	-0.359213	0.0696826	3.54372e-05	8.7067e-16	4.35737e-11	Pancreas	HLA-DQB1-AS1
Literature	NTM_TB	rs9271378	6_32587300_A_G_b37	ENSG00000223534.1	-40832	120	149	0.474522	2.03628e-09	-0.626983	0.0966332	2.79402e-05	7.95413e-18	7.17801e-13	Pituitary	HLA-DQB1-AS1
Literature	NTM_TB	rs9271378	6_32587300_A_G_b37	ENSG00000223534.1	-40832	96	120	0.454545	2.13349e-05	-0.385572	0.086804	2.26762e-05	1.55634e-13	2.7439e-09	Prostate	HLA-DQB1-AS1
Literature	NTM_TB	rs9271378	6_32587300_A_G_b37	ENSG00000223534.1	-40832	252	322	0.482036	1.77024e-12	-0.355434	0.0481627	6.25541e-05	5.64445e-28	1.03328e-21	Skin_Not_Sun_Exposed_Suprapubic	HLA-DQB1-AS1
Literature	NTM_TB	rs9271378	6_32587300_A_G_b37	ENSG00000223534.1	-40832	313	402	0.486683	6.03632e-20	-0.477893	0.0491111	0.000101648	1.26066e-41	2.65235e-33	Skin_Sun_Exposed_Lower_leg	HLA-DQB1-AS1
Literature	NTM_TB	rs9271378	6_32587300_A_G_b37	ENSG00000223534.1	-40832	92	116	0.47541	9.41785e-08	-0.411856	0.0715342	2.72639e-05	7.4242e-17	2.9799e-12	Small_Intestine_Terminal_Ileum	HLA-DQB1-AS1
Literature	NTM_TB	rs9271378	6_32587300_A_G_b37	ENSG00000223534.1	-40832	105	135	0.462329	2.08454e-11	-0.60408	0.0819444	2.75631e-05	6.36279e-20	6.40909e-15	Spleen	HLA-DQB1-AS1
Literature	NTM_TB	rs9271378	6_32587300_A_G_b37	ENSG00000223534.1	-40832	175	226	0.478814	3.67911e-11	-0.487524	0.069595	2.54518e-05	1.22301e-26	8.08166e-21	Stomach	HLA-DQB1-AS1
Literature	NTM_TB	rs9271378	6_32587300_A_G_b37	ENSG00000223534.1	-40832	304	391	0.491206	3.04981e-16	-0.357885	0.0415809	9.3225e-05	3.15239e-34	3.67235e-27	Thyroid	HLA-DQB1-AS1
Literature	NTM_TB	rs9271378	6_32587300_A_G_b37	ENSG00000232629.4	-144011	185	238	0.476	2.24286e-06	0.437341	0.0897524	2.78656e-05	1.03959e-48	9.33478e-40	Breast_Mammary_Tissue	HLA-DQB2
Literature	NTM_TB	rs9271378	6_32587300_A_G_b37	ENSG00000232629.4	-144011	304	391	0.491206	1.30053e-07	0.320329	0.0593675	9.62826e-05	1.57079e-82	2.37244e-68	Thyroid	HLA-DQB2
Literature	NTM_TB	rs9271378	6_32587300_A_G_b37	ENSG00000198502.5	89236	185	238	0.476	1.65582e-08	-0.450398	0.0765185	3.1267e-05	8.01611e-53	2.03021e-42	Breast_Mammary_Tissue	HLA-DRB5
Literature	NTM_TB	rs9271378	6_32587300_A_G_b37	ENSG00000198502.5	89236	147	187	0.460591	1.57806e-11	-0.665077	0.0918444	3.28667e-05	8.84724e-37	3.61632e-29	Colon_Sigmoid	HLA-DRB5
Literature	NTM_TB	rs9271378	6_32587300_A_G_b37	ENSG00000198502.5	89236	179	235	0.479592	4.98866e-09	-0.425866	0.0697811	4.46543e-05	6.31477e-49	2.44729e-40	Colon_Transverse	HLA-DRB5
Literature	NTM_TB	rs9271378	6_32587300_A_G_b37	ENSG00000198502.5	89236	270	345	0.481844	1.56354e-10	-0.421492	0.0635071	8.23345e-05	2.2975e-78	9.51199e-65	Esophagus_Mucosa	HLA-DRB5
Literature	NTM_TB	rs9271378	6_32587300_A_G_b37	ENSG00000198502.5	89236	117	149	0.490132	1.60864e-07	-0.552027	0.0989516	2.16184e-05	1.94818e-34	5.28793e-27	Liver	HLA-DRB5
Literature	NTM_TB	rs9271378	6_32587300_A_G_b37	ENSG00000198502.5	89236	283	367	0.480366	1.43468e-10	-0.416235	0.0627613	7.52069e-05	1.07008e-91	3.9367e-76	Lung	HLA-DRB5
Literature	NTM_TB	rs9271378	6_32587300_A_G_b37	ENSG00000198502.5	89236	163	211	0.481735	6.53619e-06	-0.377784	0.081366	4.20022e-05	3.91549e-51	6.41043e-43	Pancreas	HLA-DRB5
Literature	NTM_TB	rs9271378	6_32587300_A_G_b37	ENSG00000198502.5	89236	252	322	0.482036	1.59144e-09	-0.438285	0.070237	5.98044e-05	1.72103e-68	2.38799e-56	Skin_Not_Sun_Exposed_Suprapubic	HLA-DRB5
Literature	NTM_TB	rs9271378	6_32587300_A_G_b37	ENSG00000198502.5	89236	313	402	0.486683	2.42742e-09	-0.408761	0.0667125	0.000103265	2.49027e-79	5.88459e-66	Skin_Sun_Exposed_Lower_leg	HLA-DRB5
Literature	NTM_TB	rs9271378	6_32587300_A_G_b37	ENSG00000198502.5	89236	105	135	0.462329	4.51862e-06	-0.474869	0.0989755	3.35538e-05	3.5405e-28	4.88455e-22	Spleen	HLA-DRB5
Literature	NTM_TB	rs9271378	6_32587300_A_G_b37	ENSG00000198502.5	89236	175	226	0.478814	2.65246e-07	-0.374992	0.0703705	3.18184e-05	3.83787e-43	5.40399e-35	Stomach	HLA-DRB5
Literature	NTM_TB	rs9271378	6_32587300_A_G_b37	ENSG00000198502.5	89236	304	391	0.491206	3.65015e-13	-0.501788	0.0662607	0.000107477	4.16275e-102	6.84785e-87	Thyroid	HLA-DRB5
Literature	NTM_TB	rs9271378	6_32587300_A_G_b37	ENSG00000198502.5	89236	279	352	0.476965	3.93267e-07	-0.25746	0.0496394	6.20357e-05	5.25091e-65	2.26127e-54	Whole_Blood	HLA-DRB5
Literature	NTM_TB	rs9271378	6_32587300_A_G_b37	ENSG00000204301.5	395456	252	322	0.482036	6.64832e-06	-0.177192	0.0385973	5.66202e-05	3.17627e-23	5.26191e-17	Skin_Not_Sun_Exposed_Suprapubic	NOTCH4
Literature	NTM_TB	rs9271378	6_32587300_A_G_b37	ENSG00000204301.5	395456	304	391	0.491206	1.63097e-05	-0.171136	0.0391204	0.000100223	8.80831e-18	2.31753e-12	Thyroid	NOTCH4
Literature	NTM_TB	rs9271378	6_32587300_A_G_b37	ENSG00000204308.6	441169	163	211	0.481735	1.88141e-05	-0.266443	0.0606374	4.00774e-05	6.91828e-16	7.99123e-11	Pancreas	RNF5
Literature	NTM_TB	rs9271378	6_32587300_A_G_b37	ENSG00000204267.9	-219257	270	345	0.481844	2.45542e-06	0.180622	0.0375719	7.5958e-05	1.54933e-30	5.54668e-24	Esophagus_Mucosa	TAP2
Literature	NTM_TB	rs9271378	6_32587300_A_G_b37	ENSG00000241287.1	-42927	185	238	0.476	1.94927e-08	-0.449693	0.076813	3.22676e-05	2.81376e-33	3.40606e-25	Breast_Mammary_Tissue	XXbac-BPG254F23.6
Literature	NTM_TB	rs9271378	6_32587300_A_G_b37	ENSG00000241287.1	-42927	82	106	0.452991	4.20979e-06	-0.586392	0.120079	1.6299e-05	4.34838e-16	1.59786e-11	Cells_EBV-transformed_lymphocytes	XXbac-BPG254F23.6
Literature	NTM_TB	rs9271378	6_32587300_A_G_b37	ENSG00000241287.1	-42927	283	367	0.480366	8.51162e-12	-0.438686	0.0618252	6.03875e-05	8.88212e-54	5.76145e-44	Lung	XXbac-BPG254F23.6
Literature	NTM_TB	rs9271378	6_32587300_A_G_b37	ENSG00000241287.1	-42927	105	135	0.462329	1.80473e-05	-0.518545	0.116233	2.63478e-05	1.24261e-28	9.78074e-23	Spleen	XXbac-BPG254F23.6
Literature	NTM_TB	rs4733781	8_131296767_A_C_b37	ENSG00000153317.10	-159139	217	257	0.322864	7.03282e-05	0.163623	0.0406412	7.45997e-05	5.69964e-09	2.28234e-05	Thyroid	ASAP1
UK Biobank	OM	rs4891244	18_72907432_C_T_b37	ENSG00000180011.6	-13871	124	168	0.482759	3.2e-09	-0.37382	0.0590504	1.75e-05	9.18e-15	5.94e-11	Adrenal_Gland	ZADH2
UK Biobank	OM	rs4891244	18_72907432_C_T_b37	ENSG00000180011.6	-13871	167	210	0.42	9.94e-10	-0.39333	0.0612922	1.66e-05	1.78e-11	1.01e-07	Breast_Mammary_Tissue	ZADH2
UK Biobank	OM	rs4891244	18_72907432_C_T_b37	ENSG00000180011.6	-13871	70	92	0.396552	2.9e-07	-0.452632	0.0819586	8.12e-06	2.49e-08	7.39e-05	Cells_EBV-transformed_lymphocytes	ZADH2
UK Biobank	OM	rs4891244	18_72907432_C_T_b37	ENSG00000180011.6	-13871	190	247	0.413043	9.22e-08	-0.238033	0.0432418	3.8e-05	1.1e-13	1.17e-09	Cells_Transformed_fibroblasts	ZADH2
UK Biobank	OM	rs4891244	18_72907432_C_T_b37	ENSG00000180011.6	-13871	163	214	0.438525	8.48e-10	-0.251663	0.0391337	1.88e-05	5.83e-13	3.19e-09	Colon_Transverse	ZADH2
UK Biobank	OM	rs4891244	18_72907432_C_T_b37	ENSG00000180011.6	-13871	235	309	0.433989	6.5e-16	-0.291238	0.0340122	4.06e-05	4.09e-20	1.41e-15	Esophagus_Mucosa	ZADH2
UK Biobank	OM	rs4891244	18_72907432_C_T_b37	ENSG00000180011.6	-13871	100	130	0.427632	1.54e-06	-0.282716	0.0557917	9.62e-06	5.76e-09	1.55e-05	Liver	ZADH2
UK Biobank	OM	rs4891244	18_72907432_C_T_b37	ENSG00000180011.6	-13871	261	343	0.447781	3.59e-13	-0.274109	0.036108	3.31e-05	1.03e-16	1.59e-12	Lung	ZADH2
UK Biobank	OM	rs4891244	18_72907432_C_T_b37	ENSG00000180011.6	-13871	150	195	0.445205	4.21e-08	-0.292001	0.0510207	1.76e-05	2.38e-13	2.78e-09	Pancreas	ZADH2
UK Biobank	OM	rs4891244	18_72907432_C_T_b37	ENSG00000180011.6	-13871	224	282	0.423423	2.09e-20	-0.461781	0.0461088	3.34e-05	3.46e-24	2.1e-19	Skin_Not_Sun_Exposed_Suprapubic	ZADH2
UK Biobank	OM	rs4891244	18_72907432_C_T_b37	ENSG00000180011.6	-13871	270	343	0.416262	1.16e-22	-0.426055	0.0404846	4.9e-05	6.3e-35	1.11e-29	Skin_Sun_Exposed_Lower_leg	ZADH2
UK Biobank	OM	rs4891244	18_72907432_C_T_b37	ENSG00000180011.6	-13871	84	113	0.466942	9.48e-08	-0.365645	0.0635242	1.32e-05	6.06e-10	2.06e-06	Small_Intestine_Terminal_Ileum	ZADH2
UK Biobank	OM	rs4891244	18_72907432_C_T_b37	ENSG00000180011.6	-13871	95	127	0.434932	7.74e-13	-0.465043	0.0581695	1.26e-05	9.17e-16	6.24e-12	Spleen	ZADH2
UK Biobank	OM	rs4891244	18_72907432_C_T_b37	ENSG00000180011.6	-13871	158	212	0.451064	1.88e-12	-0.324421	0.0431801	1.33e-05	8.81e-23	1.35e-18	Stomach	ZADH2
UK Biobank	OM	rs4891244	18_72907432_C_T_b37	ENSG00000180011.6	-13871	234	297	0.404632	3.66e-28	-0.435525	0.0356501	3.39e-05	1.14e-43	5.24e-38	Whole_Blood	ZADH2
Literature	OM	rs16974263	19_40913539_C_T_b37	ENSG00000167565.8	-37073	123	149	0.179952	1.17131e-06	-0.260871	0.0527224	5.20368e-05	7.30753e-21	1.90248e-16	Skin_Sun_Exposed_Lower_leg	SERTAD3
Literature	OM	rs16974263	19_40913539_C_T_b37	ENSG00000167565.8	-37073	116	142	0.192412	3.14195e-05	-0.16349	0.0386781	3.52809e-05	5.43099e-12	4.4606e-08	Whole_Blood	SERTAD3
Literature	OM	rs681343	19_49206462_C_T_b37	ENSG00000105523.3	88351	309	404	0.487923	3.77774e-06	0.178481	0.037984	3.74106e-05	2.66982e-08	0.000130645	Skin_Sun_Exposed_Lower_leg	FAM83E
Literature	OM	rs681343	19_49206462_C_T_b37	ENSG00000176920.10	7234	219	289	0.481667	9.73367e-07	-0.276491	0.0550448	3.75625e-05	9.73367e-07	0.00402119	Cells_Transformed_fibroblasts	FUT2
Literature	OM	rs681343	19_49206462_C_T_b37	ENSG00000176920.10	7234	185	234	0.47561	2.70715e-15	-0.267376	0.0312929	2.03363e-05	1.34081e-15	1.25032e-11	Colon_Transverse	FUT2
Literature	OM	rs681343	19_49206462_C_T_b37	ENSG00000176920.10	7234	260	340	0.47486	1.37772e-102	-0.724176	0.0214631	3.85489e-05	1.37772e-102	2.5578e-92	Esophagus_Mucosa	FUT2
Literature	OM	rs681343	19_49206462_C_T_b37	ENSG00000176920.10	7234	286	370	0.483029	7.37131e-06	-0.216706	0.0475379	2.9114e-05	1.4136e-07	0.000676334	Lung	FUT2
Literature	OM	rs681343	19_49206462_C_T_b37	ENSG00000176920.10	7234	62	85	0.5	1.43778e-18	-0.659867	0.0531862	4.13295e-06	1.43778e-18	1.51911e-14	Minor_Salivary_Gland	FUT2
Literature	OM	rs681343	19_49206462_C_T_b37	ENSG00000176920.10	7234	168	219	0.497727	4.10588e-40	-0.941081	0.0546733	1.61745e-05	4.10588e-40	7.02607e-35	Pancreas	FUT2
Literature	OM	rs681343	19_49206462_C_T_b37	ENSG00000176920.10	7234	116	152	0.484076	2.94135e-09	-0.379247	0.0591354	1.09618e-05	1.44712e-10	5.91977e-07	Pituitary	FUT2
Literature	OM	rs681343	19_49206462_C_T_b37	ENSG00000176920.10	7234	253	332	0.495522	5.03429e-30	-0.583026	0.0454284	2.99732e-05	5.03429e-30	9.87968e-25	Skin_Not_Sun_Exposed_Suprapubic	FUT2
Literature	OM	rs681343	19_49206462_C_T_b37	ENSG00000176920.10	7234	309	404	0.487923	1.45681e-25	-0.408576	0.0360339	4.03763e-05	1.41924e-25	3.7619e-20	Skin_Sun_Exposed_Lower_leg	FUT2
Literature	OM	rs681343	19_49206462_C_T_b37	ENSG00000176920.10	7234	92	120	0.491803	2.8862e-10	-0.351328	0.0501401	9.24385e-06	2.8862e-10	1.15874e-06	Small_Intestine_Terminal_Ileum	FUT2
Literature	OM	rs681343	19_49206462_C_T_b37	ENSG00000176920.10	7234	177	235	0.495781	2.76432e-20	-0.283086	0.0274358	1.35824e-05	2.76432e-20	9.16538e-16	Stomach	FUT2
Literature	OM	rs681343	19_49206462_C_T_b37	ENSG00000182264.4	-43704	286	370	0.483029	1.15317e-06	0.240621	0.0485121	3.0526e-05	1.64435e-37	8.099e-32	Lung	IZUMO1
Literature	OM	rs681343	19_49206462_C_T_b37	ENSG00000176909.7	-16516	123	161	0.46	1.11465e-05	0.217525	0.0476965	1.41073e-05	5.28295e-07	0.00197126	Adrenal_Gland	MAMSTR
Literature	OM	rs681343	19_49206462_C_T_b37	ENSG00000142233.7	30124	219	289	0.481667	2.20523e-06	0.242303	0.0499833	3.73275e-05	5.34353e-08	0.000247483	Cells_Transformed_fibroblasts	NTN5
Literature	OM	rs681343	19_49206462_C_T_b37	ENSG00000142233.7	30124	253	332	0.495522	1.97538e-13	0.347094	0.0449428	2.93836e-05	1.97538e-13	1.41838e-09	Skin_Not_Sun_Exposed_Suprapubic	NTN5
Literature	OM	rs681343	19_49206462_C_T_b37	ENSG00000142233.7	30124	309	404	0.487923	9.60568e-18	0.361301	0.0398731	4.0644e-05	7.00942e-20	1.33384e-15	Skin_Sun_Exposed_Lower_leg	NTN5
Literature	OM	rs681343	19_49206462_C_T_b37	ENSG00000142233.7	30124	107	139	0.476027	4.15189e-06	0.452263	0.0938709	1.285e-05	1.06377e-06	0.00327562	Spleen	NTN5
Literature	OM	rs681343	19_49206462_C_T_b37	ENSG00000142233.7	30124	293	381	0.477444	1.47732e-20	0.322318	0.0324209	4.5148e-05	1.46425e-20	6.11058e-16	Thyroid	NTN5
Literature	OM	rs681343	19_49206462_C_T_b37	ENSG00000105538.4	-37516	219	289	0.481667	1.7529e-25	0.702073	0.0599874	3.54634e-05	1.7623e-29	4.064e-24	Cells_Transformed_fibroblasts	RASIP1
Literature	OM	rs681343	19_49206462_C_T_b37	ENSG00000105538.4	-37516	150	190	0.46798	2.0233e-07	0.439361	0.0809931	1.68085e-05	1.58297e-11	1.21213e-07	Colon_Sigmoid	RASIP1
Literature	OM	rs681343	19_49206462_C_T_b37	ENSG00000105538.4	-37516	260	340	0.47486	4.57931e-16	0.421084	0.0488887	3.02274e-05	1.36744e-24	7.85184e-20	Esophagus_Mucosa	RASIP1
Literature	OM	rs681343	19_49206462_C_T_b37	ENSG00000105538.4	-37516	253	332	0.495522	3.06489e-10	0.277432	0.0424951	2.68466e-05	4.44785e-19	1.4243e-14	Skin_Not_Sun_Exposed_Suprapubic	RASIP1
Literature	OM	rs681343	19_49206462_C_T_b37	ENSG00000105538.4	-37516	309	404	0.487923	4.89158e-14	0.32554	0.0414183	4.29162e-05	4.68063e-26	2.72928e-21	Skin_Sun_Exposed_Lower_leg	RASIP1
Literature	OM	rs681343	19_49206462_C_T_b37	ENSG00000232871.4	65060	260	340	0.47486	1.6587e-06	0.337736	0.0690456	3.5619e-05	2.82096e-07	0.00120674	Esophagus_Mucosa	SEC1P
Literature	OM	rs681343	19_49206462_C_T_b37	ENSG00000232871.4	65060	286	370	0.483029	3.39755e-09	0.392162	0.0644643	2.53378e-05	3.63745e-11	2.29573e-07	Lung	SEC1P
Literature	OM	rs681343	19_49206462_C_T_b37	ENSG00000232871.4	65060	253	332	0.495522	5.45915e-07	0.347696	0.0678133	2.91413e-05	1.64827e-24	1.38407e-19	Skin_Not_Sun_Exposed_Suprapubic	SEC1P
Literature	OM	rs681343	19_49206462_C_T_b37	ENSG00000232871.4	65060	309	404	0.487923	5.65812e-07	0.332667	0.0652559	4.03859e-05	4.16692e-21	9.41479e-17	Skin_Sun_Exposed_Lower_leg	SEC1P
Literature	OM	rs681343	19_49206462_C_T_b37	ENSG00000232871.4	65060	293	381	0.477444	6.27363e-12	0.373497	0.0523773	4.58505e-05	4.63393e-12	3.86162e-08	Thyroid	SEC1P
Literature	OM	rs10497394	2_174297659_C_T_b37	ENSG00000144354.9	78111	188	213	0.267588	1.91462e-05	-0.229089	0.0528164	5.79215e-05	5.45116e-06	0.0154802	Thyroid	CDCA7
Literature	OM	rs1802575	2_56093204_G_C_b37	ENSG00000115380.14	-58070	60	65	0.0970149	8.03155e-07	-0.337143	0.0667968	5.73993e-05	2.24474e-07	0.000798532	Skin_Not_Sun_Exposed_Suprapubic	EFEMP1
Literature	OM	rs1802575	2_56093204_G_C_b37	ENSG00000115380.14	-58070	86	91	0.109903	2.01231e-06	-0.290465	0.0600861	8.72359e-05	7.08399e-10	4.64695e-06	Skin_Sun_Exposed_Lower_leg	EFEMP1
Literature	OM	rs1978060	22_19749525_A_G_b37	ENSG00000184058.8	5299	79	96	0.363636	5.18378e-12	-0.75726	0.0978371	1.41026e-05	5.18378e-12	1.70727e-08	Prostate	TBX1
Literature	OM	rs1978060	22_19749525_A_G_b37	ENSG00000184058.8	5299	79	96	0.363636	5.18378e-12	-0.75726	0.0978371	1.41026e-05	5.18378e-12	1.70727e-08	Prostate	TBX1
Literature	OM	rs885932	6_29837507_G_A_b37	ENSG00000204574.8	-701646	102	110	0.138889	5.05852e-05	0.133473	0.0325013	0.000143841	3.32386e-14	4.13397e-09	Thyroid	ABCF1
Literature	OM	rs885932	6_29837507_G_A_b37	ENSG00000137312.10	-873003	102	110	0.138889	1.27658e-07	0.24066	0.0445721	0.000132979	9.41826e-26	6.31345e-19	Thyroid	FLOT1
Literature	OM	rs885932	6_29837507_G_A_b37	ENSG00000176998.3	77294	48	53	0.151429	8.98447e-07	-0.780525	0.151691	7.23768e-05	6.10355e-40	7.7015e-31	Adrenal_Gland	HCG4
Literature	OM	rs885932	6_29837507_G_A_b37	ENSG00000176998.3	77294	66	72	0.144578	2.42807e-08	-0.450828	0.0775755	5.87773e-05	9.67264e-34	5.98667e-26	Breast_Mammary_Tissue	HCG4
Literature	OM	rs885932	6_29837507_G_A_b37	ENSG00000176998.3	77294	70	76	0.12709	4.95753e-09	-0.644448	0.106298	0.000146903	1.20164e-49	5.3303e-39	Cells_Transformed_fibroblasts	HCG4
Literature	OM	rs885932	6_29837507_G_A_b37	ENSG00000176998.3	77294	56	60	0.148515	1.41084e-05	-0.487683	0.108968	6.95225e-05	1.78818e-22	1.90548e-16	Colon_Sigmoid	HCG4
Literature	OM	rs885932	6_29837507_G_A_b37	ENSG00000176998.3	77294	74	80	0.163934	6.45918e-08	-0.553726	0.0987515	7.03451e-05	3.9045e-25	1.98952e-18	Colon_Transverse	HCG4
Literature	OM	rs885932	6_29837507_G_A_b37	ENSG00000176998.3	77294	84	92	0.129577	3.84516e-13	-0.649839	0.0853977	0.000151551	3.70998e-65	1.61361e-52	Esophagus_Mucosa	HCG4
Literature	OM	rs885932	6_29837507_G_A_b37	ENSG00000176998.3	77294	102	111	0.145669	1.11718e-15	-0.752072	0.0890516	0.00012423	3.58467e-63	1.39142e-50	Lung	HCG4
Literature	OM	rs885932	6_29837507_G_A_b37	ENSG00000176998.3	77294	54	59	0.134703	1.877e-06	-0.585128	0.118805	7.11216e-05	2.84757e-25	9.80959e-19	Pancreas	HCG4
Literature	OM	rs885932	6_29837507_G_A_b37	ENSG00000176998.3	77294	40	42	0.134615	2.20931e-06	-0.617481	0.124137	4.78858e-05	1.81753e-43	9.14599e-34	Pituitary	HCG4
Literature	OM	rs885932	6_29837507_G_A_b37	ENSG00000176998.3	77294	85	91	0.137879	3.67653e-10	-0.577033	0.0888137	0.000128304	8.24824e-49	6.67294e-38	Skin_Not_Sun_Exposed_Suprapubic	HCG4
Literature	OM	rs885932	6_29837507_G_A_b37	ENSG00000176998.3	77294	106	117	0.142336	1.03744e-14	-0.696667	0.086152	0.000180298	4.79012e-54	2.94653e-42	Skin_Sun_Exposed_Lower_leg	HCG4
Literature	OM	rs885932	6_29837507_G_A_b37	ENSG00000176998.3	77294	28	32	0.131148	1.40342e-06	-0.717482	0.139766	5.40239e-05	1.6373e-16	1.06856e-11	Small_Intestine_Terminal_Ileum	HCG4
Literature	OM	rs885932	6_29837507_G_A_b37	ENSG00000176998.3	77294	36	41	0.141379	1.82617e-05	-0.64724	0.145175	6.48211e-05	7.6863e-20	1.72974e-14	Spleen	HCG4
Literature	OM	rs885932	6_29837507_G_A_b37	ENSG00000176998.3	77294	102	110	0.138889	4.85313e-14	-0.680987	0.0864614	0.000168881	6.77238e-71	7.09164e-57	Thyroid	HCG4
Literature	OM	rs885932	6_29837507_G_A_b37	ENSG00000227262.3	-57243	40	42	0.134615	2.84894e-05	0.779947	0.179203	6.1828e-05	1.69819e-12	3.33961e-08	Pituitary	HCG4B
Literature	OM	rs885932	6_29837507_G_A_b37	ENSG00000227262.3	-57243	85	91	0.137879	4.19976e-07	-0.536784	0.103606	0.000103829	1.40904e-10	2.10398e-06	Skin_Not_Sun_Exposed_Suprapubic	HCG4B
Literature	OM	rs885932	6_29837507_G_A_b37	ENSG00000237669.1	-137386	66	72	0.144578	1.3052e-05	0.447295	0.100038	4.68879e-05	4.37329e-19	1.73484e-13	Breast_Mammary_Tissue	HCG4P3
Literature	OM	rs885932	6_29837507_G_A_b37	ENSG00000237669.1	-137386	70	76	0.12709	8.03146e-14	0.693162	0.0875305	0.000144329	6.78829e-27	6.92388e-20	Cells_Transformed_fibroblasts	HCG4P3
Literature	OM	rs885932	6_29837507_G_A_b37	ENSG00000237669.1	-137386	56	60	0.148515	1.48267e-09	0.5874	0.0917032	5.99391e-05	6.63078e-22	3.52404e-16	Colon_Sigmoid	HCG4P3
Literature	OM	rs885932	6_29837507_G_A_b37	ENSG00000237669.1	-137386	74	80	0.163934	7.80855e-07	0.48069	0.094359	7.50525e-05	1.40604e-33	5.54819e-26	Colon_Transverse	HCG4P3
Literature	OM	rs885932	6_29837507_G_A_b37	ENSG00000237669.1	-137386	84	92	0.129577	3.25117e-16	0.668393	0.0771612	0.000132468	1.02871e-23	2.45758e-17	Esophagus_Mucosa	HCG4P3
Literature	OM	rs885932	6_29837507_G_A_b37	ENSG00000237669.1	-137386	102	111	0.145669	2.38512e-08	0.355164	0.0620201	0.000105762	1.30348e-30	2.23545e-23	Lung	HCG4P3
Literature	OM	rs885932	6_29837507_G_A_b37	ENSG00000237669.1	-137386	54	59	0.134703	6.01511e-05	0.471734	0.114836	6.36627e-05	9.49929e-20	4.6723e-14	Pancreas	HCG4P3
Literature	OM	rs885932	6_29837507_G_A_b37	ENSG00000237669.1	-137386	85	91	0.137879	4.38527e-13	0.627752	0.082606	9.22751e-05	8.00628e-25	4.23296e-18	Skin_Not_Sun_Exposed_Suprapubic	HCG4P3
Literature	OM	rs885932	6_29837507_G_A_b37	ENSG00000237669.1	-137386	106	117	0.142336	1.10572e-14	0.576508	0.0713742	0.000150113	2.17313e-29	1.00661e-21	Skin_Sun_Exposed_Lower_leg	HCG4P3
Literature	OM	rs885932	6_29837507_G_A_b37	ENSG00000237669.1	-137386	36	41	0.141379	3.48776e-07	0.629601	0.116908	5.02592e-05	3.15108e-19	4.70302e-14	Spleen	HCG4P3
Literature	OM	rs885932	6_29837507_G_A_b37	ENSG00000237669.1	-137386	64	69	0.14557	1.40586e-05	0.426211	0.0957097	6.03883e-05	1.63509e-26	9.37701e-20	Stomach	HCG4P3
Literature	OM	rs885932	6_29837507_G_A_b37	ENSG00000237669.1	-137386	102	110	0.138889	1.05504e-10	0.431159	0.0646179	0.000156785	1.36717e-44	3.45529e-35	Thyroid	HCG4P3
Literature	OM	rs885932	6_29837507_G_A_b37	ENSG00000237669.1	-137386	86	96	0.13079	1.35246e-06	0.393031	0.079706	9.3199e-05	2.76996e-23	5.23244e-17	Whole_Blood	HCG4P3
Literature	OM	rs885932	6_29837507_G_A_b37	ENSG00000227766.1	-73337	106	117	0.142336	5.56908e-05	-0.345391	0.0846341	0.000152994	4.98087e-26	2.49205e-19	Skin_Sun_Exposed_Lower_leg	HCG4P5
Literature	OM	rs885932	6_29837507_G_A_b37	ENSG00000227766.1	-73337	102	110	0.138889	0.000148637	0.315159	0.0821207	0.000166695	1.05281e-11	2.06435e-07	Thyroid	HCG4P5
Literature	OM	rs885932	6_29837507_G_A_b37	ENSG00000227766.1	-73337	86	96	0.13079	8.90386e-08	-0.369358	0.067381	0.000101532	8.07446e-17	1.79265e-11	Whole_Blood	HCG4P5
Literature	OM	rs885932	6_29837507_G_A_b37	ENSG00000206503.7	-71530	84	92	0.129577	6.03208e-11	-0.436119	0.0641604	0.000133131	3.19004e-32	2.18795e-24	Esophagus_Mucosa	HLA-A
Literature	OM	rs885932	6_29837507_G_A_b37	ENSG00000206503.7	-71530	85	91	0.137879	3.35769e-12	-0.399838	0.0549397	0.000116892	3.97246e-31	2.1523e-23	Skin_Not_Sun_Exposed_Suprapubic	HLA-A
Literature	OM	rs885932	6_29837507_G_A_b37	ENSG00000206503.7	-71530	106	117	0.142336	1.42201e-13	-0.409306	0.0531481	0.000160711	2.06686e-39	3.6386e-30	Skin_Sun_Exposed_Lower_leg	HLA-A
Literature	OM	rs885932	6_29837507_G_A_b37	ENSG00000206503.7	-71530	86	96	0.13079	9.83124e-09	-0.32855	0.055702	9.66209e-05	1.28589e-17	3.34189e-12	Whole_Blood	HLA-A
Literature	OM	rs885932	6_29837507_G_A_b37	ENSG00000204632.7	42763	102	111	0.145669	3.66903e-05	-0.367099	0.0876752	0.000111553	2.0466e-10	4.07416e-06	Lung	HLA-G
Literature	OM	rs885932	6_29837507_G_A_b37	ENSG00000204622.6	-137667	66	72	0.144578	2.04507e-07	-0.499743	0.0928273	5.45932e-05	1.85279e-23	1.72376e-17	Breast_Mammary_Tissue	HLA-J
Literature	OM	rs885932	6_29837507_G_A_b37	ENSG00000204622.6	-137667	70	76	0.12709	5.38221e-08	-0.663065	0.118186	0.000152415	2.51228e-51	1.58135e-40	Cells_Transformed_fibroblasts	HLA-J
Literature	OM	rs885932	6_29837507_G_A_b37	ENSG00000204622.6	-137667	56	60	0.148515	1.35999e-06	-0.559452	0.111586	6.86453e-05	1.24875e-19	2.06821e-14	Colon_Sigmoid	HLA-J
Literature	OM	rs885932	6_29837507_G_A_b37	ENSG00000204622.6	-137667	74	80	0.163934	5.55608e-09	-0.444751	0.0731189	7.12046e-05	1.96468e-22	1.06312e-16	Colon_Transverse	HLA-J
Literature	OM	rs885932	6_29837507_G_A_b37	ENSG00000204622.6	-137667	84	92	0.129577	7.00061e-07	-0.456001	0.0898941	0.000126492	3.5172e-42	3.08576e-33	Esophagus_Mucosa	HLA-J
Literature	OM	rs885932	6_29837507_G_A_b37	ENSG00000204622.6	-137667	102	111	0.145669	5.37171e-11	-0.502358	0.0739223	9.79663e-05	3.51644e-22	3.32738e-16	Lung	HLA-J
Literature	OM	rs885932	6_29837507_G_A_b37	ENSG00000204622.6	-137667	40	42	0.134615	3.8328e-06	-0.689908	0.142414	5.22031e-05	3.17788e-13	8.50349e-09	Pituitary	HLA-J
Literature	OM	rs885932	6_29837507_G_A_b37	ENSG00000204622.6	-137667	85	91	0.137879	2.04725e-07	-0.529623	0.0994366	0.000106693	1.25091e-37	2.50286e-29	Skin_Not_Sun_Exposed_Suprapubic	HLA-J
Literature	OM	rs885932	6_29837507_G_A_b37	ENSG00000204622.6	-137667	106	117	0.142336	3.90043e-09	-0.535504	0.0886142	0.000155313	5.20503e-38	8.47179e-30	Skin_Sun_Exposed_Lower_leg	HLA-J
Literature	OM	rs885932	6_29837507_G_A_b37	ENSG00000204622.6	-137667	23	26	0.13	9.49223e-06	-0.657475	0.138867	1.72518e-05	1.80415e-12	2.34676e-08	Uterus	HLA-J
Literature	OM	rs885932	6_29837507_G_A_b37	ENSG00000204622.6	-137667	86	96	0.13079	3.56915e-07	-0.483809	0.0929284	9.659e-05	3.18009e-25	1.73401e-18	Whole_Blood	HLA-J
Literature	OM	rs885932	6_29837507_G_A_b37	ENSG00000230795.2	-57448	48	53	0.151429	7.95219e-07	-0.72532	0.140219	6.42738e-05	2.78416e-12	5.65761e-08	Adrenal_Gland	HLA-K
Literature	OM	rs885932	6_29837507_G_A_b37	ENSG00000230795.2	-57448	70	76	0.12709	3.72175e-13	-0.792562	0.103224	0.000139127	2.22823e-42	4.49983e-33	Cells_Transformed_fibroblasts	HLA-K
Literature	OM	rs885932	6_29837507_G_A_b37	ENSG00000230795.2	-57448	56	60	0.148515	1.13807e-05	-0.590504	0.130448	5.76472e-05	3.6264e-27	9.59741e-21	Colon_Sigmoid	HLA-K
Literature	OM	rs885932	6_29837507_G_A_b37	ENSG00000230795.2	-57448	74	80	0.163934	3.03179e-13	-0.744247	0.0955037	7.84433e-05	9.44575e-26	6.63903e-19	Colon_Transverse	HLA-K
Literature	OM	rs885932	6_29837507_G_A_b37	ENSG00000230795.2	-57448	84	92	0.129577	6.43587e-13	-0.745841	0.0990563	0.000134403	4.26546e-42	8.66402e-33	Esophagus_Mucosa	HLA-K
Literature	OM	rs885932	6_29837507_G_A_b37	ENSG00000230795.2	-57448	102	111	0.145669	5.04082e-12	-0.614696	0.0856214	0.000104534	4.13831e-39	7.34339e-30	Lung	HLA-K
Literature	OM	rs885932	6_29837507_G_A_b37	ENSG00000230795.2	-57448	54	59	0.134703	4.02899e-12	-0.915447	0.123221	6.2597e-05	5.76811e-33	3.83928e-25	Pancreas	HLA-K
Literature	OM	rs885932	6_29837507_G_A_b37	ENSG00000230795.2	-57448	85	91	0.137879	2.37616e-15	-0.819119	0.0976553	0.000113935	4.2601e-24	1.03944e-17	Skin_Not_Sun_Exposed_Suprapubic	HLA-K
Literature	OM	rs885932	6_29837507_G_A_b37	ENSG00000230795.2	-57448	106	117	0.142336	1.82695e-14	-0.748989	0.0935739	0.000162249	6.19414e-24	1.53966e-17	Skin_Sun_Exposed_Lower_leg	HLA-K
Literature	OM	rs885932	6_29837507_G_A_b37	ENSG00000230795.2	-57448	28	32	0.131148	1.96771e-06	-0.650526	0.128747	5.64868e-05	2.00931e-20	3.00675e-15	Small_Intestine_Terminal_Ileum	HLA-K
Literature	OM	rs885932	6_29837507_G_A_b37	ENSG00000230795.2	-57448	64	69	0.14557	3.16867e-08	-0.653719	0.113532	5.37605e-05	6.89152e-26	3.92758e-19	Stomach	HLA-K
Literature	OM	rs885932	6_29837507_G_A_b37	ENSG00000230795.2	-57448	102	110	0.138889	1.20232e-11	-0.650131	0.0925174	0.000175599	2.36437e-52	4.16018e-41	Thyroid	HLA-K
Literature	OM	rs885932	6_29837507_G_A_b37	ENSG00000231130.1	-26924	102	111	0.145669	8.9925e-06	-0.478796	0.106071	8.85123e-05	1.15509e-09	1.34537e-05	Lung	HLA-T
Literature	OM	rs885932	6_29837507_G_A_b37	ENSG00000228078.1	-64371	70	76	0.12709	8.02664e-08	0.669518	0.121026	0.000147907	5.92684e-24	2.81088e-17	Cells_Transformed_fibroblasts	HLA-U
Literature	OM	rs885932	6_29837507_G_A_b37	ENSG00000228078.1	-64371	74	80	0.163934	4.94924e-05	0.481415	0.116161	7.32403e-05	5.6229e-14	2.70372e-09	Colon_Transverse	HLA-U
Literature	OM	rs885932	6_29837507_G_A_b37	ENSG00000228078.1	-64371	84	92	0.129577	0.000112137	0.42478	0.108468	0.000120883	1.51825e-21	2.80781e-15	Esophagus_Mucosa	HLA-U
Literature	OM	rs885932	6_29837507_G_A_b37	ENSG00000228078.1	-64371	40	42	0.134615	9.43408e-06	0.806122	0.174204	4.84912e-05	5.15952e-13	1.32364e-08	Pituitary	HLA-U
Literature	OM	rs885932	6_29837507_G_A_b37	ENSG00000228078.1	-64371	85	91	0.137879	2.05333e-05	0.506411	0.116897	0.000120267	6.98967e-17	1.3028e-11	Skin_Not_Sun_Exposed_Suprapubic	HLA-U
Literature	OM	rs885932	6_29837507_G_A_b37	ENSG00000228078.1	-64371	64	69	0.14557	3.58588e-09	0.769557	0.124582	5.83995e-05	7.52e-17	1.32894e-11	Stomach	HLA-U
Literature	OM	rs885932	6_29837507_G_A_b37	ENSG00000228078.1	-64371	102	110	0.138889	2.71288e-07	0.556761	0.106038	0.000156696	1.95142e-20	1.82301e-14	Thyroid	HLA-U
Literature	OM	rs885932	6_29837507_G_A_b37	ENSG00000181126.9	78776	84	92	0.129577	7.39054e-05	-0.353477	0.0879083	0.000166603	1.52972e-25	1.31326e-18	Esophagus_Mucosa	HLA-V
Literature	OM	rs885932	6_29837507_G_A_b37	ENSG00000181126.9	78776	102	111	0.145669	2.73683e-08	-0.423552	0.0742972	0.00011614	4.72262e-18	1.28944e-12	Lung	HLA-V
Literature	OM	rs885932	6_29837507_G_A_b37	ENSG00000137331.11	-874824	84	92	0.129577	3.48449e-05	0.233825	0.0556115	0.000108659	1.39401e-08	0.000159048	Esophagus_Mucosa	IER3
Literature	OM	rs885932	6_29837507_G_A_b37	ENSG00000235821.1	118582	74	80	0.163934	5.08348e-05	-0.370027	0.089427	8.41832e-05	2.57923e-18	6.51619e-13	Colon_Transverse	IFITM4P
Literature	OM	rs885932	6_29837507_G_A_b37	ENSG00000235821.1	118582	102	110	0.138889	0.000179682	-0.330089	0.0871218	0.000187627	4.32537e-24	1.22905e-17	Thyroid	IFITM4P
Literature	OM	rs885932	6_29837507_G_A_b37	ENSG00000146112.7	-818165	102	110	0.138889	2.77101e-05	-0.161822	0.0380681	0.000145531	8.69937e-11	2.14318e-06	Thyroid	PPP1R18
Literature	OM	rs885932	6_29837507_G_A_b37	ENSG00000204618.4	-206157	106	117	0.142336	0.00012088	0.150759	0.0387707	0.000139404	1.08835e-22	2.70265e-16	Skin_Sun_Exposed_Lower_leg	RNF39
Literature	OM	rs885932	6_29837507_G_A_b37	ENSG00000204618.4	-206157	102	110	0.138889	9.2356e-06	-0.379847	0.0843301	0.000165554	6.30824e-26	4.94203e-19	Thyroid	RNF39
Literature	OM	rs885932	6_29837507_G_A_b37	ENSG00000239257.1	142848	66	72	0.144578	9.62358e-07	0.52078	0.102975	5.69136e-05	4.01272e-38	3.12025e-29	Breast_Mammary_Tissue	RPL23AP1
Literature	OM	rs885932	6_29837507_G_A_b37	ENSG00000239257.1	142848	70	76	0.12709	1.41797e-06	0.435272	0.0880595	0.000164275	1.50475e-32	2.84066e-24	Cells_Transformed_fibroblasts	RPL23AP1
Literature	OM	rs885932	6_29837507_G_A_b37	ENSG00000239257.1	142848	56	60	0.148515	4.80523e-06	0.528364	0.11174	8.02033e-05	4.01138e-34	4.72346e-26	Colon_Sigmoid	RPL23AP1
Literature	OM	rs885932	6_29837507_G_A_b37	ENSG00000239257.1	142848	74	80	0.163934	1.10901e-07	0.435955	0.0792812	9.34124e-05	3.07267e-27	2.77373e-20	Colon_Transverse	RPL23AP1
Literature	OM	rs885932	6_29837507_G_A_b37	ENSG00000239257.1	142848	84	92	0.129577	4.6319e-06	0.396134	0.0848476	0.000150169	1.09702e-30	6.46833e-23	Esophagus_Mucosa	RPL23AP1
Literature	OM	rs885932	6_29837507_G_A_b37	ENSG00000239257.1	142848	102	111	0.145669	3.54216e-08	0.418676	0.074074	0.000124788	1.92e-56	7.11459e-45	Lung	RPL23AP1
Literature	OM	rs885932	6_29837507_G_A_b37	ENSG00000239257.1	142848	85	91	0.137879	6.19332e-05	0.378999	0.0932017	0.000119955	7.81283e-24	2.86454e-17	Skin_Not_Sun_Exposed_Suprapubic	RPL23AP1
Literature	OM	rs885932	6_29837507_G_A_b37	ENSG00000239257.1	142848	106	117	0.142336	1.24297e-08	0.481008	0.0824534	0.000176926	5.96582e-30	2.0405e-22	Skin_Sun_Exposed_Lower_leg	RPL23AP1
Literature	OM	rs885932	6_29837507_G_A_b37	ENSG00000239257.1	142848	28	32	0.131148	3.55463e-06	0.621593	0.126602	4.9483e-05	1.10807e-16	1.13779e-11	Small_Intestine_Terminal_Ileum	RPL23AP1
Literature	OM	rs885932	6_29837507_G_A_b37	ENSG00000239257.1	142848	36	41	0.141379	8.25735e-06	0.564662	0.121349	5.44809e-05	6.71537e-12	1.21165e-07	Spleen	RPL23AP1
Literature	OM	rs885932	6_29837507_G_A_b37	ENSG00000239257.1	142848	64	69	0.14557	1.87684e-05	0.398713	0.0909354	6.00925e-05	1.94365e-25	5.18774e-19	Stomach	RPL23AP1
Literature	OM	rs885932	6_29837507_G_A_b37	ENSG00000239257.1	142848	86	96	0.13079	3.0846e-07	0.479039	0.0914945	0.000120799	1.68348e-15	2.26215e-10	Whole_Blood	RPL23AP1
Literature	OM	rs885932	6_29837507_G_A_b37	ENSG00000204613.6	-291204	86	96	0.13079	2.99582e-05	-0.167222	0.0394551	7.61366e-05	4.42602e-06	0.0135036	Whole_Blood	TRIM10
Literature	OM	rs885932	6_29837507_G_A_b37	ENSG00000204713.6	945741	106	117	0.142336	0.000105949	-0.219064	0.0558583	0.000204861	3.92842e-39	7.59807e-30	Skin_Sun_Exposed_Lower_leg	TRIM27
Literature	OM	rs885932	6_29837507_G_A_b37	ENSG00000204616.6	-243376	102	111	0.145669	1.1203e-06	-0.376818	0.0758785	8.71974e-05	3.00728e-09	2.99193e-05	Lung	TRIM31
Literature	OM	rs885932	6_29837507_G_A_b37	ENSG00000204616.6	-243376	54	59	0.134703	1.63521e-05	-0.566673	0.127986	6.49833e-05	9.99004e-10	1.01557e-05	Pancreas	TRIM31
Literature	OM	rs885932	6_29837507_G_A_b37	ENSG00000204616.6	-243376	85	91	0.137879	8.2477e-12	-0.528646	0.0741144	8.90042e-05	9.35438e-16	6.05945e-11	Skin_Not_Sun_Exposed_Suprapubic	TRIM31
Literature	OM	rs885932	6_29837507_G_A_b37	ENSG00000204616.6	-243376	106	117	0.142336	4.46135e-06	-0.310426	0.0665781	0.000155681	3.39744e-12	1.15257e-07	Skin_Sun_Exposed_Lower_leg	TRIM31
Literature	OM	rs885932	6_29837507_G_A_b37	ENSG00000204616.6	-243376	102	110	0.138889	9.97189e-07	-0.413445	0.0829283	0.000132352	5.00539e-16	5.68687e-11	Thyroid	TRIM31
Literature	OM	rs885932	6_29837507_G_A_b37	ENSG00000204644.5	188620	48	53	0.151429	5.04614e-19	1.13988	0.109766	5.33035e-05	1.28668e-40	1.22115e-30	Adrenal_Gland	ZFP57
Literature	OM	rs885932	6_29837507_G_A_b37	ENSG00000204644.5	188620	66	72	0.144578	7.68749e-22	1.05556	0.0972995	6.64362e-05	7.8082e-61	6.24555e-48	Breast_Mammary_Tissue	ZFP57
Literature	OM	rs885932	6_29837507_G_A_b37	ENSG00000204644.5	188620	24	27	0.115385	8.27132e-07	0.86429	0.163791	4.49604e-05	1.51064e-18	9.96565e-13	Cells_EBV-transformed_lymphocytes	ZFP57
Literature	OM	rs885932	6_29837507_G_A_b37	ENSG00000204644.5	188620	70	76	0.12709	1.0046e-22	0.962732	0.088665	0.000161692	1.98118e-54	2.82816e-41	Cells_Transformed_fibroblasts	ZFP57
Literature	OM	rs885932	6_29837507_G_A_b37	ENSG00000204644.5	188620	56	60	0.148515	5.73335e-11	0.861628	0.122927	6.95312e-05	2.02745e-26	7.31678e-20	Colon_Sigmoid	ZFP57
Literature	OM	rs885932	6_29837507_G_A_b37	ENSG00000204644.5	188620	74	80	0.163934	4.0352e-24	1.05831	0.0918012	8.93174e-05	1.91975e-50	3.40805e-39	Colon_Transverse	ZFP57
Literature	OM	rs885932	6_29837507_G_A_b37	ENSG00000204644.5	188620	84	92	0.129577	1.5756e-32	1.1407	0.0845866	0.000148601	1.84497e-72	3.71611e-57	Esophagus_Mucosa	ZFP57
Literature	OM	rs885932	6_29837507_G_A_b37	ENSG00000204644.5	188620	39	42	0.139073	9.7832e-18	1.13718	0.111906	5.43426e-05	2.18483e-32	1.22103e-23	Liver	ZFP57
Literature	OM	rs885932	6_29837507_G_A_b37	ENSG00000204644.5	188620	102	111	0.145669	1.35892e-29	1.07033	0.085277	0.000131733	1.5882e-85	1.47234e-67	Lung	ZFP57
Literature	OM	rs885932	6_29837507_G_A_b37	ENSG00000204644.5	188620	25	26	0.152941	6.84729e-08	1.06091	0.173586	1.54238e-05	1.72217e-16	1.12994e-11	Minor_Salivary_Gland	ZFP57
Literature	OM	rs885932	6_29837507_G_A_b37	ENSG00000204644.5	188620	54	59	0.134703	3.44684e-14	0.89915	0.109267	7.51775e-05	7.83327e-38	4.8429e-28	Pancreas	ZFP57
Literature	OM	rs885932	6_29837507_G_A_b37	ENSG00000204644.5	188620	40	42	0.134615	5.66503e-15	1.18076	0.132069	6.89403e-05	5.63498e-33	4.82606e-25	Pituitary	ZFP57
Literature	OM	rs885932	6_29837507_G_A_b37	ENSG00000204644.5	188620	30	32	0.121212	1.15286e-12	1.28504	0.159952	3.48641e-05	7.85691e-28	3.23039e-21	Prostate	ZFP57
Literature	OM	rs885932	6_29837507_G_A_b37	ENSG00000204644.5	188620	85	91	0.137879	1.16395e-28	1.17003	0.0939967	0.000110076	9.42221e-74	2.74912e-59	Skin_Not_Sun_Exposed_Suprapubic	ZFP57
Literature	OM	rs885932	6_29837507_G_A_b37	ENSG00000204644.5	188620	106	117	0.142336	6.00578e-35	1.1309	0.0817805	0.000168285	5.30965e-89	1.56801e-71	Skin_Sun_Exposed_Lower_leg	ZFP57
Literature	OM	rs885932	6_29837507_G_A_b37	ENSG00000204644.5	188620	28	32	0.131148	5.7219e-13	1.03275	0.124762	6.33853e-05	1.64093e-26	4.15221e-20	Small_Intestine_Terminal_Ileum	ZFP57
Literature	OM	rs885932	6_29837507_G_A_b37	ENSG00000204644.5	188620	36	41	0.141379	9.12756e-15	1.12023	0.127109	6.45682e-05	1.85283e-37	5.18153e-29	Spleen	ZFP57
Literature	OM	rs885932	6_29837507_G_A_b37	ENSG00000204644.5	188620	64	69	0.14557	5.54093e-19	1.03827	0.105151	5.92602e-05	5.99331e-45	1.42686e-34	Stomach	ZFP57
Literature	OM	rs885932	6_29837507_G_A_b37	ENSG00000204644.5	188620	102	110	0.138889	1.19826e-37	1.14875	0.0786674	0.000177697	4.09547e-80	1.57266e-61	Thyroid	ZFP57
Literature	OM	rs885932	6_29837507_G_A_b37	ENSG00000204644.5	188620	23	26	0.13	1.49301e-07	1.03397	0.179247	2.44223e-05	1.38067e-13	2.60098e-09	Uterus	ZFP57
Literature	OM	rs885932	6_29837507_G_A_b37	ENSG00000204644.5	188620	20	23	0.108491	2.36504e-08	1.0555	0.171224	2.19337e-05	3.08994e-21	1.30122e-15	Vagina	ZFP57
Literature	OM	rs885932	6_29837507_G_A_b37	ENSG00000204644.5	188620	86	96	0.13079	2.9848e-27	1.05542	0.0882405	0.000111579	2.03297e-85	1.15897e-68	Whole_Blood	ZFP57
Literature	OM	rs885932	6_29837507_G_A_b37	ENSG00000066379.10	-191911	102	110	0.138889	8.20242e-05	-0.277437	0.0695693	0.000159114	2.75102e-17	5.46281e-12	Thyroid	ZNRD1
Literature	OM	rs4329147	6_32566577_C_T_b37	ENSG00000204305.9	414476	99	107	0.178333	4.59958e-05	0.246473	0.0594116	8.31682e-05	3.57698e-08	0.000322703	Cells_Transformed_fibroblasts	AGER
Literature	OM	rs4329147	6_32566577_C_T_b37	ENSG00000244731.3	616776	120	127	0.153753	5.10287e-05	-0.312943	0.0762859	9.02256e-05	3.8969e-25	2.22137e-18	Skin_Sun_Exposed_Lower_leg	C4A
Literature	OM	rs4329147	6_32566577_C_T_b37	ENSG00000244731.3	616776	125	133	0.167085	5.18721e-05	-0.244182	0.0595476	0.000125223	2.06372e-38	1.49042e-29	Thyroid	C4A
Literature	OM	rs4329147	6_32566577_C_T_b37	ENSG00000231852.2	560535	98	102	0.152695	6.58178e-05	0.410303	0.101274	7.80797e-05	3.38817e-14	2.44833e-09	Skin_Not_Sun_Exposed_Suprapubic	CYP21A2
Literature	OM	rs4329147	6_32566577_C_T_b37	ENSG00000231852.2	560535	120	127	0.153753	4.28369e-05	0.400221	0.0965664	0.000100698	2.5778e-18	1.18719e-12	Skin_Sun_Exposed_Lower_leg	CYP21A2
Literature	OM	rs4329147	6_32566577_C_T_b37	ENSG00000231852.2	560535	125	133	0.167085	1.83788e-07	0.319665	0.0599992	0.00012014	2.34828e-14	2.2991e-09	Thyroid	CYP21A2
Literature	OM	rs4329147	6_32566577_C_T_b37	ENSG00000228962.1	208290	117	123	0.160995	4.23612e-07	0.415924	0.0805059	6.82047e-05	4.077e-11	7.21986e-07	Lung	HCG23
Literature	OM	rs4329147	6_32566577_C_T_b37	ENSG00000196735.7	-29379	111	118	0.165266	2.54393e-05	-0.2753	0.0643285	7.60112e-05	9.66197e-36	3.95643e-28	Esophagus_Mucosa	HLA-DQA1
Literature	OM	rs4329147	6_32566577_C_T_b37	ENSG00000196735.7	-29379	117	123	0.160995	2.83806e-09	-0.406057	0.0663973	6.77145e-05	7.14588e-69	7.81896e-57	Lung	HLA-DQA1
Literature	OM	rs4329147	6_32566577_C_T_b37	ENSG00000196735.7	-29379	120	127	0.153753	7.31002e-06	-0.336782	0.0739597	9.8271e-05	6.18346e-50	2.78224e-40	Skin_Sun_Exposed_Lower_leg	HLA-DQA1
Literature	OM	rs4329147	6_32566577_C_T_b37	ENSG00000196735.7	-29379	116	125	0.169837	2.16533e-05	-0.180705	0.0418784	6.35857e-05	1.92258e-38	1.71886e-30	Whole_Blood	HLA-DQA1
Literature	OM	rs4329147	6_32566577_C_T_b37	ENSG00000237541.3	-142542	52	57	0.163793	5.25891e-06	0.690975	0.145778	3.43281e-05	2.58813e-34	1.78535e-27	Adrenal_Gland	HLA-DQA2
Literature	OM	rs4329147	6_32566577_C_T_b37	ENSG00000237541.3	-142542	40	43	0.183761	1.14451e-06	0.785403	0.151054	1.8313e-05	1.38534e-28	2.19407e-22	Cells_EBV-transformed_lymphocytes	HLA-DQA2
Literature	OM	rs4329147	6_32566577_C_T_b37	ENSG00000237541.3	-142542	67	72	0.178218	2.77885e-06	0.628248	0.129439	3.58868e-05	8.20903e-41	2.08436e-33	Colon_Sigmoid	HLA-DQA2
Literature	OM	rs4329147	6_32566577_C_T_b37	ENSG00000237541.3	-142542	71	77	0.157143	1.08815e-09	0.662857	0.103808	4.21013e-05	1.15388e-48	1.80279e-39	Colon_Transverse	HLA-DQA2
Literature	OM	rs4329147	6_32566577_C_T_b37	ENSG00000237541.3	-142542	111	118	0.165266	2.42446e-13	0.648238	0.0843968	8.45215e-05	5.04282e-62	1.22393e-50	Esophagus_Mucosa	HLA-DQA2
Literature	OM	rs4329147	6_32566577_C_T_b37	ENSG00000237541.3	-142542	117	123	0.160995	5.67185e-12	0.653363	0.0912461	6.11566e-05	8.9244e-80	1.89246e-66	Lung	HLA-DQA2
Literature	OM	rs4329147	6_32566577_C_T_b37	ENSG00000237541.3	-142542	61	64	0.145455	4.3474e-06	0.550101	0.11614	3.96096e-05	1.79057e-38	3.11017e-31	Pancreas	HLA-DQA2
Literature	OM	rs4329147	6_32566577_C_T_b37	ENSG00000237541.3	-142542	47	48	0.183206	1.97531e-05	0.704991	0.15802	1.99403e-05	9.83906e-33	2.4786e-26	Prostate	HLA-DQA2
Literature	OM	rs4329147	6_32566577_C_T_b37	ENSG00000237541.3	-142542	98	102	0.152695	4.78525e-06	0.406592	0.087175	6.91394e-05	1.41557e-51	6.99315e-42	Skin_Not_Sun_Exposed_Suprapubic	HLA-DQA2
Literature	OM	rs4329147	6_32566577_C_T_b37	ENSG00000237541.3	-142542	120	127	0.153753	5.03382e-11	0.569335	0.0839135	9.56528e-05	2.46771e-81	9.32688e-69	Skin_Sun_Exposed_Lower_leg	HLA-DQA2
Literature	OM	rs4329147	6_32566577_C_T_b37	ENSG00000237541.3	-142542	40	41	0.140411	1.89085e-05	0.655003	0.147203	3.35151e-05	3.23251e-38	3.84528e-31	Spleen	HLA-DQA2
Literature	OM	rs4329147	6_32566577_C_T_b37	ENSG00000237541.3	-142542	68	73	0.154008	5.46051e-06	0.491692	0.105234	2.75156e-05	2.06768e-43	1.62754e-35	Stomach	HLA-DQA2
Literature	OM	rs4329147	6_32566577_C_T_b37	ENSG00000237541.3	-142542	125	133	0.167085	2.92629e-11	0.582939	0.0846871	0.000101415	1.55203e-75	9.21218e-64	Thyroid	HLA-DQA2
Literature	OM	rs4329147	6_32566577_C_T_b37	ENSG00000237541.3	-142542	116	125	0.169837	1.22287e-17	0.783559	0.0860705	5.56189e-05	9.40998e-75	3.42156e-62	Whole_Blood	HLA-DQA2
Literature	OM	rs4329147	6_32566577_C_T_b37	ENSG00000179344.12	-69583	52	57	0.163793	1.0515e-06	-0.61493	0.120333	2.98152e-05	8.44008e-14	1.89126e-09	Adrenal_Gland	HLA-DQB1
Literature	OM	rs4329147	6_32566577_C_T_b37	ENSG00000179344.12	-69583	76	83	0.166	3.82936e-07	-0.50381	0.0959061	2.93508e-05	8.22025e-73	5.60747e-61	Breast_Mammary_Tissue	HLA-DQB1
Literature	OM	rs4329147	6_32566577_C_T_b37	ENSG00000179344.12	-69583	40	43	0.183761	1.61422e-07	-0.793085	0.140172	1.96251e-05	9.66223e-31	1.57573e-24	Cells_EBV-transformed_lymphocytes	HLA-DQB1
Literature	OM	rs4329147	6_32566577_C_T_b37	ENSG00000179344.12	-69583	67	72	0.178218	1.99834e-11	-0.756813	0.105125	4.46143e-05	2.73626e-47	5.87829e-39	Colon_Sigmoid	HLA-DQB1
Literature	OM	rs4329147	6_32566577_C_T_b37	ENSG00000179344.12	-69583	71	77	0.157143	4.85978e-13	-0.695656	0.0901607	4.12848e-05	6.2532e-48	5.40348e-39	Colon_Transverse	HLA-DQB1
Literature	OM	rs4329147	6_32566577_C_T_b37	ENSG00000179344.12	-69583	111	118	0.165266	1.06802e-20	-0.793797	0.0787353	7.33325e-05	5.12593e-82	5.10188e-68	Esophagus_Mucosa	HLA-DQB1
Literature	OM	rs4329147	6_32566577_C_T_b37	ENSG00000179344.12	-69583	48	50	0.164474	1.10325e-08	-0.692123	0.112438	1.75546e-05	3.35172e-26	3.43167e-20	Liver	HLA-DQB1
Literature	OM	rs4329147	6_32566577_C_T_b37	ENSG00000179344.12	-69583	117	123	0.160995	1.1809e-22	-0.746443	0.0704364	6.18223e-05	3.01306e-79	4.00714e-66	Lung	HLA-DQB1
Literature	OM	rs4329147	6_32566577_C_T_b37	ENSG00000179344.12	-69583	61	64	0.145455	1.1631e-09	-0.724654	0.112945	3.81924e-05	1.66783e-45	1.80959e-37	Pancreas	HLA-DQB1
Literature	OM	rs4329147	6_32566577_C_T_b37	ENSG00000179344.12	-69583	47	50	0.159236	2.43309e-09	-0.812508	0.125932	2.96742e-05	4.83965e-26	1.52175e-20	Pituitary	HLA-DQB1
Literature	OM	rs4329147	6_32566577_C_T_b37	ENSG00000179344.12	-69583	47	48	0.183206	1.23559e-07	-0.772311	0.136524	1.92495e-05	2.15801e-28	1.43481e-22	Prostate	HLA-DQB1
Literature	OM	rs4329147	6_32566577_C_T_b37	ENSG00000179344.12	-69583	98	102	0.152695	1.24309e-16	-0.767183	0.0870315	6.876e-05	4.9056e-99	1.26489e-83	Skin_Not_Sun_Exposed_Suprapubic	HLA-DQB1
Literature	OM	rs4329147	6_32566577_C_T_b37	ENSG00000179344.12	-69583	120	127	0.153753	7.16834e-20	-0.83537	0.0860445	9.2852e-05	7.03782e-128	1.18006e-107	Skin_Sun_Exposed_Lower_leg	HLA-DQB1
Literature	OM	rs4329147	6_32566577_C_T_b37	ENSG00000179344.12	-69583	36	37	0.152893	8.83551e-07	-0.680301	0.129757	2.40613e-05	4.30441e-24	1.38437e-18	Small_Intestine_Terminal_Ileum	HLA-DQB1
Literature	OM	rs4329147	6_32566577_C_T_b37	ENSG00000179344.12	-69583	40	41	0.140411	5.45177e-09	-0.874708	0.139489	3.00271e-05	1.73172e-44	2.87495e-36	Spleen	HLA-DQB1
Literature	OM	rs4329147	6_32566577_C_T_b37	ENSG00000179344.12	-69583	68	73	0.154008	6.49155e-15	-0.798758	0.0946736	3.13296e-05	4.9489e-44	3.12837e-36	Stomach	HLA-DQB1
Literature	OM	rs4329147	6_32566577_C_T_b37	ENSG00000179344.12	-69583	125	133	0.167085	3.93286e-17	-0.627918	0.0706203	0.000112367	4.11263e-91	9.1522e-77	Thyroid	HLA-DQB1
Literature	OM	rs4329147	6_32566577_C_T_b37	ENSG00000179344.12	-69583	116	125	0.169837	2.79263e-16	-0.541785	0.0625265	5.56478e-05	1.50078e-95	2.31299e-80	Whole_Blood	HLA-DQB1
Literature	OM	rs4329147	6_32566577_C_T_b37	ENSG00000223534.1	-61555	76	83	0.166	5.49819e-09	-0.552216	0.0905604	3.16531e-05	9.52937e-23	3.46712e-17	Breast_Mammary_Tissue	HLA-DQB1-AS1
Literature	OM	rs4329147	6_32566577_C_T_b37	ENSG00000223534.1	-61555	40	43	0.183761	3.02885e-09	-0.804628	0.122966	2.12109e-05	1.02243e-15	5.39748e-11	Cells_EBV-transformed_lymphocytes	HLA-DQB1-AS1
Literature	OM	rs4329147	6_32566577_C_T_b37	ENSG00000223534.1	-61555	67	72	0.178218	5.21629e-06	-0.386729	0.0821159	3.712e-05	1.38658e-10	1.26623e-06	Colon_Sigmoid	HLA-DQB1-AS1
Literature	OM	rs4329147	6_32566577_C_T_b37	ENSG00000223534.1	-61555	71	77	0.157143	2.70853e-08	-0.482516	0.0834999	4.26492e-05	3.3474e-21	9.96659e-16	Colon_Transverse	HLA-DQB1-AS1
Literature	OM	rs4329147	6_32566577_C_T_b37	ENSG00000223534.1	-61555	111	118	0.165266	1.23543e-09	-0.433713	0.0690723	8.14453e-05	6.53789e-28	1.3151e-21	Esophagus_Mucosa	HLA-DQB1-AS1
Literature	OM	rs4329147	6_32566577_C_T_b37	ENSG00000223534.1	-61555	48	50	0.164474	2.70854e-06	-0.600753	0.121736	1.8178e-05	5.91435e-17	4.71768e-12	Liver	HLA-DQB1-AS1
Literature	OM	rs4329147	6_32566577_C_T_b37	ENSG00000223534.1	-61555	117	123	0.160995	4.61028e-16	-0.476818	0.0556281	5.51441e-05	1.74479e-40	1.1744e-32	Lung	HLA-DQB1-AS1
Literature	OM	rs4329147	6_32566577_C_T_b37	ENSG00000223534.1	-61555	61	64	0.145455	2.12246e-07	-0.52408	0.0971803	3.54372e-05	8.7067e-16	4.35737e-11	Pancreas	HLA-DQB1-AS1
Literature	OM	rs4329147	6_32566577_C_T_b37	ENSG00000223534.1	-61555	47	50	0.159236	2.85448e-06	-0.622397	0.126656	2.79402e-05	7.95413e-18	7.17801e-13	Pituitary	HLA-DQB1-AS1
Literature	OM	rs4329147	6_32566577_C_T_b37	ENSG00000223534.1	-61555	47	48	0.183206	3.6855e-07	-0.601358	0.111117	2.26762e-05	1.55634e-13	2.7439e-09	Prostate	HLA-DQB1-AS1
Literature	OM	rs4329147	6_32566577_C_T_b37	ENSG00000223534.1	-61555	98	102	0.152695	5.63972e-13	-0.495511	0.065543	6.25541e-05	5.64445e-28	1.03328e-21	Skin_Not_Sun_Exposed_Suprapubic	HLA-DQB1-AS1
Literature	OM	rs4329147	6_32566577_C_T_b37	ENSG00000223534.1	-61555	120	127	0.153753	1.36639e-20	-0.668479	0.0673722	0.000101648	1.26066e-41	2.65235e-33	Skin_Sun_Exposed_Lower_leg	HLA-DQB1-AS1
Literature	OM	rs4329147	6_32566577_C_T_b37	ENSG00000223534.1	-61555	36	37	0.152893	1.1139e-06	-0.503	0.0969499	2.72639e-05	7.4242e-17	2.9799e-12	Small_Intestine_Terminal_Ileum	HLA-DQB1-AS1
Literature	OM	rs4329147	6_32566577_C_T_b37	ENSG00000223534.1	-61555	40	41	0.140411	1.47861e-08	-0.74709	0.123191	2.75631e-05	6.36279e-20	6.40909e-15	Spleen	HLA-DQB1-AS1
Literature	OM	rs4329147	6_32566577_C_T_b37	ENSG00000223534.1	-61555	68	73	0.154008	6.80933e-15	-0.749955	0.0889692	2.54518e-05	1.22301e-26	8.08166e-21	Stomach	HLA-DQB1-AS1
Literature	OM	rs4329147	6_32566577_C_T_b37	ENSG00000223534.1	-61555	125	133	0.167085	2.13365e-13	-0.421568	0.0550751	9.3225e-05	3.15239e-34	3.67235e-27	Thyroid	HLA-DQB1-AS1
Literature	OM	rs4329147	6_32566577_C_T_b37	ENSG00000223534.1	-61555	116	125	0.169837	1.00175e-12	-0.400625	0.0537913	5.57748e-05	4.03911e-26	6.11996e-20	Whole_Blood	HLA-DQB1-AS1
Literature	OM	rs4329147	6_32566577_C_T_b37	ENSG00000232629.4	-164734	52	57	0.163793	1.00245e-05	0.643511	0.140314	2.94263e-05	7.6672e-27	3.55365e-21	Adrenal_Gland	HLA-DQB2
Literature	OM	rs4329147	6_32566577_C_T_b37	ENSG00000232629.4	-164734	76	83	0.166	1.40791e-05	0.521852	0.117181	2.78656e-05	1.03959e-48	9.33478e-40	Breast_Mammary_Tissue	HLA-DQB2
Literature	OM	rs4329147	6_32566577_C_T_b37	ENSG00000232629.4	-164734	40	43	0.183761	2.3046e-07	0.853323	0.153037	2.01297e-05	2.28968e-36	2.29529e-29	Cells_EBV-transformed_lymphocytes	HLA-DQB2
Literature	OM	rs4329147	6_32566577_C_T_b37	ENSG00000232629.4	-164734	67	72	0.178218	4.7725e-07	0.642049	0.122478	3.99614e-05	1.64465e-44	3.51155e-36	Colon_Sigmoid	HLA-DQB2
Literature	OM	rs4329147	6_32566577_C_T_b37	ENSG00000232629.4	-164734	71	77	0.157143	4.35186e-09	0.596764	0.0973743	4.20561e-05	2.82057e-52	1.37274e-42	Colon_Transverse	HLA-DQB2
Literature	OM	rs4329147	6_32566577_C_T_b37	ENSG00000232629.4	-164734	117	123	0.160995	5.11652e-10	0.544705	0.0849017	6.31377e-05	4.07795e-80	1.889e-67	Lung	HLA-DQB2
Literature	OM	rs4329147	6_32566577_C_T_b37	ENSG00000232629.4	-164734	61	64	0.145455	3.72134e-06	0.5403	0.113227	4.31546e-05	1.0595e-45	1.26603e-37	Pancreas	HLA-DQB2
Literature	OM	rs4329147	6_32566577_C_T_b37	ENSG00000232629.4	-164734	40	41	0.140411	5.0171e-07	0.730444	0.137706	2.94421e-05	4.83856e-46	1.60074e-37	Spleen	HLA-DQB2
Literature	OM	rs4329147	6_32566577_C_T_b37	ENSG00000232629.4	-164734	68	73	0.154008	1.82358e-06	0.487382	0.0991096	3.01688e-05	1.35987e-56	1.46506e-47	Stomach	HLA-DQB2
Literature	OM	rs4329147	6_32566577_C_T_b37	ENSG00000232629.4	-164734	125	133	0.167085	3.03371e-11	0.517524	0.075248	9.62826e-05	1.57079e-82	2.37244e-68	Thyroid	HLA-DQB2
Literature	OM	rs4329147	6_32566577_C_T_b37	ENSG00000232629.4	-164734	116	125	0.169837	6.21388e-15	0.644954	0.0784934	6.054e-05	7.27889e-86	2.64315e-73	Whole_Blood	HLA-DQB2
Literature	OM	rs4329147	6_32566577_C_T_b37	ENSG00000196126.6	8952	99	107	0.178333	3.01668e-09	-0.527699	0.0857505	9.18544e-05	1.51365e-11	2.06772e-07	Cells_Transformed_fibroblasts	HLA-DRB1
Literature	OM	rs4329147	6_32566577_C_T_b37	ENSG00000196126.6	8952	71	77	0.157143	2.41321e-05	-0.280588	0.0649538	5.25876e-05	1.30294e-06	0.00472723	Colon_Transverse	HLA-DRB1
Literature	OM	rs4329147	6_32566577_C_T_b37	ENSG00000196126.6	8952	111	118	0.165266	2.1993e-09	-0.309839	0.0501628	8.64101e-05	3.15491e-22	2.8837e-16	Esophagus_Mucosa	HLA-DRB1
Literature	OM	rs4329147	6_32566577_C_T_b37	ENSG00000196126.6	8952	48	50	0.164474	1.78001e-06	-0.383474	0.0761844	2.77525e-05	9.53731e-08	0.000468229	Liver	HLA-DRB1
Literature	OM	rs4329147	6_32566577_C_T_b37	ENSG00000196126.6	8952	117	123	0.160995	9.59698e-14	-0.392986	0.0504354	7.47217e-05	1.06166e-41	1.98025e-33	Lung	HLA-DRB1
Literature	OM	rs4329147	6_32566577_C_T_b37	ENSG00000196126.6	8952	61	64	0.145455	2.91679e-08	-0.404096	0.0697163	3.97805e-05	4.06104e-16	2.63919e-11	Pancreas	HLA-DRB1
Literature	OM	rs4329147	6_32566577_C_T_b37	ENSG00000196126.6	8952	47	50	0.159236	4.24888e-06	-0.357134	0.0740963	3.07264e-05	6.60514e-10	5.0512e-06	Pituitary	HLA-DRB1
Literature	OM	rs4329147	6_32566577_C_T_b37	ENSG00000196126.6	8952	98	102	0.152695	2.91898e-07	-0.325411	0.0619249	8.01394e-05	2.35601e-26	2.91632e-20	Skin_Not_Sun_Exposed_Suprapubic	HLA-DRB1
Literature	OM	rs4329147	6_32566577_C_T_b37	ENSG00000196126.6	8952	120	127	0.153753	1.85201e-12	-0.389504	0.0532809	9.82081e-05	7.82311e-33	1.43272e-25	Skin_Sun_Exposed_Lower_leg	HLA-DRB1
Literature	OM	rs4329147	6_32566577_C_T_b37	ENSG00000196126.6	8952	125	133	0.167085	2.10662e-16	-0.44984	0.051952	0.000106931	8.08761e-29	2.13825e-22	Thyroid	HLA-DRB1
Literature	OM	rs4329147	6_32566577_C_T_b37	ENSG00000198502.5	68513	52	57	0.163793	1.66865e-24	-1.23606	0.0987188	3.78259e-05	5.57466e-25	3.4921e-19	Adrenal_Gland	HLA-DRB5
Literature	OM	rs4329147	6_32566577_C_T_b37	ENSG00000198502.5	68513	76	83	0.166	5.66979e-51	-1.24708	0.0608057	3.1267e-05	8.01611e-53	2.03021e-42	Breast_Mammary_Tissue	HLA-DRB5
Literature	OM	rs4329147	6_32566577_C_T_b37	ENSG00000198502.5	68513	40	43	0.183761	1.51793e-16	-1.07896	0.107711	2.21977e-05	1.26004e-20	8.49097e-16	Cells_EBV-transformed_lymphocytes	HLA-DRB5
Literature	OM	rs4329147	6_32566577_C_T_b37	ENSG00000198502.5	68513	67	72	0.178218	2.61339e-33	-1.30334	0.0856332	3.28667e-05	8.84724e-37	3.61632e-29	Colon_Sigmoid	HLA-DRB5
Literature	OM	rs4329147	6_32566577_C_T_b37	ENSG00000198502.5	68513	71	77	0.157143	1.47555e-47	-1.23338	0.064761	4.46543e-05	6.31477e-49	2.44729e-40	Colon_Transverse	HLA-DRB5
Literature	OM	rs4329147	6_32566577_C_T_b37	ENSG00000198502.5	68513	111	118	0.165266	3.84376e-73	-1.27987	0.0519704	8.23345e-05	2.2975e-78	9.51199e-65	Esophagus_Mucosa	HLA-DRB5
Literature	OM	rs4329147	6_32566577_C_T_b37	ENSG00000198502.5	68513	48	50	0.164474	5.22972e-33	-1.33157	0.0789214	2.16184e-05	1.94818e-34	5.28793e-27	Liver	HLA-DRB5
Literature	OM	rs4329147	6_32566577_C_T_b37	ENSG00000198502.5	68513	117	123	0.160995	6.44724e-86	-1.37162	0.0498354	7.52069e-05	1.07008e-91	3.9367e-76	Lung	HLA-DRB5
Literature	OM	rs4329147	6_32566577_C_T_b37	ENSG00000198502.5	68513	25	28	0.164706	9.8446e-16	-1.33145	0.124931	9.45752e-06	7.59284e-16	1.73901e-11	Minor_Salivary_Gland	HLA-DRB5
Literature	OM	rs4329147	6_32566577_C_T_b37	ENSG00000198502.5	68513	61	64	0.145455	3.91549e-51	-1.37611	0.0649433	4.20022e-05	3.91549e-51	6.41043e-43	Pancreas	HLA-DRB5
Literature	OM	rs4329147	6_32566577_C_T_b37	ENSG00000198502.5	68513	47	50	0.159236	3.82417e-27	-1.2045	0.0856395	2.99608e-05	7.79368e-30	1.72583e-23	Pituitary	HLA-DRB5
Literature	OM	rs4329147	6_32566577_C_T_b37	ENSG00000198502.5	68513	47	48	0.183206	8.72779e-30	-1.34886	0.0860915	1.88591e-05	8.72779e-30	1.36136e-23	Prostate	HLA-DRB5
Literature	OM	rs4329147	6_32566577_C_T_b37	ENSG00000198502.5	68513	98	102	0.152695	1.16525e-64	-1.37699	0.0614507	5.98044e-05	1.72103e-68	2.38799e-56	Skin_Not_Sun_Exposed_Suprapubic	HLA-DRB5
Literature	OM	rs4329147	6_32566577_C_T_b37	ENSG00000198502.5	68513	120	127	0.153753	6.95592e-76	-1.42474	0.0592538	0.000103265	2.49027e-79	5.88459e-66	Skin_Sun_Exposed_Lower_leg	HLA-DRB5
Literature	OM	rs4329147	6_32566577_C_T_b37	ENSG00000198502.5	68513	36	37	0.152893	2.31173e-18	-1.13122	0.105275	2.60034e-05	2.99633e-20	3.61919e-15	Small_Intestine_Terminal_Ileum	HLA-DRB5
Literature	OM	rs4329147	6_32566577_C_T_b37	ENSG00000198502.5	68513	40	41	0.140411	5.53231e-26	-1.31942	0.0981084	3.35538e-05	3.5405e-28	4.88455e-22	Spleen	HLA-DRB5
Literature	OM	rs4329147	6_32566577_C_T_b37	ENSG00000198502.5	68513	68	73	0.154008	5.79261e-43	-1.10934	0.0624857	3.18184e-05	3.83787e-43	5.40399e-35	Stomach	HLA-DRB5
Literature	OM	rs4329147	6_32566577_C_T_b37	ENSG00000198502.5	68513	125	133	0.167085	7.17952e-101	-1.46711	0.0469611	0.000107477	4.16275e-102	6.84785e-87	Thyroid	HLA-DRB5
Literature	OM	rs4329147	6_32566577_C_T_b37	ENSG00000198502.5	68513	28	31	0.153465	1.77291e-19	-1.23735	0.103143	1.21117e-05	2.34277e-20	1.23714e-15	Uterus	HLA-DRB5
Literature	OM	rs4329147	6_32566577_C_T_b37	ENSG00000198502.5	68513	29	34	0.160377	1.08822e-21	-1.18226	0.0914067	1.26251e-05	1.08822e-21	5.49296e-17	Vagina	HLA-DRB5
Literature	OM	rs4329147	6_32566577_C_T_b37	ENSG00000198502.5	68513	116	125	0.169837	1.42225e-61	-0.891757	0.0421496	6.20357e-05	5.25091e-65	2.26127e-54	Whole_Blood	HLA-DRB5
Literature	OM	rs4329147	6_32566577_C_T_b37	ENSG00000229391.3	38778	52	57	0.163793	1.18104e-14	1.08155	0.125041	3.32497e-05	2.25022e-18	2.05016e-13	Adrenal_Gland	HLA-DRB6
Literature	OM	rs4329147	6_32566577_C_T_b37	ENSG00000229391.3	38778	76	83	0.166	7.04926e-20	0.917831	0.0901081	2.64811e-05	3.18294e-38	1.84575e-30	Breast_Mammary_Tissue	HLA-DRB6
Literature	OM	rs4329147	6_32566577_C_T_b37	ENSG00000229391.3	38778	40	43	0.183761	1.05301e-17	1.21854	0.115385	2.03532e-05	1.96055e-23	4.84394e-18	Cells_EBV-transformed_lymphocytes	HLA-DRB6
Literature	OM	rs4329147	6_32566577_C_T_b37	ENSG00000229391.3	38778	67	72	0.178218	4.82663e-15	0.954419	0.110611	3.62988e-05	5.37547e-36	3.01248e-28	Colon_Sigmoid	HLA-DRB6
Literature	OM	rs4329147	6_32566577_C_T_b37	ENSG00000229391.3	38778	71	77	0.157143	6.76378e-28	1.03486	0.0812163	4.90911e-05	1.62273e-37	6.50635e-30	Colon_Transverse	HLA-DRB6
Literature	OM	rs4329147	6_32566577_C_T_b37	ENSG00000229391.3	38778	111	118	0.165266	3.68178e-39	1.02637	0.0671073	8.33816e-05	2.45666e-48	6.06758e-39	Esophagus_Mucosa	HLA-DRB6
Literature	OM	rs4329147	6_32566577_C_T_b37	ENSG00000229391.3	38778	48	50	0.164474	3.39612e-11	0.87572	0.119525	2.16621e-05	8.29317e-24	1.89328e-18	Liver	HLA-DRB6
Literature	OM	rs4329147	6_32566577_C_T_b37	ENSG00000229391.3	38778	117	123	0.160995	2.76754e-42	1.06731	0.067072	5.73382e-05	4.70673e-63	2.26367e-51	Lung	HLA-DRB6
Literature	OM	rs4329147	6_32566577_C_T_b37	ENSG00000229391.3	38778	25	28	0.164706	5.91396e-09	1.05534	0.156832	1.04929e-05	5.98079e-12	8.13458e-08	Minor_Salivary_Gland	HLA-DRB6
Literature	OM	rs4329147	6_32566577_C_T_b37	ENSG00000229391.3	38778	61	64	0.145455	3.87422e-23	0.994482	0.0871132	4.66408e-05	8.88693e-33	2.20965e-26	Pancreas	HLA-DRB6
Literature	OM	rs4329147	6_32566577_C_T_b37	ENSG00000229391.3	38778	47	50	0.159236	6.68878e-20	1.05956	0.0962792	2.8837e-05	2.44699e-23	9.15382e-18	Pituitary	HLA-DRB6
Literature	OM	rs4329147	6_32566577_C_T_b37	ENSG00000229391.3	38778	47	48	0.183206	2.76196e-12	1.03814	0.132022	2.05114e-05	9.27444e-27	7.71276e-21	Prostate	HLA-DRB6
Literature	OM	rs4329147	6_32566577_C_T_b37	ENSG00000229391.3	38778	98	102	0.152695	3.45982e-32	1.11569	0.0830072	5.95206e-05	2.37397e-47	2.55652e-38	Skin_Not_Sun_Exposed_Suprapubic	HLA-DRB6
Literature	OM	rs4329147	6_32566577_C_T_b37	ENSG00000229391.3	38778	120	127	0.153753	2.60427e-45	1.15431	0.0702212	9.93441e-05	4.00595e-62	5.12945e-51	Skin_Sun_Exposed_Lower_leg	HLA-DRB6
Literature	OM	rs4329147	6_32566577_C_T_b37	ENSG00000229391.3	38778	36	37	0.152893	9.91426e-16	1.12282	0.11765	2.80053e-05	1.99789e-18	9.69983e-14	Small_Intestine_Terminal_Ileum	HLA-DRB6
Literature	OM	rs4329147	6_32566577_C_T_b37	ENSG00000229391.3	38778	40	41	0.140411	2.98869e-12	1.04659	0.1352	3.20831e-05	4.61827e-31	1.25854e-24	Spleen	HLA-DRB6
Literature	OM	rs4329147	6_32566577_C_T_b37	ENSG00000229391.3	38778	68	73	0.154008	6.00652e-27	0.88785	0.0708874	3.5303e-05	8.84928e-32	6.85351e-25	Stomach	HLA-DRB6
Literature	OM	rs4329147	6_32566577_C_T_b37	ENSG00000229391.3	38778	125	133	0.167085	9.49349e-43	1.01327	0.0636985	9.43736e-05	3.13047e-58	5.70949e-48	Thyroid	HLA-DRB6
Literature	OM	rs4329147	6_32566577_C_T_b37	ENSG00000229391.3	38778	28	31	0.153465	1.23298e-10	0.986484	0.133181	1.44219e-05	1.43033e-15	2.28592e-11	Uterus	HLA-DRB6
Literature	OM	rs4329147	6_32566577_C_T_b37	ENSG00000229391.3	38778	29	34	0.160377	3.15282e-10	0.873719	0.122442	1.27392e-05	2.76663e-14	3.89016e-10	Vagina	HLA-DRB6
Literature	OM	rs4329147	6_32566577_C_T_b37	ENSG00000229391.3	38778	116	125	0.169837	2.70222e-33	0.892294	0.0654696	6.09637e-05	3.15864e-44	8.71676e-36	Whole_Blood	HLA-DRB6
Literature	OM	rs4329147	6_32566577_C_T_b37	ENSG00000196301.3	125300	52	57	0.163793	5.60188e-07	0.665328	0.126715	2.88572e-05	1.15843e-10	1.50636e-06	Adrenal_Gland	HLA-DRB9
Literature	OM	rs4329147	6_32566577_C_T_b37	ENSG00000196301.3	125300	76	83	0.166	8.51276e-12	0.725007	0.0998616	3.59277e-05	6.17255e-15	2.66803e-10	Breast_Mammary_Tissue	HLA-DRB9
Literature	OM	rs4329147	6_32566577_C_T_b37	ENSG00000196301.3	125300	40	43	0.183761	1.15448e-08	0.896337	0.143393	1.64173e-05	2.77944e-19	4.39337e-14	Cells_EBV-transformed_lymphocytes	HLA-DRB9
Literature	OM	rs4329147	6_32566577_C_T_b37	ENSG00000196301.3	125300	117	123	0.160995	1.02962e-18	0.715728	0.0760265	6.39674e-05	1.24842e-42	1.88198e-34	Lung	HLA-DRB9
Literature	OM	rs4329147	6_32566577_C_T_b37	ENSG00000196301.3	125300	98	102	0.152695	1.59253e-08	0.592734	0.101846	7.12442e-05	7.24444e-14	1.80624e-09	Skin_Not_Sun_Exposed_Suprapubic	HLA-DRB9
Literature	OM	rs4329147	6_32566577_C_T_b37	ENSG00000196301.3	125300	120	127	0.153753	3.0602e-05	0.393361	0.0931078	0.000111694	2.31293e-08	0.000159709	Skin_Sun_Exposed_Lower_leg	HLA-DRB9
Literature	OM	rs4329147	6_32566577_C_T_b37	ENSG00000196301.3	125300	36	37	0.152893	9.09404e-10	1.01189	0.149555	2.12973e-05	8.21381e-12	1.09424e-07	Small_Intestine_Terminal_Ileum	HLA-DRB9
Literature	OM	rs4329147	6_32566577_C_T_b37	ENSG00000196301.3	125300	40	41	0.140411	2.91877e-11	0.997062	0.13645	3.11855e-05	9.8596e-17	5.47141e-12	Spleen	HLA-DRB9
Literature	OM	rs4329147	6_32566577_C_T_b37	ENSG00000196301.3	125300	125	133	0.167085	3.58583e-15	0.659923	0.0799244	9.01014e-05	2.52263e-22	1.34253e-16	Thyroid	HLA-DRB9
Literature	OM	rs4329147	6_32566577_C_T_b37	ENSG00000196301.3	125300	29	34	0.160377	1.29924e-05	0.669818	0.144542	1.32455e-05	2.81379e-07	0.000939086	Vagina	HLA-DRB9
Literature	OM	rs4329147	6_32566577_C_T_b37	ENSG00000196301.3	125300	116	125	0.169837	3.41103e-15	0.576002	0.0693607	6.36925e-05	2.98015e-20	7.92305e-15	Whole_Blood	HLA-DRB9
Literature	OM	rs4329147	6_32566577_C_T_b37	ENSG00000204301.5	374733	76	83	0.166	1.14981e-05	-0.17216	0.0382492	3.1233e-05	8.46662e-17	1.54386e-11	Breast_Mammary_Tissue	NOTCH4
Literature	OM	rs4329147	6_32566577_C_T_b37	ENSG00000204301.5	374733	98	102	0.152695	3.05191e-09	-0.314537	0.0513663	5.66202e-05	3.17627e-23	5.26191e-17	Skin_Not_Sun_Exposed_Suprapubic	NOTCH4
Literature	OM	rs4329147	6_32566577_C_T_b37	ENSG00000204314.6	444956	52	57	0.163793	4.12478e-06	0.35437	0.0738741	3.59608e-05	3.28855e-10	4.68064e-06	Adrenal_Gland	PRRT1
Literature	OM	rs4329147	6_32566577_C_T_b37	ENSG00000204314.6	444956	71	77	0.157143	2.13621e-05	0.240516	0.055303	5.49643e-05	4.51282e-07	0.00255438	Colon_Transverse	PRRT1
Literature	OM	rs4329147	6_32566577_C_T_b37	ENSG00000204314.6	444956	111	118	0.165266	6.08556e-11	0.316101	0.0465139	8.5467e-05	4.26902e-19	3.04835e-13	Esophagus_Mucosa	PRRT1
Literature	OM	rs4329147	6_32566577_C_T_b37	ENSG00000204314.6	444956	120	127	0.153753	2.8176e-06	0.282677	0.0593584	8.65248e-05	6.49409e-24	1.47033e-17	Skin_Sun_Exposed_Lower_leg	PRRT1
Literature	OM	rs4329147	6_32566577_C_T_b37	ENSG00000204396.6	821469	61	64	0.145455	1.95902e-05	-0.365281	0.0833155	4.98683e-05	1.28721e-06	0.00611641	Pancreas	VWA7
Literature	OM	rs4329147	6_32566577_C_T_b37	ENSG00000241287.1	-63650	76	83	0.166	1.66798e-07	-0.544991	0.10045	3.22676e-05	2.81376e-33	3.40606e-25	Breast_Mammary_Tissue	XXbac-BPG254F23.6
Literature	OM	rs4329147	6_32566577_C_T_b37	ENSG00000241287.1	-63650	40	43	0.183761	2.35619e-06	-0.732037	0.145665	1.6299e-05	4.34838e-16	1.59786e-11	Cells_EBV-transformed_lymphocytes	XXbac-BPG254F23.6
Literature	OM	rs4329147	6_32566577_C_T_b37	ENSG00000241287.1	-63650	117	123	0.160995	1.77312e-09	-0.534295	0.0861901	6.03875e-05	8.88212e-54	5.76145e-44	Lung	XXbac-BPG254F23.6
Literature	OM	rs4329147	6_32566577_C_T_b37	ENSG00000241287.1	-63650	36	37	0.152893	7.38578e-08	-0.813904	0.140038	2.70052e-05	1.20884e-20	6.77074e-15	Small_Intestine_Terminal_Ileum	XXbac-BPG254F23.6
Literature	OM	rs4329147	6_32566577_C_T_b37	ENSG00000241287.1	-63650	40	41	0.140411	4.0028e-07	-0.86252	0.161074	2.63478e-05	1.24261e-28	9.78074e-23	Spleen	XXbac-BPG254F23.6
UK Biobank	OM	rs3824247	8_124721949_C_T_b37	ENSG00000104537.12	-27698	89	103	0.338816	4.76e-06	-0.510119	0.106266	1.19e-05	1.01e-18	6.45e-15	liver	ANXA13
UK Biobank	OM	rs28862980	8_2099669_T_C_b37	ENSG00000036448.5	106514	142	159	0.215447	9.01e-06	0.323123	0.0715339	1.54e-05	3.27e-52	2.24e-45	Whole_Blood	MYOM2
Literature	OM	rs8176643	9_136149709_AC_A_b37	ENSG00000175164.9	-908	58	64	0.182857	2.70063e-06	0.556874	0.113755	1.27548e-05	1.13174e-30	8.93226e-26	Adrenal_Gland	ABO
Literature	OM	rs8176643	9_136149709_AC_A_b37	ENSG00000175164.9	-908	122	136	0.189944	1.20543e-06	0.354323	0.0714486	2.81273e-05	4.75153e-45	1.3293e-38	Esophagus_Mucosa	ABO
Literature	OM	rs8176643	9_136149709_AC_A_b37	ENSG00000175164.9	-908	125	137	0.185637	1.50174e-13	-0.665141	0.08593	2.18249e-05	1.19981e-22	3.5445e-18	Whole_Blood	ABO
Literature	OM	rs8176643	9_136149709_AC_A_b37	ENSG00000148290.5	-73843	78	88	0.178862	2.77666e-06	-0.333594	0.0692308	1.59154e-05	9.58604e-18	9.35219e-14	Colon_Transverse	SURF1
Literature	OM	rs8176643	9_136149709_AC_A_b37	ENSG00000148290.5	-73843	139	151	0.197128	1.07204e-05	-0.202605	0.0452839	2.60843e-05	1.04963e-26	1.60816e-21	Lung	SURF1
Literature	OM	rs8176643	9_136149709_AC_A_b37	ENSG00000148290.5	-73843	142	157	0.189614	2.4418e-06	-0.255322	0.0532707	3.28321e-05	1.00439e-41	4.89704e-36	Skin_Sun_Exposed_Lower_leg	SURF1
Literature	OM	rs8176643	9_136149709_AC_A_b37	ENSG00000148290.5	-73843	141	158	0.197995	3.57806e-05	-0.210571	0.050254	3.71141e-05	5.35538e-28	5.70892e-23	Thyroid	SURF1
Literature	Pneumonia	rs3131623	6_31418810_T_A_b37	ENSG00000244731.3	-530991	45	52	0.149425	4.15329e-09	-0.593766	0.0945729	4.41596e-05	7.04685e-13	4.22482e-08	Adrenal_Gland	C4A
Literature	Pneumonia	rs3131623	6_31418810_T_A_b37	ENSG00000244731.3	-530991	65	69	0.138	9.62714e-09	-0.470289	0.0785014	2.87202e-05	3.94853e-20	4.26226e-14	Breast_Mammary_Tissue	C4A
Literature	Pneumonia	rs3131623	6_31418810_T_A_b37	ENSG00000244731.3	-530991	23	28	0.12069	7.8061e-10	-0.990654	0.144927	2.30855e-05	4.41121e-12	1.0872e-07	Cells_EBV-transformed_lymphocytes	C4A
Literature	Pneumonia	rs3131623	6_31418810_T_A_b37	ENSG00000244731.3	-530991	58	64	0.107023	3.37786e-08	-0.32944	0.0577893	9.78642e-05	1.72326e-21	1.77169e-15	Cells_Transformed_fibroblasts	C4A
Literature	Pneumonia	rs3131623	6_31418810_T_A_b37	ENSG00000244731.3	-530991	52	55	0.136139	3.43986e-09	-0.551516	0.0883256	4.48305e-05	1.45435e-16	3.05438e-11	Colon_Sigmoid	C4A
Literature	Pneumonia	rs3131623	6_31418810_T_A_b37	ENSG00000244731.3	-530991	63	67	0.136735	9.01328e-11	-0.540126	0.0790647	5.1166e-05	2.03268e-20	1.25015e-14	Colon_Transverse	C4A
Literature	Pneumonia	rs3131623	6_31418810_T_A_b37	ENSG00000244731.3	-530991	82	89	0.12465	1.47406e-11	-0.545894	0.0776525	7.25846e-05	2.99042e-23	7.75637e-17	Esophagus_Mucosa	C4A
Literature	Pneumonia	rs3131623	6_31418810_T_A_b37	ENSG00000244731.3	-530991	38	44	0.143791	2.09321e-13	-0.597638	0.0719519	2.24603e-05	4.99949e-22	5.47763e-16	Liver	C4A
Literature	Pneumonia	rs3131623	6_31418810_T_A_b37	ENSG00000244731.3	-530991	88	98	0.128272	1.48471e-21	-0.634089	0.0617172	7.42851e-05	4.20953e-33	2.54843e-25	Lung	C4A
Literature	Pneumonia	rs3131623	6_31418810_T_A_b37	ENSG00000244731.3	-530991	51	57	0.130137	3.32745e-08	-0.43532	0.0754443	4.87163e-05	8.64566e-18	2.30026e-12	Pancreas	C4A
Literature	Pneumonia	rs3131623	6_31418810_T_A_b37	ENSG00000244731.3	-530991	31	32	0.101911	6.54911e-07	-0.556819	0.105981	3.5244e-05	1.42432e-15	1.34022e-10	Pituitary	C4A
Literature	Pneumonia	rs3131623	6_31418810_T_A_b37	ENSG00000244731.3	-530991	75	80	0.11976	1.35219e-08	-0.623946	0.106649	6.42648e-05	1.4764e-24	8.52168e-18	Skin_Not_Sun_Exposed_Suprapubic	C4A
Literature	Pneumonia	rs3131623	6_31418810_T_A_b37	ENSG00000244731.3	-530991	94	102	0.123188	2.21949e-08	-0.449019	0.0784073	9.02256e-05	3.8969e-25	2.22137e-18	Skin_Sun_Exposed_Lower_leg	C4A
Literature	Pneumonia	rs3131623	6_31418810_T_A_b37	ENSG00000244731.3	-530991	55	57	0.120763	6.74013e-08	-0.540896	0.0964488	3.83991e-05	9.43196e-19	3.16284e-13	Stomach	C4A
Literature	Pneumonia	rs3131623	6_31418810_T_A_b37	ENSG00000244731.3	-530991	85	93	0.116834	2.88296e-17	-0.5455	0.061058	0.000125223	2.06372e-38	1.49042e-29	Thyroid	C4A
Literature	Pneumonia	rs3131623	6_31418810_T_A_b37	ENSG00000244731.3	-530991	74	82	0.111413	2.66287e-07	-0.488411	0.0927608	7.31086e-05	2.69228e-20	1.73478e-14	Whole_Blood	C4A
Literature	Pneumonia	rs3131623	6_31418810_T_A_b37	ENSG00000224389.4	-563729	58	64	0.107023	8.41741e-13	0.473707	0.0627597	0.000102701	1.00307e-20	1.08543e-14	Cells_Transformed_fibroblasts	C4B
Literature	Pneumonia	rs3131623	6_31418810_T_A_b37	ENSG00000224389.4	-563729	75	80	0.11976	5.33818e-08	0.54451	0.0974052	7.01451e-05	2.00435e-16	4.10927e-11	Skin_Not_Sun_Exposed_Suprapubic	C4B
Literature	Pneumonia	rs3131623	6_31418810_T_A_b37	ENSG00000224389.4	-563729	94	102	0.123188	2.70724e-12	0.596147	0.0822119	8.71912e-05	1.60512e-26	1.30862e-19	Skin_Sun_Exposed_Lower_leg	C4B
Literature	Pneumonia	rs3131623	6_31418810_T_A_b37	ENSG00000224389.4	-563729	74	82	0.111413	2.91523e-09	0.636263	0.10398	6.91352e-05	1.03242e-19	4.92828e-14	Whole_Blood	C4B
Literature	Pneumonia	rs3131623	6_31418810_T_A_b37	ENSG00000204420.4	-272311	82	89	0.12465	8.6709e-05	0.284778	0.0715329	9.31113e-05	9.14814e-15	1.24876e-09	Esophagus_Mucosa	C6orf25
Literature	Pneumonia	rs3131623	6_31418810_T_A_b37	ENSG00000204536.9	292795	65	69	0.138	1.63527e-08	0.343591	0.058349	4.15921e-05	2.2136e-30	3.18525e-23	Breast_Mammary_Tissue	CCHCR1
Literature	Pneumonia	rs3131623	6_31418810_T_A_b37	ENSG00000204536.9	292795	52	55	0.136139	3.37654e-08	0.381217	0.0658012	5.09786e-05	7.07588e-13	2.48087e-08	Colon_Sigmoid	CCHCR1
Literature	Pneumonia	rs3131623	6_31418810_T_A_b37	ENSG00000204536.9	292795	63	67	0.136735	3.83349e-16	0.452268	0.0511235	5.81264e-05	1.05925e-33	5.01131e-26	Colon_Transverse	CCHCR1
Literature	Pneumonia	rs3131623	6_31418810_T_A_b37	ENSG00000204536.9	292795	88	98	0.128272	4.61626e-18	0.456735	0.0495851	8.91806e-05	5.16427e-35	7.11677e-27	Lung	CCHCR1
Literature	Pneumonia	rs3131623	6_31418810_T_A_b37	ENSG00000204536.9	292795	31	32	0.101911	1.08477e-07	0.549584	0.0972204	4.45434e-05	4.74972e-16	5.04905e-11	Pituitary	CCHCR1
Literature	Pneumonia	rs3131623	6_31418810_T_A_b37	ENSG00000204536.9	292795	75	80	0.11976	1.47982e-07	0.403121	0.0747786	9.45143e-05	2.03872e-17	4.3879e-12	Skin_Not_Sun_Exposed_Suprapubic	CCHCR1
Literature	Pneumonia	rs3131623	6_31418810_T_A_b37	ENSG00000204536.9	292795	94	102	0.123188	1.50337e-10	0.388113	0.0587686	0.000153592	6.0436e-28	7.04621e-21	Skin_Sun_Exposed_Lower_leg	CCHCR1
Literature	Pneumonia	rs3131623	6_31418810_T_A_b37	ENSG00000204536.9	292795	33	37	0.152893	6.95218e-11	0.698801	0.0956961	3.95306e-05	3.62549e-21	1.67445e-15	Small_Intestine_Terminal_Ileum	CCHCR1
Literature	Pneumonia	rs3131623	6_31418810_T_A_b37	ENSG00000204536.9	292795	32	35	0.12069	6.13263e-08	0.689293	0.119584	4.54683e-05	1.30037e-24	1.58373e-18	Spleen	CCHCR1
Literature	Pneumonia	rs3131623	6_31418810_T_A_b37	ENSG00000204536.9	292795	55	57	0.120763	5.57306e-06	0.328303	0.0703346	3.93208e-05	2.18464e-14	9.90569e-10	Stomach	CCHCR1
Literature	Pneumonia	rs3131623	6_31418810_T_A_b37	ENSG00000204536.9	292795	85	93	0.116834	4.0398e-18	0.478553	0.0520089	0.000145187	6.46447e-40	4.58357e-31	Thyroid	CCHCR1
Literature	Pneumonia	rs3131623	6_31418810_T_A_b37	ENSG00000204536.9	292795	74	82	0.111413	1.7143e-08	0.30052	0.0518556	8.63491e-05	9.75023e-23	6.41339e-17	Whole_Blood	CCHCR1
Literature	Pneumonia	rs3131623	6_31418810_T_A_b37	ENSG00000204338.4	-554656	45	52	0.149425	9.63745e-07	-0.517267	0.100836	4.17342e-05	1.59159e-20	8.60828e-15	Adrenal_Gland	CYP21A1P
Literature	Pneumonia	rs3131623	6_31418810_T_A_b37	ENSG00000204338.4	-554656	65	69	0.138	1.1995e-05	-0.404268	0.0900157	3.15265e-05	6.62931e-15	7.31318e-10	Breast_Mammary_Tissue	CYP21A1P
Literature	Pneumonia	rs3131623	6_31418810_T_A_b37	ENSG00000204338.4	-554656	52	55	0.136139	1.086e-06	-0.57076	0.112725	4.32258e-05	1.39547e-14	1.32902e-09	Colon_Sigmoid	CYP21A1P
Literature	Pneumonia	rs3131623	6_31418810_T_A_b37	ENSG00000204338.4	-554656	82	89	0.12465	2.42557e-09	-0.598151	0.0971158	8.4322e-05	6.77315e-18	1.80866e-12	Esophagus_Mucosa	CYP21A1P
Literature	Pneumonia	rs3131623	6_31418810_T_A_b37	ENSG00000204338.4	-554656	38	44	0.143791	1.94237e-07	-0.547447	0.0988697	2.67862e-05	6.23376e-14	3.84247e-09	Liver	CYP21A1P
Literature	Pneumonia	rs3131623	6_31418810_T_A_b37	ENSG00000204338.4	-554656	88	98	0.128272	7.77609e-08	-0.466819	0.0848485	7.38789e-05	5.0266e-18	1.90011e-12	Lung	CYP21A1P
Literature	Pneumonia	rs3131623	6_31418810_T_A_b37	ENSG00000204338.4	-554656	75	80	0.11976	1.31689e-08	-0.639534	0.109221	7.5147e-05	1.42819e-15	1.71306e-10	Skin_Not_Sun_Exposed_Suprapubic	CYP21A1P
Literature	Pneumonia	rs3131623	6_31418810_T_A_b37	ENSG00000204338.4	-554656	94	102	0.123188	3.84587e-06	-0.426311	0.090802	0.000125167	6.44952e-16	1.08842e-10	Skin_Sun_Exposed_Lower_leg	CYP21A1P
Literature	Pneumonia	rs3131623	6_31418810_T_A_b37	ENSG00000204338.4	-554656	85	93	0.116834	5.42625e-10	-0.440829	0.0689254	0.000108845	3.44005e-24	2.86483e-17	Thyroid	CYP21A1P
Literature	Pneumonia	rs3131623	6_31418810_T_A_b37	ENSG00000204338.4	-554656	74	82	0.111413	1.9915e-07	-0.487991	0.0916707	7.01617e-05	7.60989e-14	4.21836e-09	Whole_Blood	CYP21A1P
Literature	Pneumonia	rs3131623	6_31418810_T_A_b37	ENSG00000231852.2	-587232	75	80	0.11976	1.08189e-08	0.619922	0.105215	7.80797e-05	3.38817e-14	2.44833e-09	Skin_Not_Sun_Exposed_Suprapubic	CYP21A2
Literature	Pneumonia	rs3131623	6_31418810_T_A_b37	ENSG00000231852.2	-587232	94	102	0.123188	4.75614e-08	0.555649	0.0995114	0.000100698	2.5778e-18	1.18719e-12	Skin_Sun_Exposed_Lower_leg	CYP21A2
Literature	Pneumonia	rs3131623	6_31418810_T_A_b37	ENSG00000137312.10	708300	63	67	0.136735	2.97178e-05	0.254362	0.0595761	4.97371e-05	5.01391e-06	0.0198046	Colon_Transverse	FLOT1
Literature	Pneumonia	rs3131623	6_31418810_T_A_b37	ENSG00000137312.10	708300	88	98	0.128272	1.15869e-07	0.176408	0.0325217	9.10045e-05	1.51596e-13	9.71556e-09	Lung	FLOT1
Literature	Pneumonia	rs3131623	6_31418810_T_A_b37	ENSG00000137312.10	708300	85	93	0.116834	4.61072e-13	0.331668	0.0440036	0.000132979	9.41826e-26	6.31345e-19	Thyroid	FLOT1
Literature	Pneumonia	rs3131623	6_31418810_T_A_b37	ENSG00000228789.2	397583	85	93	0.116834	0.000109147	-0.349453	0.0892294	0.000157157	1.37014e-09	2.02196e-05	Thyroid	HCG22
Literature	Pneumonia	rs3131623	6_31418810_T_A_b37	ENSG00000206337.6	50331	85	93	0.116834	1.39815e-06	-0.29883	0.0608006	0.000142898	1.31614e-10	2.39286e-06	Thyroid	HCP5
Literature	Pneumonia	rs3131623	6_31418810_T_A_b37	ENSG00000234745.5	94591	51	57	0.130137	1.65704e-05	0.34383	0.0777109	5.314e-05	1.70951e-11	4.02554e-07	Pancreas	HLA-B
Literature	Pneumonia	rs3131623	6_31418810_T_A_b37	ENSG00000204525.10	178928	58	64	0.107023	9.61404e-07	0.561423	0.111712	0.000111169	4.36917e-61	5.56919e-49	Cells_Transformed_fibroblasts	HLA-C
Literature	Pneumonia	rs3131623	6_31418810_T_A_b37	ENSG00000204525.10	178928	52	55	0.136139	1.11341e-05	0.541988	0.119593	5.66923e-05	7.30334e-37	5.91462e-29	Colon_Sigmoid	HLA-C
Literature	Pneumonia	rs3131623	6_31418810_T_A_b37	ENSG00000204525.10	178928	82	89	0.12465	1.87045e-09	0.444153	0.0715734	0.000114555	5.37855e-57	2.10121e-45	Esophagus_Mucosa	HLA-C
Literature	Pneumonia	rs3131623	6_31418810_T_A_b37	ENSG00000204525.10	178928	51	57	0.130137	1.86205e-11	0.716705	0.100053	5.37597e-05	8.0011e-42	4.69918e-33	Pancreas	HLA-C
Literature	Pneumonia	rs3131623	6_31418810_T_A_b37	ENSG00000204525.10	178928	75	80	0.11976	2.31668e-05	0.357523	0.0830734	8.25815e-05	1.32612e-52	2.00693e-41	Skin_Not_Sun_Exposed_Suprapubic	HLA-C
Literature	Pneumonia	rs3131623	6_31418810_T_A_b37	ENSG00000204525.10	178928	94	102	0.123188	8.35452e-07	0.3715	0.0740326	0.000138384	1.46657e-67	1.25639e-54	Skin_Sun_Exposed_Lower_leg	HLA-C
Literature	Pneumonia	rs3131623	6_31418810_T_A_b37	ENSG00000204525.10	178928	85	93	0.116834	2.18457e-05	0.326736	0.0758665	0.000162846	3.10194e-70	5.28696e-57	Thyroid	HLA-C
Literature	Pneumonia	rs3131623	6_31418810_T_A_b37	ENSG00000214894.2	620374	74	82	0.111413	3.14748e-07	0.370338	0.0707881	6.0222e-05	3.17673e-13	1.7779e-08	Whole_Blood	LINC00243
Literature	Pneumonia	rs3131623	6_31418810_T_A_b37	ENSG00000240053.8	-219134	88	98	0.128272	1.23998e-05	0.143594	0.0323342	7.02828e-05	3.58735e-24	1.89862e-17	Lung	LY6G5B
Literature	Pneumonia	rs3131623	6_31418810_T_A_b37	ENSG00000204421.2	-270812	82	89	0.12465	1.48913e-10	0.493241	0.0742251	9.87245e-05	5.67581e-38	1.89548e-29	Esophagus_Mucosa	LY6G6C
Literature	Pneumonia	rs3131623	6_31418810_T_A_b37	ENSG00000204516.5	-43848	82	89	0.12465	1.71812e-09	0.508646	0.081767	0.000129473	1.53856e-53	8.70995e-42	Esophagus_Mucosa	MICB
Literature	Pneumonia	rs3131623	6_31418810_T_A_b37	ENSG00000204516.5	-43848	75	80	0.11976	1.04971e-07	0.491229	0.089992	8.56604e-05	2.25792e-50	9.87597e-40	Skin_Not_Sun_Exposed_Suprapubic	MICB
Literature	Pneumonia	rs3131623	6_31418810_T_A_b37	ENSG00000204516.5	-43848	94	102	0.123188	1.97579e-07	0.412242	0.0776553	0.000133487	2.94846e-47	5.9502e-37	Skin_Sun_Exposed_Lower_leg	MICB
Literature	Pneumonia	rs3131623	6_31418810_T_A_b37	ENSG00000204301.5	-773034	82	89	0.12465	5.48101e-07	-0.327888	0.0640014	8.1419e-05	1.73661e-26	5.56089e-20	Esophagus_Mucosa	NOTCH4
Literature	Pneumonia	rs3131623	6_31418810_T_A_b37	ENSG00000204301.5	-773034	88	98	0.128272	9.92368e-06	-0.238968	0.053203	7.38956e-05	1.21813e-21	7.1455e-16	Lung	NOTCH4
Literature	Pneumonia	rs3131623	6_31418810_T_A_b37	ENSG00000204301.5	-773034	75	80	0.11976	2.04587e-05	-0.245468	0.0566512	5.66202e-05	3.17627e-23	5.26191e-17	Skin_Not_Sun_Exposed_Suprapubic	NOTCH4
Literature	Pneumonia	rs3131623	6_31418810_T_A_b37	ENSG00000204301.5	-773034	94	102	0.123188	1.41275e-06	-0.207547	0.0422804	0.000104904	1.65926e-24	2.65106e-18	Skin_Sun_Exposed_Lower_leg	NOTCH4
Literature	Pneumonia	rs3131623	6_31418810_T_A_b37	ENSG00000204301.5	-773034	85	93	0.116834	4.04623e-06	-0.264322	0.0563907	0.000100223	8.80831e-18	2.31753e-12	Thyroid	NOTCH4
Literature	Pneumonia	rs3131623	6_31418810_T_A_b37	ENSG00000204531.11	270302	52	55	0.136139	2.78286e-05	0.497085	0.115316	5.22583e-05	2.4111e-10	3.10316e-06	Colon_Sigmoid	POU5F1
Literature	Pneumonia	rs3131623	6_31418810_T_A_b37	ENSG00000204531.11	270302	85	93	0.116834	2.97735e-05	0.35834	0.0846366	0.000137803	1.32828e-22	2.90638e-16	Thyroid	POU5F1
Literature	Pneumonia	rs3131623	6_31418810_T_A_b37	ENSG00000146112.7	763138	58	64	0.107023	6.3493e-05	-0.166947	0.0410289	0.000113575	1.10897e-10	2.57202e-06	Cells_Transformed_fibroblasts	PPP1R18
Literature	Pneumonia	rs3131623	6_31418810_T_A_b37	ENSG00000146112.7	763138	85	93	0.116834	4.30725e-07	-0.198718	0.0385284	0.000145531	8.69937e-11	2.14318e-06	Thyroid	PPP1R18
Literature	Pneumonia	rs3131623	6_31418810_T_A_b37	ENSG00000204540.6	336283	65	69	0.138	1.00645e-06	-0.460455	0.0912207	4.47245e-05	8.6187e-25	2.33313e-18	Breast_Mammary_Tissue	PSORS1C1
Literature	Pneumonia	rs3131623	6_31418810_T_A_b37	ENSG00000204540.6	336283	52	55	0.136139	3.77124e-06	-0.601191	0.125664	4.94529e-05	9.03513e-26	2.15036e-19	Colon_Sigmoid	PSORS1C1
Literature	Pneumonia	rs3131623	6_31418810_T_A_b37	ENSG00000204540.6	336283	63	67	0.136735	8.38306e-07	-0.555294	0.109329	6.09933e-05	2.56784e-40	1.62788e-31	Colon_Transverse	PSORS1C1
Literature	Pneumonia	rs3131623	6_31418810_T_A_b37	ENSG00000204540.6	336283	82	89	0.12465	5.26969e-06	-0.490454	0.105697	0.000115382	4.26454e-80	5.51188e-64	Esophagus_Mucosa	PSORS1C1
Literature	Pneumonia	rs3131623	6_31418810_T_A_b37	ENSG00000204540.6	336283	88	98	0.128272	6.92446e-06	-0.432459	0.0945766	0.000102536	1.95867e-48	9.31583e-38	Lung	PSORS1C1
Literature	Pneumonia	rs3131623	6_31418810_T_A_b37	ENSG00000204540.6	336283	85	93	0.116834	1.29208e-11	-0.676616	0.0964449	0.000150893	2.06098e-54	7.04893e-43	Thyroid	PSORS1C1
Literature	Pneumonia	rs3131623	6_31418810_T_A_b37	ENSG00000204308.6	-727321	63	67	0.136735	6.67166e-06	-0.243057	0.0525963	4.24625e-05	1.73048e-19	5.25199e-14	Colon_Transverse	RNF5
Literature	Pneumonia	rs3131623	6_31418810_T_A_b37	ENSG00000204308.6	-727321	38	44	0.143791	6.34796e-06	-0.353556	0.0747296	2.25719e-05	5.1948e-09	5.25868e-05	Liver	RNF5
Literature	Pneumonia	rs3131623	6_31418810_T_A_b37	ENSG00000204308.6	-727321	51	57	0.130137	4.52373e-07	-0.453213	0.086595	4.00774e-05	6.91828e-16	7.99123e-11	Pancreas	RNF5
Literature	Pneumonia	rs3131623	6_31418810_T_A_b37	ENSG00000204308.6	-727321	55	57	0.120763	1.80162e-05	-0.353968	0.080551	3.03956e-05	7.32144e-21	4.17272e-15	Stomach	RNF5
Literature	Pneumonia	rs3131623	6_31418810_T_A_b37	ENSG00000204308.6	-727321	85	93	0.116834	5.18755e-06	-0.225399	0.0486525	0.000100512	1.32473e-14	8.56542e-10	Thyroid	RNF5
Literature	Pneumonia	rs3131623	6_31418810_T_A_b37	ENSG00000250535.1	-562237	52	55	0.136139	1.85959e-06	-0.599696	0.121298	4.68431e-05	4.32575e-11	9.14808e-07	Colon_Sigmoid	STK19P
Literature	Pneumonia	rs3131623	6_31418810_T_A_b37	ENSG00000250535.1	-562237	38	44	0.143791	4.10054e-07	-0.545878	0.101651	2.41453e-05	5.0319e-13	1.89492e-08	Liver	STK19P
Literature	Pneumonia	rs3131623	6_31418810_T_A_b37	ENSG00000248290.1	-561439	45	52	0.149425	2.09813e-05	-0.652033	0.147989	3.74906e-05	5.84779e-21	4.62165e-15	Adrenal_Gland	TNXA
Literature	Pneumonia	rs3131623	6_31418810_T_A_b37	ENSG00000248290.1	-561439	38	44	0.143791	4.65215e-08	-0.685934	0.117268	2.45064e-05	8.02636e-12	2.27458e-07	Liver	TNXA
Literature	Pneumonia	rs3131623	6_31418810_T_A_b37	ENSG00000137411.12	536828	58	64	0.107023	4.84831e-05	-0.262746	0.0635318	0.00011293	8.18006e-29	1.42214e-21	Cells_Transformed_fibroblasts	VARS2
Literature	Pneumonia	rs3131623	6_31418810_T_A_b37	ENSG00000137411.12	536828	88	98	0.128272	1.46324e-05	-0.301756	0.0685352	9.54019e-05	1.20079e-54	6.69106e-43	Lung	VARS2
Literature	Pneumonia	rs3131623	6_31418810_T_A_b37	ENSG00000137411.12	536828	94	102	0.123188	6.66597e-07	-0.399323	0.0788487	0.000115846	4.66465e-78	1.38589e-61	Skin_Sun_Exposed_Lower_leg	VARS2
Literature	Pneumonia	rs3131623	6_31418810_T_A_b37	ENSG00000231402.1	162069	51	57	0.130137	3.52258e-14	0.963864	0.117182	5.57132e-05	1.49047e-19	6.48103e-14	Pancreas	WASF5P
1eQTL results from the GTEx portal for genome-wide significant variants that were identified through either the literature search or in the Neale UK Biobank GWAS results
2Sorted by phenotype, gtex_ID, gene.name, tissue_type
