# Supplementary material for: Identification of Novel Genes and Biological Pathways That Overlap in Infectious and Nonallergic Diseases of the Upper and Lower Airways Using Network Analyses
Source: Front Genet. 2020 Jan 17;10:1352. doi: 10.3389/fgene.2019.01352 (PMC6979043; doi:10.3389/fgene.2019.01352)
Supplement: Supplementary file 1 [file DataSheet_1.zip › SupplementaryTable4.xlsx]

## Sheet: Legend
Supplementary Table 4A: Legend for final gene lists and comparisons between phenotypes (Part 1)
Tabs	Description
Gene lists	Supplementary Table 4B: Final gene lists for each phenotype of interest, used for Part 1 analyses.
Compare OM CRS Lower	Supplementary Table 4C: Comparisons for genes identified for Part 1 between OM, CRS, and Lower
Column	Description
Source	source of variant (literature search, UK Biobank, eQTL for literature or eQTL for UK Biobank variants)
CRS_NP	Part 1 gene list for chronic rhinosinusitis (CRS) and/or nasal polyps
OM	Part 1 gene list for OM
Bronchiectasis	Part 1 gene list for bronchiectasis (no genes were identified)
Bronchiolitis	Part 1 gene list for bronchiolitis
Chronic_Bronchitis	Part 1 gene list for chronic bronchitis
Pneumonia_Bronchitis	Part 1 gene list for pneumonia and acute bronchitis
NTM_TB	Part 1 gene list for pulmonary nontuberculous mycobacterial infection (NTM) and pulmonary tuberculosis infection (TB)
Lower	combined Part 1 gene list for all lower airway phenotypes (bronchiectasis, bronchiolitis, chronic bronchitis, pneumonia and acute bronchitis, pulmonary NTM infection (NTM) and pulmonary TB infection)
Phenotype	phenotype(s) the gene was identified in (Lower only)
occurrences	"Compare" sheet only: number of phenotypes (OM, CRS, Lower) the gene was identified in
group	"Compare" sheet only: phenotypes the gene was identified in (OM, CRS, Lower)

## Sheet: Gene lists
Supplementary Table 4B: Final gene lists for each phenotype of interest, used for Part 1 analyses1,2
OM	Source		CRS_NP	Source		Bronchiectasis		Bronchiolitis	Source		Chronic_Bronchitis	Source		Pneumonia_Bronchitis	Source		NTM_TB	Source		Lower (Combined)3	Phenotype	Source
A2ML1	Literature		AC034220.3	Literature		no genes		C11orf91	Literature		AP006621.8	Literature		AC006000.5	Literature		ASAP1	Literature		AC006000.5	Pneumonia_Bronchitis	Literature
ABO	Literature		ALOX15	Literature				CDC27	Literature		CYS1	Literature		AC011288.2	Literature		IFNLR1	Literature		AC011288.2	Pneumonia_Bronchitis	Literature
ADAM23	Literature		CYP2S1	Literature				FRG1B	Literature		EFCAB4A	Literature		HCP5	Literature		KRT83	Literature		AP006621.8	Chronic_Bronchitis	Literature
AUTS2	Literature		FOXP1	Literature				HERC2P10	Literature		FAM13A	Literature		HLA-B	Literature		MAP2K4	Literature		ASAP1	NTM_TB	Literature
BSN	Literature		IL18R1	Literature				HLA-DQA1	Literature		MIPEPP3	Literature_eQTL		HLA-DRB1	Literature		RCOR3	Literature		C11orf91	Bronchiolitis	Literature
CDHR3	Literature		LOC553103	Literature				JARID2	Literature					MEIS1	Literature		SLC29A1	Literature		CDC27	Bronchiolitis	Literature
EFEMP1	Literature		MYRF	Literature				MLLT10P1	Literature					MICA	Literature		TGM6	Literature		CYS1	Chronic_Bronchitis	Literature
FUT2	Literature		SLC22A4	Literature				MUC4	Literature					MICB	Literature		TTK	Literature		EFCAB4A	Chronic_Bronchitis	Literature
HLA-DRB1	Literature		BACH2	UK_BB				MUC6	Literature					MUC3A	Literature		ZPBP	UK_BB		FAM13A	Chronic_Bronchitis	Literature
HLA-G	Literature		CTPS2	UK_BB				OR13C5	Literature					MUC6	Literature		C4A	Literature_eQTL		FRG1B	Bronchiolitis	Literature
HLA-H	Literature		FAM124A	UK_BB				OR8U1	Literature					OR9G9	Literature		CYP21A2	Literature_eQTL		HCP5	Pneumonia_Bronchitis	Literature
PLG	Literature		GABPB2	UK_BB				OR8U8	Literature					RNF216P1	Literature		HLA-DOB	Literature_eQTL		HERC2P10	Bronchiolitis	Literature
PRX	Literature		GALNT10	UK_BB				PROSER3	Literature					TLE3	Literature		HLA-DQA1	Literature_eQTL		HLA-B	Pneumonia_Bronchitis	Literature
TBX1	Literature		GIGYF2	UK_BB				RP4-541C22.8	Literature					TSPAN15	Literature		HLA-DQB1	Literature_eQTL		IFNLR1	NTM_TB	Literature
TMPRSS15	Literature		IL1RL1	UK_BB				RP5-1142A6.3	Literature					ARHGAP10	UK_BB		HLA-DQB1-AS1	Literature_eQTL		JARID2	Bronchiolitis	Literature
ANXA13	UK_BB		NGEF	UK_BB				SNAI3-AS1	Literature					FBXW8	UK_BB		HLA-DQB2	Literature_eQTL		KRT83	NTM_TB	Literature
GUCY1A2	UK_BB		AC007278.2	Literature_eQTL				TAS2R19	Literature					UHMK1	UK_BB		HLA-DRB5	Literature_eQTL		MAP2K4	NTM_TB	Literature
NHS	UK_BB		AC007278.3	Literature_eQTL				AC002398.13	Literature_eQTL					ZPBP2	UK_BB		NOTCH4	Literature_eQTL		MEIS1	Pneumonia_Bronchitis	Literature
SLC39A11	UK_BB		AC063976.7	Literature_eQTL				APOM	Literature_eQTL					C4A	Literature_eQTL		RNF5	Literature_eQTL		MICA	Pneumonia_Bronchitis	Literature
ABCF1	Literature_eQTL		AC116366.6	Literature_eQTL				ARHGAP33	Literature_eQTL					C4B	Literature_eQTL		TAP2	Literature_eQTL		MICB	Pneumonia_Bronchitis	Literature
AGER	Literature_eQTL		ACSL6	Literature_eQTL				C4A	Literature_eQTL					CCHCR1	Literature_eQTL		XXbac-BPG254F23.6	Literature_eQTL		MLLT10P1	Bronchiolitis	Literature
C4A	Literature_eQTL		FADS1	Literature_eQTL				C4B	Literature_eQTL					CYP21A1P	Literature_eQTL					MUC3A	Pneumonia_Bronchitis	Literature
CDCA7	Literature_eQTL		FADS2	Literature_eQTL				CD59	Literature_eQTL					CYP21A2	Literature_eQTL					MUC4	Bronchiolitis	Literature
CYP21A2	Literature_eQTL		FADS3	Literature_eQTL				CTD-3092A11.1	Literature_eQTL					FLOT1	Literature_eQTL					MUC6	Bronchiolitis, Pneumonia_Bronchitis	Literature
FAM83E	Literature_eQTL		GATA3	Literature_eQTL				CTD-3092A11.2	Literature_eQTL					HCG22	Literature_eQTL					OR13C5	Bronchiolitis	Literature
FLOT1	Literature_eQTL		GATA3-AS1	Literature_eQTL				CYBA	Literature_eQTL					HLA-C	Literature_eQTL					OR8U1	Bronchiolitis	Literature
HCG23	Literature_eQTL		IL18RAP	Literature_eQTL				CYP21A1P	Literature_eQTL					LINC00243	Literature_eQTL					OR8U8	Bronchiolitis	Literature
HCG4	Literature_eQTL		P4HA2	Literature_eQTL				CYP21A2	Literature_eQTL					LY6G5B	Literature_eQTL					OR9G9	Pneumonia_Bronchitis	Literature
HCG4B	Literature_eQTL		PDLIM4	Literature_eQTL				FBXO3	Literature_eQTL					LY6G6C	Literature_eQTL					PROSER3	Bronchiolitis	Literature
HCG4P3	Literature_eQTL		SLC22A5	Literature_eQTL				GOLGA8Q	Literature_eQTL					MPIG6B	Literature_eQTL					RCOR3	NTM_TB	Literature
HCG4P5	Literature_eQTL		TMEM258	Literature_eQTL				HLA-DMA	Literature_eQTL					NOTCH4	Literature_eQTL					RNF216P1	Pneumonia_Bronchitis	Literature
HLA-A	Literature_eQTL		HLA-DOB	UK_BB_eQTL				HLA-DQB1	Literature_eQTL					POU5F1	Literature_eQTL					RP4-541C22.8	Bronchiolitis	Literature
HLA-DQA1	Literature_eQTL		HLA-DQA1	UK_BB_eQTL				HLA-DQB1-AS1	Literature_eQTL					PPP1R18	Literature_eQTL					RP5-1142A6.3	Bronchiolitis	Literature
HLA-DQA2	Literature_eQTL		HLA-DQA2	UK_BB_eQTL				HLA-DQB2	Literature_eQTL					PSORS1C1	Literature_eQTL					SLC29A1	NTM_TB	Literature
HLA-DQB1	Literature_eQTL		HLA-DQB1	UK_BB_eQTL				HLA-DRB1	Literature_eQTL					RNF5	Literature_eQTL					SNAI3-AS1	Bronchiolitis	Literature
HLA-DQB1-AS1	Literature_eQTL		HLA-DQB1-AS1	UK_BB_eQTL				HLA-DRB5	Literature_eQTL					STK19P	Literature_eQTL					TAS2R19	Bronchiolitis	Literature
HLA-DQB2	Literature_eQTL		HLA-DQB2	UK_BB_eQTL				HLA-DRB9	Literature_eQTL					TNXA	Literature_eQTL					TGM6	NTM_TB	Literature
HLA-DRB5	Literature_eQTL		HLA-DRB1	UK_BB_eQTL				NOTCH4	Literature_eQTL					VARS2	Literature_eQTL					TLE3	Pneumonia_Bronchitis	Literature
HLA-DRB6	Literature_eQTL		HLA-DRB6	UK_BB_eQTL				PSMB9	Literature_eQTL					WASF5P	Literature_eQTL					TSPAN15	Pneumonia_Bronchitis	Literature
HLA-DRB9	Literature_eQTL		HLA-DRB9	UK_BB_eQTL				RP11-540B6.2	Literature_eQTL											TTK	NTM_TB	Literature
HLA-J	Literature_eQTL		LY6G5B	UK_BB_eQTL				RP11-540B6.6	Literature_eQTL											HLA-DQA1	Bronchiolitis, NTM_TB	Literature, Literature_eQTL
HLA-K	Literature_eQTL							RP11-932O9.9	Literature_eQTL											HLA-DRB1	Bronchiolitis, Pneumonia_Bronchitis	Literature, Literature_eQTL
HLA-T	Literature_eQTL							SNAI3	Literature_eQTL											ARHGAP10	Pneumonia_Bronchitis	UK_BB
HLA-U	Literature_eQTL							STK19P	Literature_eQTL											FBXW8	Pneumonia_Bronchitis	UK_BB
HLA-V	Literature_eQTL							TNXA	Literature_eQTL											UHMK1	Pneumonia_Bronchitis	UK_BB
IER3	Literature_eQTL							U2AF1L4	Literature_eQTL											ZPBP	NTM_TB	UK_BB
IFITM4P	Literature_eQTL							UPK1A	Literature_eQTL											ZPBP2	Pneumonia_Bronchitis	UK_BB
IZUMO1	Literature_eQTL																			AC002398.13	Bronchiolitis	Literature_eQTL
MAMSTR	Literature_eQTL																			APOM	Bronchiolitis	Literature_eQTL
NOTCH4	Literature_eQTL																			ARHGAP33	Bronchiolitis	Literature_eQTL
NTN5	Literature_eQTL																			C4A	Bronchiolitis, Pneumonia_Bronchitis, NTM_TB	Literature_eQTL
PPP1R18	Literature_eQTL																			C4B	Bronchiolitis, Pneumonia_Bronchitis	Literature_eQTL
PRRT1	Literature_eQTL																			CCHCR1	Pneumonia_Bronchitis	Literature_eQTL
RASIP1	Literature_eQTL																			CD59	Bronchiolitis	Literature_eQTL
RNF39	Literature_eQTL																			CTD-3092A11.1	Bronchiolitis	Literature_eQTL
RPL23AP1	Literature_eQTL																			CTD-3092A11.2	Bronchiolitis	Literature_eQTL
SEC1P	Literature_eQTL																			CYBA	Bronchiolitis	Literature_eQTL
SERTAD3	Literature_eQTL																			CYP21A1P	Bronchiolitis, Pneumonia_Bronchitis	Literature_eQTL
SURF1	Literature_eQTL																			CYP21A2	Bronchiolitis, Pneumonia_Bronchitis, NTM_TB	Literature_eQTL
TRIM10	Literature_eQTL																			FBXO3	Bronchiolitis	Literature_eQTL
TRIM27	Literature_eQTL																			FLOT1	Pneumonia_Bronchitis	Literature_eQTL
TRIM31	Literature_eQTL																			GOLGA8Q	Bronchiolitis	Literature_eQTL
VWA7	Literature_eQTL																			HCG22	Pneumonia_Bronchitis	Literature_eQTL
XXbac-BPG254F23.6	Literature_eQTL																			HLA-C	Pneumonia_Bronchitis	Literature_eQTL
ZFP57	Literature_eQTL																			HLA-DMA	Bronchiolitis	Literature_eQTL
ZNRD1	Literature_eQTL																			HLA-DOB	NTM_TB	Literature_eQTL
MYOM2	UK_BB_eQTL																			HLA-DQB1	Bronchiolitis, NTM_TB	Literature_eQTL
ZADH2	UK_BB_eQTL																			HLA-DQB1-AS1	Bronchiolitis, NTM_TB	Literature_eQTL
																				HLA-DQB2	Bronchiolitis, NTM_TB	Literature_eQTL
																				HLA-DRB5	Bronchiolitis, NTM_TB	Literature_eQTL
																				HLA-DRB9	Bronchiolitis	Literature_eQTL
																				LINC00243	Pneumonia_Bronchitis	Literature_eQTL
																				LY6G5B	Pneumonia_Bronchitis	Literature_eQTL
																				LY6G6C	Pneumonia_Bronchitis	Literature_eQTL
																				MIPEPP3	Chronic_Bronchitis	Literature_eQTL
																				MPIG6B	Pneumonia_Bronchitis	Literature_eQTL
																				NOTCH4	Bronchiolitis, Pneumonia_Bronchitis, NTM_TB	Literature_eQTL
																				POU5F1	Pneumonia_Bronchitis	Literature_eQTL
																				PPP1R18	Pneumonia_Bronchitis	Literature_eQTL
																				PSMB9	Bronchiolitis	Literature_eQTL
																				PSORS1C1	Pneumonia_Bronchitis	Literature_eQTL
																				RNF5	Pneumonia_Bronchitis, NTM_TB	Literature_eQTL
																				RP11-540B6.2	Bronchiolitis	Literature_eQTL
																				RP11-540B6.6	Bronchiolitis	Literature_eQTL
																				RP11-932O9.9	Bronchiolitis	Literature_eQTL
																				SNAI3	Bronchiolitis	Literature_eQTL
																				STK19P	Bronchiolitis, Pneumonia_Bronchitis	Literature_eQTL
																				TAP2	NTM_TB	Literature_eQTL
																				TNXA	Bronchiolitis, Pneumonia_Bronchitis	Literature_eQTL
																				U2AF1L4	Bronchiolitis	Literature_eQTL
																				UPK1A	Bronchiolitis	Literature_eQTL
																				VARS2	Pneumonia_Bronchitis	Literature_eQTL
																				WASF5P	Pneumonia_Bronchitis	Literature_eQTL
																				XXbac-BPG254F23.6	NTM_TB	Literature_eQTL
1Gene lists combine the results from the literature search and Neale lab UK Biobank GWAS. Genes are included if they were identified as significant from gene-based tests, or if variants were identified within the gene or were an eQTL for a gene. Duplicate genes were removed within each list.
2Sorted by Source, Gene name
3Lower airway phenotypes (bronchiectasis, bronchiolitis, chronic bronchitis, pneumonia and acute bronchitis, pulmonary NTM infection (NTM) and pulmonary TB infection) were combined into a single "Lower" category.

## Sheet: Compare OM CRS Lower
Supplementary Table 4C: Comparisons for genes identified for Part 1 between OM, CRS, and Lower1
Gene	Occurrences	Group
HLA-DQA1	3	OM_CRS_Lower
HLA-DQB1	3	OM_CRS_Lower
HLA-DQB1-AS1	3	OM_CRS_Lower
HLA-DQB2	3	OM_CRS_Lower
HLA-DRB1	3	OM_CRS_Lower
HLA-DRB9	3	OM_CRS_Lower
HLA-DOB	2	CRS_Lower
LY6G5B	2	CRS_Lower
HLA-DQA2	2	OM_CRS
HLA-DRB6	2	OM_CRS
C4A	2	OM_Lower
CYP21A2	2	OM_Lower
FLOT1	2	OM_Lower
HLA-DRB5	2	OM_Lower
NOTCH4	2	OM_Lower
PPP1R18	2	OM_Lower
XXbac-BPG254F23.6	2	OM_Lower
1Sorted by Occurrences (descending), Group, Gene
