# Supplementary material for: Identification of Novel Genes and Biological Pathways That Overlap in Infectious and Nonallergic Diseases of the Upper and Lower Airways Using Network Analyses
Source: Front Genet. 2020 Jan 17;10:1352. doi: 10.3389/fgene.2019.01352 (PMC6979043; doi:10.3389/fgene.2019.01352)
Supplement: Supplementary file 1 [file DataSheet_1.zip › SupplementaryTable5.xlsx]

## Sheet: Legend
Supplementary Table 5A: Legend for significant PANTHER Biological Process GO term/pathway lists identified in Part 1, Part 2, and Part 3
Tabs	Description
Part 1 OM	Supplementary Table 5B: Pathways identified from Part 1 gene list for OM
Part 1 CRS	Supplementary Table 5C: Pathways identified from Part 1 gene list for CRS and/or NP
Part 1 Lower	Supplementary Table 5D: Pathways identified from Part 1 gene list for lower airway phenotypes
Part 1 Compare OM CRS Lower	Supplementary Table 5E: Pathways significant in more than one phenotype (OM, CRS, Lower)
Part 2 OM	Supplementary Table 5F: Pathways identified from Part 2 DEGs for OM (cholesteatoma vs. mucosa)
Part 2 CRS	Supplementary Table 5G: Pathways identified from Part 2 DEGs for CRS
Part 2 Lower	Supplementary Table 5H: Pathways identified from Part 2 DEGs for Lower
Part 2 Compare OM CRS Lower	Supplementary Table 5I: Pathways significant in more than one phenotype (OM, CRS, Lower)
Part 3 (OM)	Supplementary Table 5J: OM: Common pathways between Part 1 and Part 2
Part 3 (CRS)	Supplementary Table 5K: CRS: Common pathways between Part 1 and Part 2
Part 3 (Lower)	Supplementary Table 5L: Lower: Common pathways between Part 1 and Part 2
Part 3 Compare overlaps	Supplementary Table 5M: Comparison between OM, CRS, and Lower for common pathways between Part 1 and Part 2
Column	Description
Pathway	PANTHER Biological Process GO Term, significant from network and module analyses
Group	phenotypes and/or parts the pathway was identified in (OM, CRS, Lower)
Occurrences	"Compare" sheets only: number of phenotypes (OM, CRS, Lower) the pathway is significant in

## Sheet: Part 1 OM
Supplementary Table 5B: Pathways identified from Part 1 gene list for OM1,2
Pathway	Group (Part 1)
Antigen processing and presentation	OM_CRS_Lower
Antigen processing and presentation of peptide or polysaccharide antigen via MHC class II	OM_CRS_Lower
Apoptotic process	OM_Lower
Blood coagulation	OM_Lower
Cell cycle	OM_Lower
Cellular defense response	OM_Lower
Cellular process	OM_only
Chemical synaptic transmission	OM_only
Chromatin organization	OM_Lower
Circadian behavior	OM_only
Complement activation	OM_Lower
Cytokine production	OM_only
Defense response to bacterium	OM_only
DNA recombination	OM_Lower
DNA repair	OM_Lower
Endocytosis	OM_CRS_Lower
Endoderm development	OM_Lower
Exocytosis	OM_only
Glycogen metabolic process	OM_Lower
Hemopoiesis	OM_only
Immune response	OM_CRS_Lower
Immune system process	OM_CRS_Lower
MRNA processing	OM_CRS
MRNA splicing via spliceosome	OM_CRS
Muscle contraction	OM_only
Oxidative phosphorylation	OM_only
Protein folding	OM_CRS_Lower
Protein transport	OM_Lower
Regulation of binding	OM_Lower
Regulation of DNA_binding transcription factor activity	OM_only
RNA metabolic process	OM_only
RNA splicing	OM_CRS
Sensory perception of pain	OM_only
Synaptic vesicle exocytosis	OM_only
Translation	OM_Lower
Viral process	OM_CRS_Lower
1Input was the list of genes identified in Part 1 for OM
2Sorted by Pathway

## Sheet: Part 1 CRS
Supplementary Table 5C: Pathways identified from Part 1 gene list for CRS and/or NP1,2
Pathway	Group (Part 1)
Antigen processing and presentation	OM_CRS_Lower
Antigen processing and presentation of peptide or polysaccharide antigen via MHC class II	OM_CRS_Lower
Cell differentiation	CRS_only
Chromatin remodeling	CRS_Lower
Endocytosis	OM_CRS_Lower
Immune response	OM_CRS_Lower
Immune system process	OM_CRS_Lower
MRNA processing	OM_CRS
MRNA splicing via spliceosome	OM_CRS
Protein folding	OM_CRS_Lower
RNA splicing	OM_CRS
Transcription by RNA polymerase II	CRS_Lower
Viral process	OM_CRS_Lower
1Input was the list of genes identified in Part 1 for CRS
2Sorted by Pathway

## Sheet: Part 1 Lower
Supplementary Table 5D: Pathways identified from Part 1 gene list for lower airway phenotypes1,2,3
Pathway	Group (Part 1)
Antigen processing and presentation	OM_CRS_Lower
Antigen processing and presentation of peptide or polysaccharide antigen via MHC class II	OM_CRS_Lower
Apoptotic process	OM_Lower
Blood coagulation	OM_Lower
Cell cycle	OM_Lower
Cell proliferation	Lower_only
Cellular amino acid biosynthetic process	Lower_only
Cellular defense response	OM_Lower
Chromatin organization	OM_Lower
Chromatin remodeling	CRS_Lower
Chromosome segregation	Lower_only
Complement activation	OM_Lower
Cytoskeleton organization	Lower_only
DNA recombination	OM_Lower
DNA repair	OM_Lower
DNA replication	Lower_only
Endocytosis	OM_CRS_Lower
Endoderm development	OM_Lower
Glycogen metabolic process	OM_Lower
Immune response	OM_CRS_Lower
Immune system process	OM_CRS_Lower
Intracellular protein transport	Lower_only
Negative regulation of apoptotic process	Lower_only
Phagocytosis	Lower_only
Protein folding	OM_CRS_Lower
Protein phosphorylation	Lower_only
Protein transport	OM_Lower
Proteolysis	Lower_only
Regulation of binding	OM_Lower
Regulation of catalytic activity	Lower_only
Regulation of cell cycle	Lower_only
Regulation of transcription by RNA polymerase II	Lower_only
Rhythmic process	Lower_only
Transcription by RNA polymerase II	CRS_Lower
Translation	OM_Lower
Vesicle_mediated transport	Lower_only
Viral process	OM_CRS_Lower
1Input was the list of genes identified in Part 1 for Lower
2Gene lists for the lower airway phenotypes (bronchiolitis, chronic_bronchitis, pneumonia_bronchitis, and NTM_TB were combined into a single "Lower" list prior to network creation.
3Sorted by Pathway

## Sheet: Part 1 Compare OM CRS Lower
Supplementary Table 5E: Pathways significant in more than one phenotype (OM, CRS, Lower)1
Pathway	Occurrences	Group (Part 1)
Antigen processing and presentation	3	OM_CRS_Lower
Antigen processing and presentation of peptide or polysaccharide antigen via MHC class II	3	OM_CRS_Lower
Endocytosis	3	OM_CRS_Lower
Immune response	3	OM_CRS_Lower
Immune system process	3	OM_CRS_Lower
Protein folding	3	OM_CRS_Lower
Viral process	3	OM_CRS_Lower
Chromatin remodeling	2	CRS_Lower
Transcription by RNA polymerase II	2	CRS_Lower
MRNA processing	2	OM_CRS
MRNA splicing via spliceosome	2	OM_CRS
RNA splicing	2	OM_CRS
Apoptotic process	2	OM_Lower
Blood coagulation	2	OM_Lower
Cell cycle	2	OM_Lower
Cellular defense response	2	OM_Lower
Chromatin organization	2	OM_Lower
Complement activation	2	OM_Lower
DNA recombination	2	OM_Lower
DNA repair	2	OM_Lower
Endoderm development	2	OM_Lower
Glycogen metabolic process	2	OM_Lower
Protein transport	2	OM_Lower
Regulation of binding	2	OM_Lower
Translation	2	OM_Lower
1Sorted by Occurrences (descending), Group (Part 1), Pathway

## Sheet: Part 2 OM
Supplementary Table 5F: Pathways identified from Part 2 DEGs for OM (cholesteatoma vs. mucosa)1,2
Pathway	Group (Part 2)
7_methylguanosine mRNA capping	OM_only
Angiogenesis	OM_only
Anterior/posterior axis specification	OM_only
Apoptotic process	OM_CRS_Lower
Blood coagulation	OM_CRS
Cell adhesion	OM_CRS_Lower
Cell cycle	OM_CRS_Lower
Cell differentiation	OM_CRS
Cell proliferation	OM_CRS_Lower
Cell_matrix adhesion	OM_CRS
Cellular protein modification process	OM_only
Cholesterol metabolic process	OM_only
Chromatin organization	OM_CRS_Lower
Chromatin remodeling	OM_CRS_Lower
Circadian rhythm	OM_CRS_Lower
Cytoskeleton organization	OM_CRS
DNA repair	OM_CRS_Lower
DNA replication	OM_CRS_Lower
Endocytosis	OM_CRS_Lower
Endoderm development	OM_CRS
Generation of precursor metabolites and energy	OM_only
Glycogen metabolic process	OM_Lower
Heart development	OM_CRS
Hemopoiesis	OM_only
Immune system process	OM_CRS_Lower
Lipid metabolic process	OM_only
Lipid transport	OM_only
Mitochondrial translation	OM_only
Mitochondrion organization	OM_CRS
MRNA 3'_end processing	OM_CRS_Lower
MRNA polyadenylation	OM_Lower
MRNA processing	OM_CRS_Lower
MRNA splicing via spliceosome	OM_CRS
Muscle contraction	OM_Lower
Muscle organ development	OM_only
Negative regulation of apoptotic process	OM_CRS_Lower
Nitric oxide biosynthetic process	OM_only
Nuclear transport	OM_only
Pattern specification process	OM_only
Phagocytosis	OM_CRS
Protein acetylation	OM_CRS_Lower
Protein folding	OM_CRS_Lower
Protein localization	OM_only
Protein phosphorylation	OM_CRS_Lower
Protein transport	OM_CRS
Proteolysis	OM_CRS_Lower
Regulation of binding	OM_CRS
Regulation of catalytic activity	OM_only
Regulation of cell cycle	OM_CRS_Lower
Regulation of DNA_binding transcription factor activity	OM_CRS
Regulation of transcription by RNA polymerase II	OM_CRS
Regulation of translation	OM_CRS_Lower
Response to stimulus	OM_only
Response to toxic substance	OM_CRS
Rhythmic process	OM_CRS_Lower
RNA catabolic process	OM_only
RNA metabolic process	OM_CRS_Lower
RNA splicing	OM_CRS_Lower
RNA splicing via transesterification reactions	OM_CRS
RRNA metabolic process	OM_only
Skeletal system development	OM_CRS
Steroid metabolic process	OM_only
Transcription by RNA polymerase II	OM_CRS_Lower
Transcription DNA_templated	OM_CRS
Translation	OM_Lower
Vesicle_mediated transport	OM_only
Viral process	OM_CRS_Lower
Visual perception	OM_only
1Input was the list of DEGs identified in Part 2 for OM
2Sorted by Pathway

## Sheet: Part 2 CRS
Supplementary Table 5G: Pathways identified from Part 2 DEGs for CRS1,2
Pathway	Group (Part 2)
Apoptotic process	OM_CRS_Lower
Blood coagulation	OM_CRS
Cell adhesion	OM_CRS_Lower
Cell cycle	OM_CRS_Lower
Cell differentiation	OM_CRS
Cell proliferation	OM_CRS_Lower
Cell_matrix adhesion	OM_CRS
Cellular process	CRS_only
Chemical synaptic transmission	CRS_only
Chromatin assembly	CRS_only
Chromatin organization	OM_CRS_Lower
Chromatin remodeling	OM_CRS_Lower
Chromosome segregation	CRS_only
Circadian rhythm	OM_CRS_Lower
Cytoskeleton organization	OM_CRS
Defense response to bacterium	CRS_only
DNA recombination	CRS_Lower
DNA repair	OM_CRS_Lower
DNA replication	OM_CRS_Lower
Endocytosis	OM_CRS_Lower
Endoderm development	OM_CRS
Exocytosis	CRS_only
Fatty acid beta_oxidation	CRS_only
Gluconeogenesis	CRS_only
Glycolytic process	CRS_only
Heart development	OM_CRS
Immune response	CRS_only
Immune system process	OM_CRS_Lower
Ion transport	CRS_only
Mitochondrion organization	OM_CRS
MRNA 3'_end processing	OM_CRS_Lower
MRNA processing	OM_CRS_Lower
MRNA splicing via spliceosome	OM_CRS
Negative regulation of apoptotic process	OM_CRS_Lower
Phagocytosis	OM_CRS
Protein acetylation	OM_CRS_Lower
Protein ADP_ribosylation	CRS_only
Protein folding	OM_CRS_Lower
Protein phosphorylation	OM_CRS_Lower
Protein transport	OM_CRS
Proteolysis	OM_CRS_Lower
Regulation of binding	OM_CRS
Regulation of cell cycle	OM_CRS_Lower
Regulation of DNA_binding transcription factor activity	OM_CRS
Regulation of transcription by RNA polymerase II	OM_CRS
Regulation of translation	OM_CRS_Lower
Response to toxic substance	OM_CRS
Rhythmic process	OM_CRS_Lower
RNA metabolic process	OM_CRS_Lower
RNA splicing	OM_CRS_Lower
RNA splicing via transesterification reactions	OM_CRS
Skeletal system development	OM_CRS
Synaptic vesicle exocytosis	CRS_only
Transcription by RNA polymerase II	OM_CRS_Lower
Transcription DNA_templated	OM_CRS
Viral process	OM_CRS_Lower
1Input was the list of DEGs identified in Part 2 for CRS
2Sorted by Pathway

## Sheet: Part 2 Lower
Supplementary Table 5H: Pathways identified from Part 2 DEGs for Lower1,2,3
Pathway	Group (Part 2)
Apoptotic process	OM_CRS_Lower
Cell adhesion	OM_CRS_Lower
Cell cycle	OM_CRS_Lower
Cell proliferation	OM_CRS_Lower
Chromatin organization	OM_CRS_Lower
Chromatin remodeling	OM_CRS_Lower
Circadian rhythm	OM_CRS_Lower
Complement activation	Lower_only
DNA recombination	CRS_Lower
DNA repair	OM_CRS_Lower
DNA replication	OM_CRS_Lower
Endocytosis	OM_CRS_Lower
Glycogen metabolic process	OM_Lower
Immune system process	OM_CRS_Lower
MRNA 3'_end processing	OM_CRS_Lower
MRNA polyadenylation	OM_Lower
MRNA processing	OM_CRS_Lower
MRNA splicing via spliceosome	Lower_only
Muscle contraction	OM_Lower
Negative regulation of apoptotic process	OM_CRS_Lower
Protein acetylation	OM_CRS_Lower
Protein folding	OM_CRS_Lower
Protein phosphorylation	OM_CRS_Lower
Proteolysis	OM_CRS_Lower
Regulation of cell cycle	OM_CRS_Lower
Regulation of translation	OM_CRS_Lower
Regulation of vasoconstriction	Lower_only
Rhythmic process	OM_CRS_Lower
RNA metabolic process	OM_CRS_Lower
RNA splicing	OM_CRS_Lower
Transcription by RNA polymerase II	OM_CRS_Lower
Transcription DNA_templated	Lower_only
Translation	OM_Lower
Viral process	Lower_only
1Input was the list of DEGs identified in Part 2 for Lower
2Differentially expressed gene lists for NTM and COPD were combined into a single "Lower" category prior to network creation.
3Sorted by Pathway

## Sheet: Part 2 Compare OM CRS Lower
Supplementary Table 5I: Pathways significant in more than one phenotype (OM, CRS, Lower)1
Pathway	Occurrences	Group (Part 2)
Apoptotic process	3	OM_CRS_Lower
Cell adhesion	3	OM_CRS_Lower
Cell cycle	3	OM_CRS_Lower
Cell proliferation	3	OM_CRS_Lower
Chromatin organization	3	OM_CRS_Lower
Chromatin remodeling	3	OM_CRS_Lower
Circadian rhythm	3	OM_CRS_Lower
DNA repair	3	OM_CRS_Lower
DNA replication	3	OM_CRS_Lower
Endocytosis	3	OM_CRS_Lower
Immune system process	3	OM_CRS_Lower
MRNA 3'_end processing	3	OM_CRS_Lower
MRNA processing	3	OM_CRS_Lower
MRNA splicing via spliceosome	3	OM_CRS_Lower
Negative regulation of apoptotic process	3	OM_CRS_Lower
Protein acetylation	3	OM_CRS_Lower
Protein folding	3	OM_CRS_Lower
Protein phosphorylation	3	OM_CRS_Lower
Proteolysis	3	OM_CRS_Lower
Regulation of cell cycle	3	OM_CRS_Lower
Regulation of translation	3	OM_CRS_Lower
Rhythmic process	3	OM_CRS_Lower
RNA metabolic process	3	OM_CRS_Lower
RNA splicing	3	OM_CRS_Lower
Transcription by RNA polymerase II	3	OM_CRS_Lower
Transcription DNA_templated	3	OM_CRS_Lower
Viral process	3	OM_CRS_Lower
DNA recombination	2	CRS_Lower
Blood coagulation	2	OM_CRS
Cell differentiation	2	OM_CRS
Cell_matrix adhesion	2	OM_CRS
Cytoskeleton organization	2	OM_CRS
Endoderm development	2	OM_CRS
Heart development	2	OM_CRS
Mitochondrion organization	2	OM_CRS
Phagocytosis	2	OM_CRS
Protein transport	2	OM_CRS
Regulation of binding	2	OM_CRS
Regulation of DNA_binding transcription factor activity	2	OM_CRS
Regulation of transcription by RNA polymerase II	2	OM_CRS
Response to toxic substance	2	OM_CRS
RNA splicing via transesterification reactions	2	OM_CRS
Skeletal system development	2	OM_CRS
Glycogen metabolic process	2	OM_Lower
MRNA polyadenylation	2	OM_Lower
Muscle contraction	2	OM_Lower
Translation	2	OM_Lower
1Sorted by Occurrences (descending), Group (Part 2), Pathway

## Sheet: Part 3 (OM)
Supplementary Table 5J: OM: Common pathways between Part 1 and Part 21
Pathway	Occurrences	Group (Part 3)
Apoptotic process	2	OM_Part1_Part2
Blood coagulation	2	OM_Part1_Part2
Cell cycle	2	OM_Part1_Part2
Chromatin organization	2	OM_Part1_Part2
DNA repair	2	OM_Part1_Part2
Endocytosis	2	OM_Part1_Part2
Endoderm development	2	OM_Part1_Part2
Glycogen metabolic process	2	OM_Part1_Part2
Hemopoiesis	2	OM_Part1_Part2
Immune system process	2	OM_Part1_Part2
MRNA processing	2	OM_Part1_Part2
MRNA splicing via spliceosome	2	OM_Part1_Part2
Muscle contraction	2	OM_Part1_Part2
Protein folding	2	OM_Part1_Part2
Protein transport	2	OM_Part1_Part2
RNA metabolic process	2	OM_Part1_Part2
RNA splicing	2	OM_Part1_Part2
Regulation of DNA_binding transcription factor activity	2	OM_Part1_Part2
Regulation of binding	2	OM_Part1_Part2
Translation	2	OM_Part1_Part2
Viral process	2	OM_Part1_Part2
1Sorted by Pathway

[truncated: 3 more sheets: Part 3 (CRS), Part 3 (Lower), Part 3 Compare Overlaps]
