# Supplementary material for: Identification of Novel Genes and Biological Pathways That Overlap in Infectious and Nonallergic Diseases of the Upper and Lower Airways Using Network Analyses
Source: Front Genet. 2020 Jan 17;10:1352. doi: 10.3389/fgene.2019.01352 (PMC6979043; doi:10.3389/fgene.2019.01352)
Supplement: Supplementary file 1 [file DataSheet_1.zip › SupplementaryTable6.xlsx]

## Sheet: Legend
Supplementary Table 6A: Results of the literature search for transcriptome studies in upper and lower airway diseases
Tab	Description
Transcriptome literature review	Supplementary Table 6B: Articles identified by the literature search for transcriptome studies in upper and lower airway diseases
Abbreviation	Definition
AR	allergic rhinitis
ASA	aspirin-sensitive asthma
BAL	bronchoalveolar lavage
CAP	community-acquired pneumonia
COM	chronic otitis media
CRS	chronic rhinosinusitis
CRSwNP	chronic rhinosinusitis with nasal polyps
CRSsNP	chronic rhinosinusitis without nasal polyps
ECRSwNP	eosinophilic chronic rhinosinusitis with nasal polyps
LRTI	lower respiratory-tract infection
LRTI+C+M	lower respiratory-tract infection (clinically and microbiologically confirmed)
MPP	mycoplasma pneumoniae pneumonia
NE-CRSwNP	noneosinophilic chronic rhinosinusitis with nasal polyps
non-ECRSwNP	noneosinophilic chronic rhinosinusitis with nasal polyps
NP	nasal polyp
TB	tuberculosis
VAP	ventilator-acquired pneumonia
Column	Description
Reference	article that the result was identified in (year and author last name)
Phenotype	phenotype studied in the article
Cases	phenotype for case population
Controls	phenotype for control population
Tissue	tissue(s) used for RNA extraction
RNASeq or Microarray	RNA-Seq or microarray study
Common pathways identified	pathways identified in the study that were also identified in Part 2 of our study (specific comparison to 27 pathways identified in Part 2 that are common to OM, CRS, and Lower)
Main findings	pathways identified by the study

## Sheet: Transcriptome literature review
Supplementary Table 6B: Articles identified by the literature search for transcriptome studies in upper and lower airway diseases1
Reference	Phenotype	Cases	Controls	Tissue	RNASeq or Microarray	Common pathways identified	Main findings
2004 Liu	CRSwNP	CRSwNP	patients undergoing transsphenoidal resection of pituitary tumors	NP (case) vs. sphenoid mucosa (control)	microarray	metabolic pathways, immune (innate and inflammation), cell proliferation, apoptosis	Upregulated: innate host defense responses, cell activation, metabolic pathways, transport systems, signal transduction, proliferation, ionic balance, cell migration, extracellular matrix modification. Downregulated: inflammation-related activities, cell apoptosis, metabolic pathway, transport systems, and other functions.
2006 Lee	CRSwNP	CRSwNP	patients undergoing surgery for augmentation rhinoplasty	NP (case) vs. inferior turbinate (control)	RNASeq	cell proliferation, cell cycle, apoptosis, immune response, cell adhesion	Upregulated: immune response, growth factor, cell cycle, differentiation, apoptosis, extracellular matrix modification, cell adhesion, and other functions. Downregulated: transport-related activities, signaling pathway, calcium ion bindings, protein synthesis, cytoskeleton, proliferation, and other functions.
2008 Payne	NE-CRSwNP	NE-CRSwNP	patients undergoing nonsinusitis-related surgery	NP (case), tissue from ethmoid or sphenoid sinuses (control)	microarray	apoptosis, immune (innate inflammation)	Activation of pathways involved in antigen presentation, cellular movement, hematopoiesis, carcinogenesis, apoptosis, and cell signaling. Our data showed up-regulation of innate inflammation genes, hypoxia, and fibrosis.
2008 Stankovic	CRSwNP, ASA	CRSwNP (no ASA); CRS and ASA	patients undergoing surgery for non-sinus related conditions	nasal polyp tissue (case), normal sinonasal mucosa (control)	microarray	apoptosis, immune (host defense), cell cycle, cell proliferation, protein phsphorylation (protein phosphatase 1)	MET (upregulated): receptor tyrosine kinase, role in increased cell growth, reduced apoptosis, altered cytoskeletal function, increased metastasis, and angiogenesis PIP (downregulated): protein secreted by various apocrine glands, implicated in host defense against infections and tumors AZGP1 (downregulated): a member of a distinct, heterogeneous lineage of MHC class I genes, implicated in anti-i…
2011 Rostkowska-Nadolska	CRSwNP	CRSwNP (eosinophilic and neutrophilic groups)	healthy individuals, during nasal trauma surgery or DCRs	NP (case) vs. nasal mucosa of uncinate (control)	microarray	immune (inflammatory, innate defense)	IL8 (upregulated): major mediator of the inflammatory response, strong chemotactic factor, causes neutrophil degranulation. ALOX15 (upregulated), ALOX12 (downregulated): Lipoxygenases (ALOXs), catalyse dioxygenation of polyunsaturated fatty acids. NOS2A (upregulated): Nitrogen oxide (NO), neurotransmitter, mediator of inflammatory process, increases transudation of blood from the vessels and glan…
2016 Wang	CRSwNP	CRSwNP (ECRSwNP and non-ECRSwNP groups)	patients undergoing endoscopic trans-sphenoid removal of nonfunctioning pituitary adenomas not having inflammatory sinonasal diseases	NP (case) vs. sphenoid mucosa (control)	RNASeq	immune (cytokine, chemokine), endocytosis (phagosome), cell adhesion	Comparing non-ECRSwNP and control: immune response, extracellular matrix and membrane, metallopeptidase activity, cytokine activity, and chemokine activity, staphylococcus aureus infection, phagosome, antigen processing and presentation, cell adhesion molecules, TNF signaling pathway, ECM-receptor interaction.
2017 Ramakrishnan	CRS	CRS with AR	endoscopic dacryocystorhinostomy for epiphora	uncinate	RNASeq	immune (inflammation), cell proliferation	Major signaling pathways associated with inflammation and cell proliferation, cytokines and transcription factors. An upstream regulator analysis identified TNF- as the most activated master regulator.
2018 Kato	CRSwNP	CRSwNP nasal polyp tissue (paired)	CRSwNP inferior turbinate tissue (paired)	NP (case) vs. inferior turbinate (control), paired	RNASeq	immune (Th2-type inflammation, cytokines)	CST1 (upregulated): downstream effects to exacerbate Th2 inflammation.
2018 Ninomiya	CRSwNP	CRSwNP nasal polyp tissue (paired)	CRSwNP inferior turbinate tissue (paired)	NP (case) vs. inferior turbinate (control), paired	RNASeq	immune (Th2-type inflammation)	POSTN (highest upregulated): extracellular matrix protein belonging to the fasciclin family, produced in fibroblasts, expression level is controlled by IL-4, IL-13, TGF-β, CCN2/CTGF and BMP-2; directly attached to collagen type I, V, fibronectin, tenascin-C; assists in subepithelial fibrosis and tissue remodeling, reported to be associated with Th2/eosinophilic inflammation.
2018 Okada	CRSwNP	CRSwNP (ECRSwNP and NECRSwNP groups)	healthy, scheduled for pituitary surgery and surgery for anatomical variants	NP (case) vs. sphenoid sinus mucosa and middle turbinate (control)	microarray	immune (TLR, CXCR3, inflammatory, cytokine, type 1 inflammation)	NECRSwNP-specific: CXCR3-mediated signaling events, Toll-like receptor signaling pathway, ion channel transport, transport of organic anions, inflammatory response, cytokine activity, acute inflammatory responses, induction of type 1 inflammation
2019 Yao	CRSwNP	CRSwNP	patients undergoing endoscopic skull-base tumor excisions	NP (CRSwNP), uncinate (CRSwNP, CRSsNP, control)	microarray	immune (type 1 inflammation, antimicrobial defense, chemokine, primary immunodeficiency, innate), cell adhesion	Upregulated: induction of type 2 inflammation and eosinophil migration, leukocyte cell-cell adhesion, activation, and differentiation, hematopoietic cell lineage, Staphylococcus aureus infection, cell adhesion molecules, chemokine signaling pathway, and primary immunodeficiency Downregulated: antimicrobial defense responses, response to xenobiotic stimulus and secretion by tissue, salivary secret…
2006 Kwon	cholesteatoma	cholesteatoma (paired)	retroauricular skin sample (paired)	cholesteatoma with epithelium and subepithelial tissue (case) vs. retroauricular skin (control) (paired)	microarray	immune (xenobiotic metabolism, immune response), cell cycle, apoptosis, cell adhesion	Upregulated: 4 cytoskeletal genes, 4 xenobiotic metabolizing enzyme genes, 13 intracellular protein trafficking genes, 1 9 apoptosis-related genes, 53 signal transduction genes, 14 extracellular matrix/19 cell adhesion genes, 7 proteinase inhibitor genes, 58 DNA/RNA binding/transcription factor genes, 1 calcium homeostasis gene, 8 membrane protein genes, 18 cell cycle genes, and 14 immune respons…
2012 Klenke	cholesteatoma	cholesteatoma (paired)	external auditory canal skin sample (paired)	cholesteatomas (case) vs. EAC skin (control), paired	microarray	immune (immune response), cell cycle (cell growth/maintenance), energy metabolism, regulation of nucleobase/nucleotide/nucleic acid metabolism, apoptosis	Upregulated: 162 genes involved in signal transduction, 156 genes in cell communication, 96 genes involved in protein metabolism, 79 genes involved in transport processes, 70 genes related to metabolism, 70 genes related to cell growth and/or maintenance, 66 genes involved in immune response, 65 genes for the energy pathways, 10 relevant genes relevant for the regulation of nucleobase, nucleoside…
2013 Macias	cholesteatoma	cholesteatoma (paired)	postauricular skin or external auditory canal skin sample (paired)	cholesteatoma (case) vs. skin (control), paired	microarray	immune (inflammation, chemokine, cytokine, immune response, cellular defense response, response to bacteria), apoptosis, cell adhesion, cell cycle, chromosome segregation, metabolic process, muscle contraction, energy, glucose homeostasis	Overall: growth factors, transcription factors, differentiation proteins, signaling pathway components or modulators, cytoskeletal elements, inflammation mediated by chemokine and cytokine signaling, angiogenesis, apoptosis signaling, interleukin signaling, Wnt signaling, wound healing, inflammation, immune response, cell–cell signaling, migration, proliferation, and matrix remodeling Specific bi…
2018 Gao (cholesteatoma)	cholesteatoma	cholesteatoma (paired)	postauricular skin sample (paired)	cholesteatoma (case) vs. retroauricular skin (control), paired	microarray	cell cycle, phosphorylation, metabolic control, cell proliferation, immunity	upregulated: positive regulation of signaling, carboxylic acid and transmembrane transport, regulation of intracellular signal transduction, regulation of signal transduction, positive regulation of PI3K signaling, PI3K signaling, post-golgi vesicle-mediated transport, regulation of PI3K signaling, golgi to plasma membrane transport, vesicle-mediated transport to the plasma membrane downregulated…
2019 Jovanovic	cholesteatoma	COM with cholesteatoma	COM without cholesteatoma	perimatrix tissue (case) vs. granular mucosa (control)	microarray	immune (inflammatory, immunoglobulin), endopeptidase activity, transcription, cell adhesion, metabolic process, cell proliferation, apoptosis	developmental processes/morphogenesis, keratinization, establishment of skin barrier, inflammatory process, negative regulation of endopeptidase activity, collagen catabolic process, angiogenesis, cell adhesion, extracellular matrix organization and disassembly, wound healing, transcription, cell proliferation, cell-cell junction organization, response to stimulus, cell differentiation, regulatio…
2017 Wang	pediatric pneumonia (MPP) severe vs. mild	severe CAP MPP	mild CAP MPP	BAL	RNASeq	immune (defense, primary immunodeficiency, B cell differentation), protein digestion, cell adhesion/focal adhesion	Upregulated in severe MPP: signaling molecule, transporter, transfer/carrier protein, primary immunodeficiency, B cell differentiation. Downregulated in severe MPP: nucleic acid binding molecule, defense/immunity protein, hydrase, receptor, transcription factor, protein digestion and absorption, ECM-receptor interaction, P13K-Akt signaling, and focal adhesion
2018 Gao (pneumonia)	pediatric pneumonia (MPP) vs. control (foreign body aspirate)	MPP	foreign body aspiration	BAL	RNASeq	cell proliferation, cell adhesion, immune system process	upregulated: cell proliferation (including mononuclear cells and leukocytes), signaling, developmental processes/morphogenesis, regulation of cellular process, cell adhesion, response to stimulus, substrate adhesion-dependent cell spreading, locomotory behavior, cell projection, plasma membrane part, synapse (including transmission), oxidoreductase activity, immune system process, T cell receptor…
2018 Langelier	acute respiratory failure, intubation	LRTI (C+M) = lower respiratory tract infection, clinically and microbiologically confirmed	no-LRTI (on ventilator but no respiratory tract infection)	tracheal aspirate	RNASeq	immune (innate, cytokine, type I IFN response)	up-regulation in LRTI+C+M: innate immune responses, NF-κβ signaling, cytokine production, and the type I IFN response upregulation in no-LRTI: oxidative stress responses, MHC class II receptor signaling
2019 Walter	VAP	bacterial pneumonia	no pneumonia	BAL, flow sorted to isolate alveolar macrophages (resident and recruited)	RNASeq	immune (defense response, immune system process, response to bacteria, inflammatory)	Both populations of macrophaces: infection-related processes including Defense Response, Immune System Process, and Response to Molecule of Bacterial Origin. Resident alveolar macrophages: defense response, immune system process, leukocyte chemotaxis, response to molecule of bacterial origin, inflammatory response Recruited alveolar macrophages: immune system process, response to molecule of bact…
2008 Raju	TB (active Mycobacterium vs. healthy controls)	pulmonary TB (HIV negative)	healthy controls	BAL	microarray	immune (cytokine, chemokine, complement, Th1 response, Th2, activation and inflammation)	immune activation and inflammation, cell surface markers, cytokines, chemokines, receptors, transcription factors, complement components. TB BAL cell gene expression patterns segregated into 2 groups: one suggestive of a Th1 cellular immune response, the other group displayed characteristics of Th2 immunity.
1Sorted by phenotype, article year, author last name
