# Supplementary material for: Identification of Novel Genes and Biological Pathways That Overlap in Infectious and Nonallergic Diseases of the Upper and Lower Airways Using Network Analyses
Source: Front Genet. 2020 Jan 17;10:1352. doi: 10.3389/fgene.2019.01352 (PMC6979043; doi:10.3389/fgene.2019.01352)
Supplement: Supplementary file 1 [file DataSheet_1.zip › SupplementaryTable7.xlsx]

## Sheet: Legend
Supplementary Table 7A: Legend for DESeq2 results for significantly differentially expressed genes (DEGs)
Tabs	Description
OM	Supplementary Table 7B: DESeq2 results for OM (cholesteatoma vs. mucosa)
CRS	Supplementary Table 7C: DESeq2 results for CRS (CRS vs control, uncinate tissue, Ramakrishnan 2017)
NTM	Supplementary Table 7D: DESeq2 results for pulmonary NTM (pulmonary NTM vs controls, BAL, GEO GSE103852)
COPD	Supplementary Table 7E: Pathways identified from Part 2 DEGs for COPD [COPD (non-emphysema) vs. smoking controls (non-emphysema), large airway brushings, Morrow 2019]
Compare OM CRS Lower	Supplementary Table 7F: Comparisons of DEGs between OM, CRS, and Lower
Column	Description
name	gene symbol (Ensembl)
baseMean	average of the normalized count values, dividing by size factors, taken over all samples
log2FoldChange	effect size estimate
lfcSE	standard error estimate for the log2 fold change estimate
stat	Wald statistic: the log2FoldChange divided by lfcSE
pvalue	Wald statistic compared to a standard Normal distribution to generate a two-tailed pvalue
padj	Benjamini-Hochberg (BH) adjusted p-value
chol_avg (OM tab)	average of normalized reads for OM cholesteatoma samples
muc_avg (OM tab)	average of normalized reads for OM mucosa samples
crs_avg (CRS tab)	average of normalized reads for CRS nasal tissue samples
ctrl_avg (CRS tab)	average of normalized reads for control nasal tissue samples
ntm_avg (NTM tab)	average of normalized reads for NTM bronchoalveolar lavage (BAL) samples
ctrl_avg (NTM tab)	average of normalized reads for control bronchoalveolar lavage (BAL) samples
COPD_airway_LA_avg (COPD tab)	average of normalized reads for COPD (non-emphysema) large airway brushing (LA) samples
control_smoker_LA_avg (COPD tab)	average of normalized reads for control smoker (non-emphysema) large airway brushing (LA) samples
sample ID numbers	normalized count data for each sample
occurrences	"Compare" sheet only: number of phenotypes (OM, CRS, Lower) the gene was identified in
group	"Compare" sheet only: phenotypes the gene was identified in (OM, CRS, Lower)
Samples
3090_cholesteatoma	OM middle ear cholesteatoma sample
4013_cholesteatoma	OM middle ear cholesteatoma sample
4014_cholesteatoma	OM middle ear cholesteatoma sample
4006_mucosa	OM middle ear mucosa sample
4008_mucosa	OM middle ear mucosa sample
4012_mucosa	OM middle ear mucosa sample
crs_2 (CRS tab)	CRS nasal tissue sample
crs_6 (CRS tab)	CRS nasal tissue sample
crs_17 (CRS tab)	CRS nasal tissue sample
ctrl_12 (CRS tab)	control nasal tissue sample
ctrl_25 (CRS tab)	control nasal tissue sample
ctrl_30 (CRS tab)	control nasal tissue sample
ctrl_31 (CRS tab)	control nasal tissue sample
ntm_16 (NTM tab)	NTM bronchoalveolar lavage (BAL) sample
ntm_18 (NTM tab)	NTM bronchoalveolar lavage (BAL) sample
ntm_20 (NTM tab)	NTM bronchoalveolar lavage (BAL) sample
ctrl_22 (NTM tab)	control bronchoalveolar lavage (BAL) sample
ctrl_24 (NTM tab)	control bronchoalveolar lavage (BAL) sample
ctrl_26 (NTM tab)	control bronchoalveolar lavage (BAL) sample
S1_LA (COPD tab)	COPD (non-emphysema) large airway brushing (LA) tissue sample
S8_LA (COPD tab)	COPD (non-emphysema) large airway brushing (LA) tissue sample
S16_LA (COPD tab)	COPD (non-emphysema) large airway brushing (LA) tissue sample
S2_LA (COPD tab)	control smoker (non-emphysema) large airway brushing (LA) tissue sample
S4_LA (COPD tab)	control smoker (non-emphysema) large airway brushing (LA) tissue sample
S14_LA (COPD tab)	control smoker (non-emphysema) large airway brushing (LA) tissue sample
S17_LA (COPD tab)	control smoker (non-emphysema) large airway brushing (LA) tissue sample

## Sheet: OM
Supplementary Table 7B: DESeq2 results for OM (cholesteatoma vs. mucosa)1
Name	chol_avg	3090_cholesteatoma	4013_cholesteatoma	4014_cholesteatoma	muc_avg	4006_mucosa	4008_mucosa	4012_mucosa	baseMean	log2FoldChange	lfcSE	stat	pvalue	padj
CALML5	885.188	788.168	766.654	1100.74	13.619	2.543	23.939	14.375	449	6.09	0.577	10.6	4.27e-26	6.78e-22
SERPINA1	84.4087	82.546	85.856	84.824	705.601	689.299	774.927	652.576	395	-3.06	0.295	-10.4	3.5e-25	2.78e-21
BPIFC	320.608	328.538	363.149	270.138	5.633	0	12.698	4.201	163	5.94	0.653	9.1	8.82e-20	4.67e-16
HOPX	3686.4	4143.85	4074.56	2840.8	100.462	28.515	128.104	144.767	1890	5.17	0.575	8.99	2.44e-19	9.67e-16
CST6	505.675	359.975	611.65	545.4	8.80967	0	19.808	6.621	257	6.06	0.698	8.68	4.09e-18	1.08e-14
ELOVL7	728.617	981.362	806.463	398.026	19.7883	8.739	34.489	16.137	374	5.29	0.608	8.69	3.62e-18	1.08e-14
WFDC12	275.089	255.074	316.254	253.94	4.49567	0	7.963	5.524	140	5.95	0.709	8.39	4.67e-17	1.06e-13
GGCT	520.692	553.248	489.155	519.672	49.5367	30.059	68.61	49.941	285	3.42	0.418	8.2	2.41e-16	4.79e-13
PSAPL1	365.044	485.157	316.825	293.149	9.40467	2.549	20.127	5.538	187	5.53	0.678	8.17	3.2e-16	5.64e-13
MUC20	12.4973	9.11	16.983	11.399	158.786	161.923	157.222	157.212	85.6	-3.66	0.453	-8.08	6.44e-16	1.02e-12
PGPEP1	4.01267	4.845	3.794	3.399	115.36	52.755	179.443	113.882	59.7	-4.76	0.606	-7.86	3.8e-15	5.48e-12
TMEM40	234.315	250.952	243.811	208.183	7.78967	0	16.369	7	121	4.88	0.635	7.68	1.58e-14	2.08e-11
KLK13	321.474	343.018	341.203	280.202	5.56767	3.816	11.993	0.894	164	6.67	0.882	7.57	3.77e-14	4.6e-11
CTSV	256.467	207.821	347.095	214.486	17.9867	15.267	24.32	14.373	137	3.91	0.534	7.33	2.37e-13	2.69e-10
EPB41L2	56.329	55.679	61.303	52.005	317.695	383.983	294.339	274.763	187	-2.49	0.352	-7.08	1.48e-12	1.56e-09
ELOVL4	587.393	659.472	607.163	495.543	18.007	0	24.126	29.895	303	4.99	0.71	7.02	2.16e-12	2.15e-09
ASPRV1	800.067	702.254	1048.88	649.073	25.018	7.643	12.052	55.359	413	4.89	0.698	7	2.57e-12	2.4e-09
CRCT1	200.443	206.473	225.691	169.165	6.70133	0	7.954	12.15	104	4.73	0.68	6.96	3.41e-12	3e-09
KPRP	494.361	487.191	716.346	279.545	9.69067	0	8.037	21.035	252	5.51	0.793	6.95	3.76e-12	3.14e-09
GPLD1	261.51	228.261	338.271	217.999	14.4533	4.569	28.866	9.925	138	4.33	0.627	6.91	4.81e-12	3.82e-09
FAM3D	0.936667	0	1.682	1.128	99.4323	174.05	31.56	92.687	50.2	-6.79	0.998	-6.81	1.01e-11	7.28e-09
KLK6	303.589	495.366	208.168	207.232	3.001	2.424	6.579	0	153	7.55	1.11	6.81	9.65e-12	7.28e-09
CARD18	197.134	215.284	197.819	178.298	0.715333	0	0	2.146	98.9	7.29	1.08	6.75	1.44e-11	9.91e-09
PI3	1104.02	2294.51	492.029	525.534	35.8047	17.764	55.42	34.23	570	4.97	0.739	6.72	1.77e-11	1.17e-08
CTNNBIP1	232.494	208.692	237.212	251.578	30.4037	26.343	42.986	21.882	131	3.01	0.449	6.7	2.09e-11	1.33e-08
LYPD5	401.259	630.736	335.709	237.331	18.341	5.608	21.7	27.715	210	4.39	0.661	6.65	2.92e-11	1.78e-08
PTGER3	270.301	390.039	225.324	195.54	8.35333	6.041	0	19.019	139	4.87	0.733	6.64	3.23e-11	1.9e-08
AC009412.1	0	0	0	0	49.166	58.703	64.394	24.401	24.6	-9.21	1.41	-6.54	6.36e-11	3.57e-08
SERPINA12	313.259	390.276	339.574	209.926	7.32333	0	4.056	17.914	160	5.16	0.79	6.53	6.52e-11	3.57e-08
GAN	2553.23	2095.2	3356.51	2207.97	169.67	55.288	159.12	294.603	1360	3.9	0.599	6.5	7.96e-11	4.21e-08
LIPN	129.05	132.035	144.645	110.469	4.88	0	8.004	6.636	67	4.69	0.723	6.49	8.4e-11	4.3e-08
IGFL2	120.189	99.833	122.419	138.315	4.21833	0	10.859	1.796	62.2	5.02	0.792	6.34	2.29e-10	1.13e-07
C5orf46	255.887	221.024	267.343	279.294	11.8947	0	28.014	7.67	134	4.63	0.734	6.31	2.85e-10	1.37e-07
CYP2B7P	3.05267	0	6.101	3.057	175.366	209.118	74.338	242.643	89.2	-5.86	0.935	-6.27	3.72e-10	1.74e-07
SEMA3A	5.34367	8.743	4.874	2.414	99.5913	58.475	79.779	160.52	52.5	-4.28	0.698	-6.14	8.51e-10	3.86e-07
CPAMD8	6.159	8.083	6.85	3.544	81.885	109.727	83.527	52.401	44	-3.76	0.615	-6.12	9.52e-10	4.19e-07
CSTA	2922.13	2920.1	3244.72	2601.56	348.438	353.615	537.227	154.472	1640	3.08	0.505	6.1	1.05e-09	4.52e-07
MARCH3	140.024	98.151	213.204	108.717	6.26567	0	14.575	4.222	73.1	4.86	0.798	6.1	1.09e-09	4.53e-07
PDZK1IP1	243.037	363.107	192.286	173.719	24.4513	32.192	21.643	19.519	134	3.34	0.549	6.09	1.15e-09	4.67e-07
CES1	9.378	4.549	18.705	4.88	195.576	193.111	91.839	301.778	102	-4.41	0.726	-6.07	1.29e-09	5.11e-07
SDR9C7	117.76	138.075	121.41	93.794	5.11933	0	12.038	3.32	61.4	4.84	0.801	6.04	1.58e-09	6.11e-07
FBXO45	203.003	221.24	234.434	153.335	29.2687	35.167	30.891	21.748	116	2.83	0.473	5.98	2.2e-09	8.11e-07
MAL2	1159.21	1062.04	1301.46	1114.14	297.35	321.057	335.115	235.878	728	1.97	0.329	5.99	2.15e-09	8.11e-07
TMEM154	2099.03	1959.31	2306.91	2030.87	321.514	217.085	517.486	229.97	1210	2.71	0.454	5.97	2.42e-09	8.74e-07
AGR2	23.7537	14.404	46.873	9.984	473.089	611.056	176.544	631.667	248	-4.32	0.725	-5.96	2.53e-09	8.91e-07
MSMO1	605.538	869.272	588.083	359.259	71.3967	54.417	109.393	50.38	338	3.13	0.528	5.92	3.18e-09	1.1e-06
SLC6A14	241.613	396.659	227.523	100.656	9.51667	7.158	3.768	17.624	126	4.5	0.765	5.89	3.94e-09	1.33e-06
ACER1	106.431	114.755	105.139	99.398	1.84133	0	0	5.524	54.1	5.2	0.886	5.87	4.41e-09	1.4e-06
GSDMA	140.869	175.835	160.268	86.503	11.3277	15.104	7.939	10.94	76.1	3.61	0.616	5.87	4.43e-09	1.4e-06
SPRR2E	1870.62	3816.52	1021.5	773.836	28.8053	5.081	3.976	77.359	950	5.95	1.01	5.87	4.3e-09	1.4e-06
LCE1B	283.264	247.059	417.829	184.903	7.969	0	4	19.907	146	4.92	0.839	5.86	4.59e-09	1.43e-06
CHMP4C	176.389	178.333	199.82	151.013	30.2397	28.02	36.13	26.569	103	2.58	0.443	5.83	5.59e-09	1.71e-06
CLDND1	558.43	577.723	656.185	441.382	127.842	145.662	108.147	129.716	343	2.12	0.364	5.82	5.73e-09	1.72e-06
DYNC2H1	93.2967	68.707	114.293	96.89	644.45	370.119	610.539	952.692	369	-2.79	0.48	-5.82	5.98e-09	1.76e-06
TWISTNB	186.604	201.572	203.507	154.734	36.2063	29.848	44.642	34.129	111	2.39	0.411	5.81	6.28e-09	1.81e-06
RAB11A	844.804	994.576	848.898	690.939	191.257	172.076	159.208	242.487	518	2.13	0.368	5.79	6.96e-09	1.97e-06
TTLL3	23.074	22.534	18.602	28.086	129.736	151.487	121.484	116.238	76.4	-2.48	0.428	-5.79	7.21e-09	2.01e-06
NCCRP1	748.875	789.716	935.857	521.053	61.707	122.279	24.094	38.748	405	3.59	0.622	5.78	7.51e-09	2.05e-06
IGHV1-45	0	0	0	0	46.7557	140.267	0	0	23.4	-22.4	3.91	-5.73	9.78e-09	2.63e-06
ZDHHC2	10.3953	6.832	15.727	8.627	126.631	169.365	147.813	62.714	68.5	-3.57	0.625	-5.71	1.1e-08	2.91e-06
DEGS2	115.384	83.385	156.159	106.607	8.17933	5.492	4.335	14.711	61.8	3.72	0.652	5.7	1.19e-08	3.1e-06
FAM220A	72.2113	61.853	87.992	66.789	0	0	0	0	36.1	7.45	1.31	5.7	1.21e-08	3.1e-06
SLCO2B1	10.9257	9.93	11.505	11.342	94.1637	111.414	35.921	135.156	52.5	-3.22	0.568	-5.67	1.42e-08	3.58e-06
SLC15A1	370.082	386.793	429.938	293.515	28.183	4.89	57.235	22.424	199	3.82	0.674	5.66	1.5e-08	3.72e-06
SLC46A2	69.8887	57.549	82.803	69.314	0	0	0	0	34.9	7.4	1.31	5.66	1.55e-08	3.78e-06
ITGAM	15.298	10.96	12.101	22.833	262.032	110.988	114.073	561.034	139	-4.14	0.736	-5.63	1.81e-08	4.29e-06
ZNF185	282.069	304.133	259.82	282.253	50.6583	62.361	59.656	29.958	166	2.53	0.449	5.63	1.81e-08	4.29e-06
EPCAM	12.8633	11.739	18.761	8.09	174.567	222.493	49.147	252.061	93.7	-3.78	0.674	-5.62	1.93e-08	4.51e-06
IL18BP	10.633	7.362	12.671	11.866	77.102	79.153	61.195	90.958	43.9	-2.89	0.516	-5.59	2.23e-08	5.12e-06
GGH	260.49	263.467	279.168	238.835	34.263	60.021	23.704	19.064	147	2.97	0.532	5.58	2.39e-08	5.43e-06
KLK5	743.722	593.876	787.314	849.975	23.9423	0	61.617	10.21	384	5.06	0.91	5.56	2.63e-08	5.81e-06
SELE	163.247	266.165	71.291	152.286	3.71867	2.684	8.472	0	83.5	6.02	1.08	5.57	2.62e-08	5.81e-06
KLK11	419.512	434.377	445.334	378.825	42.5463	12.681	81.392	33.566	231	3.35	0.602	5.56	2.7e-08	5.86e-06
TYRO3	153.168	129.513	152.398	177.593	20.7223	9.365	32.99	19.812	86.9	3.04	0.547	5.56	2.74e-08	5.89e-06
VSIG10L	124.337	119.951	145.919	107.142	8.70967	3.146	6.575	16.408	66.5	3.65	0.657	5.55	2.86e-08	6.05e-06
IL36RN	186.329	295.033	140.129	123.825	8.05833	2.537	4.002	17.636	97.2	4.31	0.78	5.52	3.3e-08	6.81e-06
KLK8	391.007	509.603	384.761	278.658	23.204	6.401	54.794	8.417	207	4.09	0.741	5.53	3.28e-08	6.81e-06
DBI	777.483	745.46	865.749	721.24	226.564	193.655	227.999	258.039	502	1.77	0.321	5.52	3.35e-08	6.81e-06
CNFN	342.79	446.576	320.237	261.557	23.885	37.67	0	33.985	183	3.75	0.685	5.47	4.44e-08	8.91e-06
AADACL2	562.646	735.376	480.657	471.905	26.6157	4.087	16.89	58.87	295	4.37	0.799	5.46	4.68e-08	9.28e-06
GSAP	17.622	11.929	17.8	23.137	122.86	80.281	126.388	161.912	70.2	-2.82	0.517	-5.46	4.78e-08	9.37e-06
TMPRSS11F	88.4633	90.557	113.666	61.167	1.33833	0	4.015	0	44.9	6.79	1.25	5.44	5.2e-08	1.01e-05
ELMOD1	188.324	216.877	233.45	114.645	20.865	9.346	29.272	23.977	105	3.15	0.581	5.43	5.63e-08	1.08e-05
ARHGAP4	1.95367	2.763	0.937	2.161	38.6957	45.93	13.778	56.379	20.3	-4.51	0.831	-5.43	5.79e-08	1.09e-05
ADGRF1	20.2513	32.837	18.572	9.345	196.632	208.883	111.926	269.086	108	-3.3	0.608	-5.42	6e-08	1.12e-05
FOLR1	0.287	0	0.861	0	46.482	64.009	12.059	63.378	23.4	-7.34	1.36	-5.4	6.67e-08	1.22e-05
HMGCS1	889.376	1351.38	852.892	463.86	106.666	53.637	141.619	124.742	498	3.07	0.569	5.4	6.63e-08	1.22e-05
AMMECR1	151.555	169.586	116.904	168.174	25.9407	20.804	26.286	30.732	88.7	2.52	0.468	5.39	7.24e-08	1.29e-05
ZMAT1	9.89367	7.08	11.717	10.884	69.089	80.112	53.551	73.604	39.5	-2.82	0.524	-5.39	7.22e-08	1.29e-05
PEG10	22.7443	28.617	15.718	23.898	299.844	298.679	523.089	77.764	161	-3.71	0.689	-5.38	7.45e-08	1.31e-05
BBOX1	192.873	195.016	219.583	164.021	36.4807	26.003	52.142	31.297	115	2.45	0.456	5.38	7.55e-08	1.32e-05
SIX4	12.873	11.596	19.914	7.109	110.787	151.376	86.94	94.046	61.8	-3.1	0.577	-5.37	7.82e-08	1.35e-05
PPP2CA	782.742	1015.36	782.46	550.41	186.552	168.452	205.614	185.591	485	2.07	0.386	5.37	8e-08	1.37e-05
TACSTD2	2854.23	3783.31	2753.45	2025.92	735.984	751.648	723.317	732.988	1800	1.96	0.365	5.35	8.73e-08	1.47e-05
ATP2A3	4.294	3.715	4.765	4.402	47.5187	49.984	16.97	75.602	25.9	-3.65	0.684	-5.34	9.07e-08	1.51e-05
SERPINB12	231.483	253.868	241.425	199.156	15.523	0	20.02	26.549	124	3.84	0.721	5.33	1e-07	1.66e-05
AC241952.1	5.89533	5.219	5.952	6.515	48.7497	42.665	43.811	59.773	27.3	-3.08	0.579	-5.32	1.05e-07	1.72e-05
TGFB2	55.878	49.474	90.457	27.703	506.224	820.182	309.517	388.973	281	-3.18	0.598	-5.31	1.09e-07	1.76e-05
VTCN1	3.59633	0.268	4.674	5.847	88.478	130.979	59.363	75.092	46	-4.78	0.902	-5.3	1.15e-07	1.84e-05
MFAP3L	198.087	211.197	190.189	192.876	31.1843	38.154	40.807	14.592	115	2.76	0.521	5.29	1.22e-07	1.93e-05
TMEM168	227.377	201.755	244.968	235.409	47.4387	40.919	35.954	65.443	137	2.24	0.423	5.29	1.23e-07	1.93e-05
GNAI3	1110.63	1415.19	1051.97	864.712	303.039	275.412	334.584	299.122	707	1.88	0.355	5.28	1.26e-07	1.96e-05
SCIMP	3.48667	1.645	5.802	3.013	47.7163	46.545	41.358	55.246	25.6	-3.8	0.72	-5.28	1.3e-07	2e-05
CYB5R2	189.761	255.455	171.15	142.677	35.599	29.156	37.277	40.364	113	2.4	0.455	5.27	1.34e-07	2.05e-05
FAM84A	411.929	344.291	386.765	504.73	60.5883	34.923	108.3	38.542	236	2.83	0.537	5.26	1.44e-07	2.17e-05
TTC6	0.295667	0	0.887	0	37.9717	45.919	10.392	57.604	19.1	-6.55	1.25	-5.26	1.47e-07	2.2e-05
IDE	1891.37	1902.62	2260.05	1511.43	279.58	111.551	373.768	353.421	1090	2.77	0.527	5.25	1.51e-07	2.22e-05
THEM5	50.822	49.221	53.679	49.566	0	0	0	0	25.4	6.94	1.32	5.25	1.51e-07	2.22e-05
CYP51A1	1111.05	1332.6	1395.45	605.094	160.32	93.069	250.788	137.102	636	2.82	0.537	5.25	1.53e-07	2.23e-05
LCE6A	116.06	109.787	184.098	54.295	1.83233	0	0	5.497	58.9	5.41	1.03	5.24	1.63e-07	2.35e-05
AC004057.1	311.439	308.162	229.101	397.053	58.1203	60.621	38.947	74.793	185	2.38	0.456	5.22	1.77e-07	2.51e-05
SPRR1A	84.416	74.442	129.656	49.15	1.27433	0	3.823	0	42.8	6.73	1.29	5.22	1.76e-07	2.51e-05
POF1B	1794.47	1878.04	1989.08	1516.3	169.732	35.524	260.052	213.619	982	3.41	0.654	5.22	1.82e-07	2.55e-05
PROM1	10.046	5.175	24.484	0.479	314.062	322.671	188.759	430.756	162	-4.96	0.952	-5.21	1.85e-07	2.57e-05
KRT19	32.2093	4.672	74.376	17.58	828.089	1358.81	295.476	829.983	430	-4.68	0.9	-5.21	1.93e-07	2.66e-05
SORD	114.444	146.356	75.088	121.889	608.753	883.018	455.765	487.477	362	-2.42	0.465	-5.2	2e-07	2.73e-05
COCH	173.952	165.641	245.734	110.48	15.414	15.989	4.339	25.914	94.7	3.35	0.644	5.2	2.02e-07	2.74e-05
HNMT	29.989	18.395	42.344	29.228	208.803	319.498	138.555	168.355	119	-2.81	0.542	-5.19	2.1e-07	2.83e-05
PDCD4	1364.09	1563.99	1423.71	1104.57	428.179	467.031	439.194	378.313	896	1.67	0.323	5.18	2.2e-07	2.94e-05
RGPD1	6.41867	9.941	7.746	1.569	86.292	95.725	107.055	56.096	46.4	-3.71	0.717	-5.18	2.26e-07	2.97e-05
TOB2	625.77	597.302	736.612	543.397	193.034	180.772	196.992	201.339	409	1.7	0.328	5.18	2.27e-07	2.97e-05
FAM25A	50.8477	44.74	66.265	41.538	0	0	0	0	25.4	6.94	1.34	5.17	2.33e-07	3.03e-05
AQP3	6712.24	5710.66	10128.6	4297.44	1377.3	1224.07	1695.23	1212.6	4040	2.29	0.443	5.16	2.49e-07	3.21e-05
MPZL3	351.747	423.2	390.477	241.563	71.2477	90.263	50.792	72.688	211	2.32	0.449	5.15	2.54e-07	3.25e-05
RAB3D	421.327	431.24	448.709	384.031	93.1863	99.413	124.769	55.377	257	2.22	0.431	5.14	2.69e-07	3.38e-05
SELENBP1	8.44667	8.038	11.919	5.383	145.127	125.223	27.08	283.078	76.8	-4.11	0.8	-5.14	2.68e-07	3.38e-05
TTN	98.8463	92.158	82.661	121.72	1999.88	4252.32	194.282	1553.05	1050	-4.34	0.845	-5.13	2.84e-07	3.55e-05
PSORS1C1	279.508	282.585	331.173	224.767	19.58	6.743	7.097	44.9	150	3.71	0.725	5.11	3.21e-07	3.98e-05
TMPRSS3	0.195333	0.334	0.252	0	41.7123	9.402	12.104	103.631	21	-7.58	1.48	-5.11	3.28e-07	4.03e-05
LPL	7.841	6.839	8.639	8.045	151.81	74.567	31.423	349.439	79.8	-4.3	0.843	-5.1	3.43e-07	4.19e-05
DMKN	2171.24	2273.94	2115.59	2124.2	193.895	45.191	400.958	135.536	1180	3.49	0.685	5.1	3.49e-07	4.22e-05
KRT7	9.698	5.533	21.466	2.095	179.893	230.794	72.235	236.65	94.8	-4.18	0.822	-5.08	3.72e-07	4.47e-05
CEACAM6	33.0763	11.518	72.373	15.338	614.472	1025.4	175.737	642.277	324	-4.22	0.832	-5.07	4e-07	4.76e-05
SULT2B1	130.179	145.432	142.87	102.236	15.1493	12.843	27.022	5.583	72.7	3.29	0.649	5.07	4.02e-07	4.76e-05
IGHD	1.36033	0.55	3.531	0	134.252	361.586	18.419	22.752	67.8	-6.62	1.31	-5.07	4.07e-07	4.79e-05
MYO9B	59.8847	83.005	45.265	51.384	354.568	206.451	336.463	520.789	207	-2.57	0.509	-5.06	4.21e-07	4.91e-05
LIPM	97.5477	116.942	93.385	82.316	7.854	0	18.394	5.168	52.7	3.95	0.782	5.05	4.36e-07	5.06e-05
MMP7	4.95967	1.452	5.98	7.447	197.193	56.005	24.013	511.562	101	-5.34	1.06	-5.05	4.45e-07	5.1e-05
PERP	10156.6	9434.12	11406.7	9628.85	1361.19	749.414	2612.04	722.119	5760	2.9	0.575	5.05	4.47e-07	5.1e-05
SERPINB13	204.565	275.611	212.481	125.603	18.0983	9.785	36.613	7.897	111	3.66	0.725	5.05	4.52e-07	5.12e-05
RAN	1143.95	1548.85	1050.77	832.234	299.75	329.658	268.513	301.079	722	1.93	0.383	5.04	4.63e-07	5.18e-05
SYCP3	2.06733	2.116	3.46	0.626	52.9973	69.768	72.775	16.449	27.5	-4.57	0.906	-5.04	4.63e-07	5.18e-05
CEBPG	292.146	286.138	344.204	246.096	72.9467	55.505	92.982	70.353	183	2.02	0.4	5.04	4.76e-07	5.28e-05
FZD10	156.136	48.892	345.803	73.712	3.18667	0	4.023	5.537	79.7	5.49	1.09	5.03	4.93e-07	5.4e-05
LCE2B	268.121	290.606	401.162	112.595	6.59433	0	0	19.783	137	5.06	1.01	5.03	4.91e-07	5.4e-05
LY6D	282.557	342.463	187.418	317.791	15.7237	5.089	39.869	2.213	149	4.36	0.871	5.01	5.49e-07	5.97e-05
MFSD6	615.905	576.715	744.342	526.657	152.049	109.514	142.746	203.887	384	2.01	0.402	5	5.71e-07	6.16e-05
LCE1C	336.299	327.535	472.76	208.603	9.16367	0	0	27.491	173	4.97	0.994	5	5.76e-07	6.17e-05
SLC15A2	13.684	5.829	26.507	8.716	137.928	171.568	94.925	147.291	75.8	-3.35	0.672	-4.99	6.17e-07	6.58e-05
HSPB8	1081.7	1438.33	1143.04	663.733	141.267	104.201	254.91	64.689	611	2.97	0.596	4.98	6.3e-07	6.67e-05
ALDH3B2	238.716	196.856	243.258	276.034	31.4407	22.901	55.196	16.225	135	2.93	0.589	4.98	6.43e-07	6.76e-05
LCE1E	61.1187	81.725	83.371	18.26	0	0	0	0	30.6	7.21	1.45	4.96	6.9e-07	7.2e-05
SLC16A3	18.3547	20.21	24.145	10.709	117.856	75.294	148.502	129.771	68.1	-2.66	0.536	-4.96	7.08e-07	7.34e-05
XKRX	99.0023	94.091	121.3	81.616	8.00467	3.004	18.399	2.611	53.5	3.87	0.782	4.96	7.23e-07	7.45e-05
KLK7	3155.46	3731.64	3336.64	2398.11	97.431	0	118.693	173.6	1630	5.01	1.01	4.95	7.41e-07	7.58e-05
SERPINB7	351.599	354.574	370.436	329.786	53.7267	61.953	13.081	86.146	203	2.49	0.507	4.91	8.94e-07	9.09e-05
EPHX3	201.289	253.023	194.979	155.865	12.331	2.556	32.216	2.221	107	4.28	0.872	4.91	9.21e-07	9.25e-05
GOLGA8A	191.905	140.197	230.94	204.577	779.505	670.822	1063.07	604.624	486	-2.02	0.411	-4.91	9.17e-07	9.25e-05
C9orf152	0.332667	0	0.426	0.572	35.4427	73.918	8.043	24.367	17.9	-6.88	1.4	-4.9	9.53e-07	9.28e-05
DOCK8	43.451	45.23	61.998	23.125	410.541	307.558	161.49	762.576	227	-3.25	0.662	-4.9	9.47e-07	9.28e-05
GLIS3	23.936	21.091	44.771	5.946	274.123	367.861	159.819	294.688	149	-3.52	0.718	-4.9	9.39e-07	9.28e-05
KRTDAP	12305.5	13510	12721.8	10684.8	374.285	5.123	748.416	369.315	6340	5.04	1.03	4.9	9.41e-07	9.28e-05
UEVLD	146.988	145.772	147.576	147.617	34.8463	42.402	25.505	36.632	90.9	2.05	0.418	4.9	9.52e-07	9.28e-05
ABO	8.14267	6.159	8.548	9.721	75.32	133.073	51.769	41.118	41.7	-3.19	0.653	-4.89	1.02e-06	9.78e-05
ANO5	0.905667	0.724	0.85	1.143	23.9643	25.49	12.085	34.318	12.4	-4.81	0.983	-4.89	1.02e-06	9.78e-05
PAQR7	203.729	215.125	176.572	219.491	50.8357	43.327	48.271	60.909	127	1.98	0.404	4.89	1.02e-06	9.78e-05
MUC4	157.548	265.961	164.334	42.349	2188.24	1166.31	976.971	4421.43	1170	-3.79	0.778	-4.88	1.08e-06	0.000102
PLXND1	29.2453	18.279	37.435	32.022	267.286	231.245	85.623	484.991	148	-3.22	0.661	-4.88	1.09e-06	0.000103
HAS3	429.73	1024.57	198.167	66.458	19.6857	25.085	19.803	14.169	225	4.47	0.917	4.87	1.11e-06	0.000104
ISL1	0.474667	0	0.852	0.572	25.598	40.779	16.079	19.936	13	-5.83	1.2	-4.87	1.11e-06	0.000104
AQP5	4.24533	3.925	8.811	0	133.359	212.981	31.555	155.541	68.8	-4.96	1.02	-4.87	1.12e-06	0.000104
SZT2	60.733	64.79	62.81	54.599	194.55	200.719	177.927	205.004	128	-1.69	0.347	-4.86	1.18e-06	0.000109
ARL5A	516.572	554.562	459.671	535.482	152.199	118.665	204.618	133.313	334	1.81	0.374	4.85	1.23e-06	0.000113
GLTP	2045.27	1856.66	2329.16	1950	343.09	203.813	622.213	203.245	1190	2.59	0.534	4.85	1.26e-06	0.000115
NECTIN4	631.383	512.495	738.998	642.656	128.56	67.743	198.016	119.922	380	2.31	0.478	4.84	1.28e-06	0.000116
AOAH	5.18567	5.417	4.235	5.905	43.4243	57.455	20.991	51.827	24.3	-3.17	0.655	-4.84	1.31e-06	0.000118
SERPINB8	425.698	513.38	546.285	217.428	60.554	27.606	90.388	63.668	243	2.83	0.587	4.82	1.43e-06	0.000128
CCDC180	3.71933	4.267	4.437	2.454	114.236	24.893	18.337	299.478	59	-4.93	1.03	-4.81	1.49e-06	0.000132
DCUN1D5	231.87	363.818	184.484	147.308	33.0417	27.569	53.923	17.633	132	2.88	0.599	4.81	1.49e-06	0.000132
FOS	2377.15	2595.47	2205.06	2330.92	747.923	604.536	993.334	645.899	1560	1.68	0.349	4.81	1.54e-06	0.000135
IGFL3	42.4657	24.939	42.592	59.866	0	0	0	0	21.2	6.68	1.39	4.79	1.65e-06	0.000145
ITIH2	13.972	12.651	11.276	17.989	132.723	194.313	166.545	37.31	73.3	-3.23	0.677	-4.77	1.82e-06	0.000156
SCARA3	140.877	118.738	184.274	119.62	648.664	983.639	453.507	508.847	395	-2.2	0.461	-4.78	1.8e-06	0.000156
SOX2	1.379	0	1.277	2.86	57.3743	94.305	8.041	69.777	29.4	-5.47	1.15	-4.77	1.82e-06	0.000156
SPRR4	88.473	18.157	115.496	131.766	1.32567	0	3.977	0	44.9	6.76	1.42	4.77	1.81e-06	0.000156
PSCA	5.32167	0.725	10.665	4.575	148.16	159.989	19.944	264.546	76.7	-4.81	1.01	-4.77	1.86e-06	0.000158
HPSE	165.192	202.846	148.224	144.507	40.9503	40.032	45.369	37.45	103	2.03	0.426	4.76	1.93e-06	0.000162
NDRG2	429.46	419.784	380.048	488.547	98.6713	59.446	151.019	85.549	264	2.15	0.452	4.76	1.93e-06	0.000162
TTC39B	612.24	823.202	592.515	421.004	132.094	97.291	114.716	184.274	372	2.2	0.461	4.76	1.93e-06	0.000162
KRT8	41.7907	20.093	66.908	38.371	250.85	309.325	192.759	250.465	146	-2.59	0.545	-4.75	1.99e-06	0.000166
BLMH	525.076	498.003	559.481	517.744	176.529	165.849	163.128	200.609	351	1.56	0.328	4.75	2.01e-06	0.000167
IL36G	71.9727	156.562	46.889	12.467	0	0	0	0	36	7.44	1.57	4.75	2.02e-06	0.000167
TSHZ2	84.6543	99.228	85.595	69.14	326.473	217.356	368.01	394.052	206	-1.95	0.41	-4.75	2.03e-06	0.000167
PAX1	12.19	1.409	33.494	1.667	406.818	640.615	148.824	431.014	210	-5.06	1.07	-4.75	2.05e-06	0.000168
TM7SF2	127.444	132.606	134.383	115.343	28.129	37.75	21.575	25.062	77.8	2.19	0.462	4.75	2.06e-06	0.000168
NWD1	1.95267	1.56	2.511	1.787	40.3273	15.058	20.83	85.094	21.1	-4.43	0.934	-4.74	2.09e-06	0.000169
AFTPH	415.07	439.852	410.763	394.594	150.409	159.823	142.64	148.763	283	1.46	0.309	4.74	2.17e-06	0.000174
SYBU	9.52233	4.352	17.847	6.368	99.075	158.267	63.879	75.079	54.3	-3.37	0.712	-4.74	2.17e-06	0.000174
SOBP	11.4883	4.947	17.734	11.784	89.5583	116.343	74.333	77.999	50.5	-2.98	0.63	-4.74	2.19e-06	0.000174
SIX1	1.94233	1.295	4.532	0	56.3387	105.059	23.869	40.088	29.1	-4.84	1.02	-4.73	2.23e-06	0.000177
C1orf116	609.86	692.086	669.506	467.989	128.119	63.932	175.775	144.649	369	2.26	0.478	4.73	2.27e-06	0.000179
PLXNB2	143.053	148.646	133.933	146.579	405.599	340.313	439.364	437.12	274	-1.5	0.318	-4.73	2.29e-06	0.000179
S100A9	2469.83	4976.5	1242.63	1190.37	244.983	144.684	427.919	162.345	1360	3.34	0.707	4.73	2.28e-06	0.000179
TOB1	945.896	636.033	1212.04	989.619	254.095	221.255	238.719	302.31	600	1.89	0.4	4.73	2.3e-06	0.000179
FAM3B	0.689	0.403	1.16	0.504	27.957	37.321	4.425	42.125	14.3	-5.37	1.14	-4.72	2.31e-06	0.000179
CHAC1	67.6073	39.163	86.978	76.681	4.998	2.547	8.02	4.427	36.3	3.87	0.82	4.72	2.41e-06	0.000185
YOD1	414.315	445.863	535.882	261.201	102.164	102.016	104.748	99.727	258	2.02	0.429	4.71	2.45e-06	0.000188
PRKACB	32.9913	32.143	39.451	27.38	145.297	161.506	86.588	187.797	89.1	-2.18	0.464	-4.7	2.65e-06	0.000202
TMEM8A	9.00567	8.964	7.533	10.52	71.0967	42.74	43.24	127.31	40.1	-3.04	0.648	-4.69	2.76e-06	0.00021
GDF15	3.046	3.205	3.797	2.136	37.064	16.62	40.046	54.526	20.1	-3.61	0.771	-4.68	2.83e-06	0.000214
FILIP1	14.4623	6.688	19.586	17.113	123.826	176.696	47.671	147.112	69.1	-3.13	0.668	-4.68	2.85e-06	0.000215
HBEGF	1264.04	2680.31	850.099	261.709	91.249	40.068	98.738	134.941	678	3.79	0.809	4.68	2.88e-06	0.000215
FBP1	3.736	0.383	5.985	4.84	166.101	81.345	8.449	408.51	84.9	-5.5	1.18	-4.68	2.94e-06	0.000219
FOXA1	10.953	3.936	25.817	3.106	186.429	242.317	69.224	247.746	98.7	-4.09	0.875	-4.67	2.99e-06	0.000222
SPRR2D	633.26	1539.41	211.818	148.554	21.2573	2.541	15.908	45.323	327	4.84	1.04	4.67	3.05e-06	0.000225
SLC26A9	80.5437	108.125	78.269	55.237	8.21433	17.485	3.138	4.02	44.4	3.87	0.83	4.66	3.11e-06	0.000229
BMP4	16.4083	16.387	15.972	16.866	71.1793	82.593	63.09	67.855	43.8	-2.12	0.455	-4.66	3.2e-06	0.000234
ALOXE3	175.523	179.267	212.636	134.665	14.0457	0	36.476	5.661	94.8	4.15	0.891	4.65	3.3e-06	0.00024
CDKN1A	1221.8	2065.24	1000.8	599.38	190.269	110.073	259.527	201.206	706	2.69	0.58	4.64	3.51e-06	0.000254
CNTN3	2.12167	2.822	2.652	0.891	31.4037	29.809	41.953	22.449	16.8	-3.73	0.806	-4.63	3.63e-06	0.000262
ANKRD22	229.118	214.23	218.725	254.398	20.503	12.181	46.152	3.176	125	3.64	0.786	4.63	3.7e-06	0.000264
CFTR	1.47833	0.283	3.551	0.601	81.566	10.648	23.009	211.041	41.5	-5.77	1.25	-4.63	3.71e-06	0.000264
FARP1	67.6507	43.465	104.547	54.94	399.797	266.244	293.833	639.314	234	-2.57	0.556	-4.63	3.72e-06	0.000264
SPTLC3	850.029	845.324	937.004	767.76	173.617	82.273	281.372	157.205	512	2.32	0.503	4.63	3.73e-06	0.000264
GYG2	1.35033	1.993	1.534	0.524	25.13	18.693	18.434	38.263	13.2	-4.19	0.907	-4.62	3.8e-06	0.000268
PRKAA2	9.07867	6.524	14.471	6.241	68.7133	97.022	40.344	68.774	38.9	-2.93	0.635	-4.62	3.9e-06	0.000274
CRACR2B	1.443	1.204	2.068	1.057	27.872	28.918	11.148	43.55	14.7	-4.25	0.921	-4.61	4.03e-06	0.000281
RPS2P5	103.026	110.091	97.524	101.464	21.54	25.433	15.964	23.223	62.3	2.22	0.481	4.61	4.02e-06	0.000281
SLC16A10	433.78	338.607	485.976	476.757	89.4607	85.99	50.577	131.815	262	2.26	0.49	4.61	4.08e-06	0.000282
KLK10	606.616	808.079	584.745	427.024	54.5867	16.64	127.951	19.169	331	3.53	0.766	4.61	4.11e-06	0.000284
CDH2	6.98167	4.141	11.457	5.347	54.7543	66.204	54.378	43.681	30.9	-2.96	0.643	-4.6	4.26e-06	0.000292
NR4A3	941.263	1054.3	961.923	807.564	281.169	198.933	378.649	265.925	611	1.76	0.382	4.6	4.27e-06	0.000292
PRELID3B	283.761	342.185	281.362	227.736	73.578	94.086	50.676	75.972	179	1.93	0.42	4.6	4.29e-06	0.000292
TIAM1	517.257	681.077	497.896	372.798	109.919	64.301	169.127	96.33	314	2.26	0.493	4.59	4.33e-06	0.000294
MUCL1	50.1223	59.651	29.819	60.897	0.930333	2.791	0	0	25.5	5.91	1.29	4.59	4.37e-06	0.000295
WFDC5	261.311	251.476	294.246	238.21	14.4257	0	39.96	3.317	138	4.36	0.951	4.59	4.39e-06	0.000295
MICOS10	252.265	271.647	247.197	237.952	67.8527	84.623	42.431	76.504	160	1.87	0.407	4.59	4.51e-06	0.000302
PTPRM	62.4603	51.566	72.268	63.547	209.056	175.492	204.817	246.859	136	-1.75	0.381	-4.58	4.58e-06	0.000305
TRPV2	1.80267	1.445	3.963	0	77.9167	52.751	8.021	172.978	39.9	-5.39	1.18	-4.58	4.59e-06	0.000305
CILP	2.93867	0.724	6.378	1.714	87.4357	209.048	32.214	21.045	45.2	-4.89	1.07	-4.57	4.77e-06	0.000314
PNPLA1	127.772	136.598	106.617	140.101	13.2197	0	27.35	12.309	70.5	3.37	0.738	4.57	4.78e-06	0.000314
MUC1	28.8917	28.371	53.509	4.795	376.233	367.345	156.731	604.624	203	-3.7	0.809	-4.57	4.8e-06	0.000315
ELOVL6	338.722	385.616	393.118	237.433	90.1847	107.775	71.202	91.577	214	1.91	0.417	4.57	4.83e-06	0.000316
THBD	1968.66	2854.36	1981.21	1070.4	182.613	56.078	406.48	85.28	1080	3.45	0.754	4.57	4.88e-06	0.000317
SELP	14.416	10.032	15.254	17.962	99.9087	90.675	45.329	163.722	57.2	-2.81	0.616	-4.57	4.93e-06	0.000319
KRT23	571.787	664.296	646.778	404.288	70.3843	14.479	118.103	78.571	321	3.05	0.669	4.57	4.97e-06	0.000321
MSI2	93.7817	95.922	79.651	105.772	284.614	254.403	329.859	269.579	189	-1.59	0.348	-4.56	5.01e-06	0.000322
LGALS9	9.118	5.765	14.566	7.023	80.4	41.524	61.294	138.382	44.8	-3.2	0.701	-4.56	5.12e-06	0.000327
GJB2	2217.76	3899.13	1288.11	1466.05	189.468	56.209	419.035	93.159	1200	3.56	0.783	4.55	5.29e-06	0.000337
NEK10	1.70533	1.243	3.873	0	70.9077	29.076	9.72	173.927	36.3	-5.38	1.19	-4.54	5.7e-06	0.000362
FGA	4.78967	4.531	4.946	4.892	54.777	53.283	95.475	15.573	29.8	-3.48	0.768	-4.54	5.74e-06	0.000363
GCNT4	128.174	126.694	120.386	137.442	21.6197	7.07	38.586	19.203	74.9	2.57	0.566	4.53	5.89e-06	0.00037
TGM2	80.0627	45.49	187.458	7.24	1754.52	2148.64	418.59	2696.33	917	-4.45	0.983	-4.53	5.88e-06	0.00037
TPTE2P1	1.25167	0.906	1.419	1.43	25.1617	10.624	39.933	24.928	13.2	-4.21	0.931	-4.52	6.11e-06	0.000382
PPIA	3888.18	4582.06	3974.77	3107.72	1342.09	1417.09	1533.22	1075.95	2620	1.54	0.34	4.52	6.15e-06	0.000383
AP000781.2	0.692667	1.617	0	0.461	22.5077	19.682	26.3	21.541	11.6	-4.99	1.1	-4.52	6.2e-06	0.000384
METTL7B	0	0	0	0	13.7673	9.924	12.232	19.146	6.88	-7.42	1.64	-4.52	6.23e-06	0.000385
RALBP1	673.506	744.005	714.531	561.982	249.3	264.923	243.073	239.903	461	1.44	0.318	4.52	6.28e-06	0.000386
BCAT1	14.7093	13.514	15.458	15.156	379.542	105.505	20.728	1012.39	197	-4.69	1.04	-4.51	6.37e-06	0.00039
IL22RA1	122.513	158.294	94.908	114.336	13.887	10.193	28.146	3.322	68.2	3.36	0.744	4.51	6.47e-06	0.000395
EYA4	14.7943	2.048	37.137	5.198	261.951	356.029	262.538	167.287	138	-4.15	0.921	-4.51	6.52e-06	0.000395
IL18RAP	0.665667	0.629	0.371	0.997	19.518	15.541	28.189	14.824	10.1	-4.75	1.05	-4.51	6.5e-06	0.000395
CASP14	1856.63	1418.78	2130.35	2020.75	103.172	2.287	187.97	119.259	980	4.19	0.931	4.51	6.62e-06	0.000399
DOK3	4.661	4.803	3.225	5.955	43.465	40.125	18.77	71.5	24.1	-3.29	0.73	-4.5	6.69e-06	0.000402
CSNK2A2	1094.48	884.889	1355.74	1042.79	364.854	303.292	423.836	367.434	730	1.59	0.353	4.5	6.91e-06	0.000414
CD24	3088.67	4527.55	2973.65	1764.8	632.184	429.402	534.908	932.241	1860	2.29	0.509	4.49	7.15e-06	0.000419
LCE2C	176.353	197.588	252.263	79.207	8.68	0	3.965	22.075	92.5	4.15	0.924	4.49	7.15e-06	0.000419
MAN2B1	40.177	30.791	36.317	53.423	203.476	233.098	99.354	277.976	122	-2.36	0.525	-4.49	7.13e-06	0.000419
MRPL42	396.648	500.206	403.968	285.771	101.032	141.272	76.325	85.5	249	1.98	0.442	4.49	7.15e-06	0.000419
PAIP2B	178.799	168.325	182.385	185.687	46.8363	43.341	36.246	60.922	113	1.88	0.419	4.49	7.05e-06	0.000419
S100A8	9527.06	18021.2	5614.93	4945.03	579.52	188.191	1421.93	128.439	5050	4.04	0.901	4.49	7.14e-06	0.000419
SPRR5	111.458	202.461	75.915	55.998	3.30533	0	0	9.916	57.4	4.65	1.04	4.49	7.26e-06	0.000423
LCE2A	65.398	85.878	82.882	27.434	1.099	0	0	3.297	33.2	5.25	1.17	4.49	7.29e-06	0.000424
PLEKHS1	9.319	1.994	25.439	0.524	328.533	205.226	84.199	696.175	169	-5.13	1.15	-4.48	7.49e-06	0.000434
LYPLA1	562.852	584.124	616.189	488.242	158.182	114.551	236.847	123.148	361	1.88	0.42	4.48	7.57e-06	0.000437
C3	239.825	62.334	596.977	60.164	4211.02	6120.52	1222.45	5290.09	2230	-4.13	0.926	-4.47	7.92e-06	0.000455
DUSP1	3408.59	4222.06	2562.92	3440.79	1101.59	1110.72	1317.22	876.831	2260	1.63	0.366	4.46	8.19e-06	0.000469
ADCY2	5.917	4.687	10.604	2.46	92.7707	165.134	15.335	97.843	49.3	-3.95	0.886	-4.46	8.27e-06	0.000471
CAMK1	1.41867	0.271	2.266	1.719	27.079	40.749	15.513	24.975	14.2	-4.3	0.964	-4.46	8.27e-06	0.000471
C20orf204	0.850667	0.685	1.327	0.54	21.0223	19.426	33.101	10.54	10.9	-4.61	1.04	-4.45	8.51e-06	0.000482
RASSF9	10.2987	4.706	11.905	14.285	75.2567	114.72	52.345	58.705	42.8	-2.89	0.648	-4.45	8.62e-06	0.000487
UNC93A	72.6817	88.271	43.603	86.171	6.88033	2.772	14.808	3.061	39.8	3.65	0.821	4.45	8.71e-06	0.00049
ANKRD6	7.01533	5.513	4.784	10.749	51.356	58.704	59.832	35.532	29.2	-2.86	0.644	-4.44	8.97e-06	0.000503
MS4A4A	5.55067	7.063	6.178	3.411	85.4677	56.603	11.723	188.077	45.5	-3.98	0.896	-4.44	9.02e-06	0.000504
KRT77	1857.6	1615.72	1788.93	2168.14	84.9367	0	177.61	77.2	971	4.47	1.01	4.44	9.06e-06	0.000505
TMEM86A	70.8543	70.947	83.344	58.272	7.087	10.191	0	11.07	39	3.1	0.699	4.44	9.16e-06	0.000508
AREG	2101.72	5043.39	846.519	415.264	118.304	44.871	247.199	62.842	1110	4.17	0.94	4.43	9.27e-06	0.000512
EYA1	9.16933	4.607	20.524	2.377	193.696	451.659	51.516	77.914	101	-4.36	0.985	-4.42	9.66e-06	0.000532
DLX5	99.4227	100.949	105.479	91.84	18.192	12.689	31.96	9.927	58.8	2.61	0.59	4.42	9.82e-06	0.000539
MTRNR2L12	257687	216132	269360	287568	952571	676899	1.44982e+06	730998	605000	-1.89	0.427	-4.41	1.02e-05	0.000555
NR1H3	5.64867	4.868	7.263	4.815	130.346	47.79	6.494	336.755	68	-4.56	1.03	-4.41	1.02e-05	0.000555
ZNF681	179.8	276.261	163.585	99.555	30.1117	23.051	46.344	20.94	105	2.63	0.597	4.41	1.03e-05	0.000559
GPR34	7.19067	5.709	6.291	9.572	59.2603	105.324	25.284	47.173	33.2	-3.07	0.696	-4.41	1.04e-05	0.000562
LRRC8B	497.749	877.543	366.744	248.959	89.3573	83.719	85.338	99.015	294	2.47	0.562	4.4	1.08e-05	0.000581
CCDC82	47.4223	44.035	42.222	56.01	165.913	138.447	214.724	144.568	107	-1.78	0.405	-4.4	1.08e-05	0.000584
ALB	70.8783	81.761	41.491	89.383	630.375	552.499	1189.95	148.681	351	-3.15	0.716	-4.4	1.11e-05	0.000592
CDK14	50.1557	45.088	44.85	60.529	161.369	178.929	136.361	168.816	106	-1.7	0.387	-4.39	1.14e-05	0.000609
LILRB4	4.321	0.939	4.582	7.442	224.935	128.034	0	546.772	115	-5.71	1.3	-4.39	1.15e-05	0.000609
SERINC5	738.677	867.782	751.251	596.999	231.537	163.23	273.794	257.588	485	1.68	0.382	4.39	1.14e-05	0.000609
CLPX	336.062	342.602	337.601	327.984	114.084	132.332	85.62	124.299	225	1.55	0.354	4.39	1.16e-05	0.000612
HECA	541.711	489.802	687.944	447.387	162.782	201.4	120.801	166.146	352	1.73	0.394	4.38	1.18e-05	0.000621
NKD1	16.8467	15.571	18.829	16.14	87.7243	47.492	113.142	102.539	52.3	-2.33	0.533	-4.37	1.22e-05	0.00064
CYP2F1	1.73667	0.689	3.888	0.633	52.5367	41.46	5.447	110.703	27.1	-4.89	1.12	-4.37	1.23e-05	0.000645
GLB1L3	45.3467	34.899	49.621	51.52	2.21833	0	4.523	2.132	23.8	4.55	1.04	4.37	1.24e-05	0.000646
NRARP	331.486	389.065	435.019	170.374	28.1697	5.096	68.34	11.073	180	3.65	0.836	4.37	1.25e-05	0.000648
SGPP2	392.775	526.768	365.277	286.279	83.591	101.969	40.259	108.545	238	2.2	0.505	4.36	1.3e-05	0.000673
RPS3AP34	2.658	1.818	2.141	4.015	28.169	20.338	39.847	24.322	15.4	-3.41	0.782	-4.36	1.3e-05	0.000674
RASSF4	16.614	13.032	24.503	12.307	172.082	156.968	31.678	327.599	94.3	-3.39	0.778	-4.36	1.31e-05	0.000676
KLK9	28.4087	31.509	31.184	22.533	0	0	0	0	14.2	6.1	1.4	4.36	1.32e-05	0.000676
FAM174B	6.24233	5.789	3.958	8.98	91.242	215.483	20.35	37.893	48.7	-3.87	0.889	-4.35	1.35e-05	0.000689
BTK	7.23767	7.559	7.658	6.496	57.8627	79.624	16.307	77.657	32.6	-3.03	0.698	-4.35	1.38e-05	0.000706
AKR1C1	93.6917	62.808	168.178	50.089	610.984	918.419	592.073	322.461	352	-2.7	0.622	-4.34	1.42e-05	0.000717
EGR1	3948.74	3641.03	3090.91	5114.27	1404.24	1529.14	1395.65	1287.92	2680	1.49	0.344	4.34	1.41e-05	0.000717
PGGHG	12.2633	8.675	15.169	12.946	76.546	78.149	35.278	116.211	44.4	-2.67	0.616	-4.34	1.42e-05	0.000717
RNF227	148.092	160.546	135.63	148.101	28.121	12.823	52.595	18.945	88.1	2.5	0.577	4.34	1.42e-05	0.000717
TNFAIP2	35.439	63.004	21.349	21.964	220.549	290.805	125.526	245.317	128	-2.65	0.61	-4.34	1.43e-05	0.000717
GATM	557.128	581.994	560.603	528.788	117.863	80.513	210.774	62.302	337	2.29	0.528	4.33	1.46e-05	0.000732
ARPC5L	249.575	335.816	222.273	190.637	66.319	52.298	71.96	74.699	158	1.91	0.441	4.33	1.51e-05	0.000754
OTUB2	64.3453	70.218	63.042	59.776	7.95733	3.637	13.632	6.603	36.2	3.13	0.724	4.33	1.51e-05	0.000754
MAN2A2	34.1017	43.887	33.186	25.232	138.604	158.883	153.608	103.32	86.4	-1.99	0.461	-4.32	1.53e-05	0.000756
MLIP	34.817	35.378	25.696	43.377	2.34133	0	6.739	0.285	18.6	5.39	1.25	4.32	1.53e-05	0.000756
CYCS	1365.13	2046.61	1093.56	955.217	183.727	45.101	283.238	222.842	774	2.91	0.674	4.32	1.55e-05	0.000765
WFDC2	57.2407	36.784	126.728	8.21	1164.63	1381.74	128.24	1983.92	611	-4.35	1.01	-4.32	1.58e-05	0.000778
LCE2D	68.258	66.673	107.237	30.864	1.83167	0	0	5.495	35	4.67	1.08	4.31	1.6e-05	0.000782
PAK6	127.234	166.807	94.542	120.353	29.1927	25.285	35.926	26.367	78.2	2.16	0.5	4.31	1.6e-05	0.000782
ELF5	45.183	42.029	57.466	36.054	0.763667	0	0	2.291	23	5.15	1.19	4.31	1.62e-05	0.000784
ERG28	186.11	233.657	183.458	141.216	51.3617	53.513	56.28	44.292	119	1.88	0.436	4.31	1.62e-05	0.000784
KCNQ3	0.0683333	0.205	0	0	14.0813	19.303	11.671	11.27	7.07	-6.79	1.58	-4.31	1.62e-05	0.000784
SBSN	3981.96	4708.76	4348.87	2888.26	227.639	5.987	465.569	211.361	2100	4.13	0.958	4.31	1.62e-05	0.000784
KCNK7	50.1107	55.197	32.275	62.86	2.42833	0	4.886	2.399	26.3	4.21	0.977	4.31	1.63e-05	0.000784
BEND5	1.773	0.113	2.232	2.974	39.9443	65.083	31.695	23.055	20.9	-4.73	1.1	-4.31	1.64e-05	0.000785
KRT80	1221.47	1098.89	1451.25	1114.29	85.9637	5.043	204.646	48.202	654	3.86	0.895	4.31	1.64e-05	0.000785
TIPARP	912.544	1471.62	902.252	363.762	160.322	128.066	226.454	126.446	536	2.52	0.584	4.31	1.65e-05	0.000786
GSKIP	156.807	212.907	170.705	86.809	31.2053	28	41.732	23.884	94	2.4	0.556	4.31	1.66e-05	0.000788
ARL5B	418.878	526.663	468.881	261.09	98.9483	142.776	76.53	77.539	259	2.08	0.484	4.3	1.68e-05	0.000794
CXADR	953.38	1392.74	723.315	744.084	231.536	189.83	338.294	166.483	592	2.06	0.479	4.3	1.69e-05	0.000794
NRG4	5.95	3.423	8.771	5.656	41.5987	42.566	35.073	47.157	23.8	-2.86	0.664	-4.3	1.68e-05	0.000794
SLC7A7	5.89933	3.36	9.069	5.269	62.041	51.259	15.472	119.392	34	-3.49	0.812	-4.3	1.71e-05	0.0008
ANKRD36C	42.388	39.885	32.371	54.908	195.632	159.005	121.215	306.675	119	-2.22	0.517	-4.3	1.71e-05	0.000801
HCLS1	17.6437	19.199	16.969	16.763	167.167	100.165	34.895	366.44	92.4	-3.28	0.764	-4.3	1.72e-05	0.000805
FAM83A	300.669	486.261	169.526	246.22	38.7167	18.354	78.715	19.081	170	3.04	0.707	4.3	1.74e-05	0.000809
DNM1P47	0.697333	0.789	0.779	0.524	18.901	16.688	7.39	32.625	9.8	-4.8	1.12	-4.29	1.75e-05	0.000814
AHSG	11.2607	12.691	11.936	9.155	107.097	104.414	192.525	24.351	59.2	-3.22	0.75	-4.29	1.77e-05	0.000821
APOC2	2.41933	3.012	0	4.246	68.6883	26.804	20.995	158.266	35.6	-4.88	1.14	-4.29	1.82e-05	0.000839
FRY	367.307	553.86	306.055	242.006	84.022	56.188	104.316	91.562	226	2.14	0.499	4.29	1.82e-05	0.000839
CDKN2B	301.004	320.876	272.875	309.261	40.395	7.592	83.903	29.69	171	2.96	0.692	4.28	1.9e-05	0.000872
TREM2	2.80133	2.852	2.176	3.376	47.416	18.136	12.211	111.901	25.1	-4.14	0.968	-4.27	1.93e-05	0.000884
SLC4A4	22.4593	3.754	55.442	8.182	332.3	494	164.588	338.311	177	-3.88	0.909	-4.27	1.94e-05	0.000887
KANK2	44.5777	53.118	44.204	36.411	156.418	153.208	194.893	121.153	100	-1.78	0.418	-4.27	1.96e-05	0.000893
EYA2	27.563	23.572	33.313	25.804	109.558	128.141	67.464	133.07	68.6	-2.02	0.474	-4.27	1.98e-05	0.000898
HERC2P3	10.921	9.617	13.125	10.021	84.9143	108.026	118.73	27.987	47.9	-2.89	0.677	-4.27	1.99e-05	0.000898
FOSL1	447.603	817.438	384.334	141.036	38.138	11.284	84.478	18.652	243	3.62	0.848	4.27	2e-05	0.000901
MYO1F	7.81133	3.627	6.328	13.479	97.7297	33.314	45.047	214.828	52.8	-3.72	0.872	-4.26	2e-05	0.000901
APBA2	1.36767	1.497	1.29	1.316	19.9797	13.884	28.023	18.032	10.7	-3.84	0.9	-4.26	2.01e-05	0.000901
EGR3	811.821	1224.07	701.016	510.374	109.908	25.378	164.306	140.039	461	2.89	0.678	4.26	2.02e-05	0.000902
PAX9	25.2327	4.406	51.847	19.445	334.641	577.022	101.214	325.688	180	-3.73	0.876	-4.26	2.05e-05	0.000912
P2RY1	162.596	263.167	97.782	126.838	28.4913	22.945	28.191	34.338	95.5	2.49	0.587	4.25	2.15e-05	0.000954
TMEM79	114.995	106.604	119.918	118.464	19.2373	5.308	38.089	14.315	67.1	2.57	0.606	4.25	2.15e-05	0.000954
PLA2G12A	147.417	110.958	255.303	75.991	23.663	19.903	31.433	19.653	85.5	2.67	0.628	4.25	2.17e-05	0.000958
PSORS1C2	55.9987	50.977	73.872	43.147	2.07367	0	0	6.221	29	4.17	0.982	4.25	2.17e-05	0.000958
C4B	21.5403	13.471	46.371	4.779	212.608	224.007	158.769	255.049	117	-3.3	0.777	-4.24	2.21e-05	0.000971
GCOM1	260.691	174.096	312.14	295.837	65.5247	46.74	93.766	56.068	163	2.05	0.483	4.24	2.22e-05	0.000971
CLCN5	168.672	152.112	201.664	152.239	45.932	34.745	45.904	57.147	107	1.85	0.437	4.24	2.23e-05	0.000975
COL4A4	8.576	10.735	8.404	6.589	72.535	69.329	19.919	128.357	40.6	-3.08	0.726	-4.24	2.24e-05	0.000976
EIF4A3	975.773	2065.46	492.377	369.477	118.428	95.052	181.186	79.047	547	3.05	0.72	4.24	2.25e-05	0.000979
HIST2H2BE	79.4383	83.342	80.059	74.914	18.1763	17.834	20.087	16.608	48.8	2.16	0.509	4.23	2.29e-05	0.000993
GATB	118.32	139.734	138.72	76.506	24.21	16.553	23.636	32.441	71.3	2.27	0.537	4.23	2.31e-05	0.000998
ASS1	32.336	26.482	24.331	46.195	161.083	245.238	86.785	151.226	96.7	-2.33	0.55	-4.23	2.38e-05	0.00102
EMP2	2068.06	2254.89	2497.71	1451.6	397.751	206.642	727.993	258.619	1230	2.39	0.566	4.23	2.37e-05	0.00102
JUNB	869.86	1074.01	585.423	950.145	232.444	147.739	317.119	232.475	551	1.91	0.452	4.22	2.39e-05	0.00103
KLF4	1102.31	1331.07	1292.22	683.653	158.46	45.603	305.248	124.53	630	2.82	0.668	4.22	2.49e-05	0.00106
PPP1R12B	127.616	138.416	123.838	120.594	377.75	267.962	396.758	468.53	253	-1.57	0.372	-4.22	2.48e-05	0.00106
PARP14	215.667	261.033	186.76	199.208	714.95	660.086	490.207	994.558	465	-1.73	0.412	-4.21	2.5e-05	0.00106
ZNF736P9Y	28.5877	40.873	28.906	15.984	0	0	0	0	14.3	6.11	1.45	4.21	2.5e-05	0.00106
DPP4	32.97	26.715	59.855	12.34	325.366	404.246	73.772	498.081	179	-3.31	0.785	-4.21	2.51e-05	0.00106
ORM1	3.26067	3.635	3.853	2.294	37.0707	27.967	67.766	15.479	20.2	-3.43	0.815	-4.21	2.58e-05	0.00109
GPR157	123.802	67.874	144.887	158.645	24.4127	27.311	25.161	20.766	74.1	2.36	0.562	4.2	2.71e-05	0.00114
RAD51D	4.93533	4.289	3.487	7.03	50.101	72.067	59.354	18.882	27.5	-3.19	0.762	-4.19	2.74e-05	0.00115
ADH7	0	0	0	0	15.712	3.901	31.584	11.651	7.86	-7.37	1.76	-4.19	2.76e-05	0.00115
TSPAN1	12.899	5.66	29.359	3.678	234.489	212.834	26.784	463.848	124	-4.19	1	-4.19	2.76e-05	0.00115
GYPC	7.61867	4.2	9.319	9.337	89.449	196.737	20.948	50.662	48.5	-3.56	0.851	-4.19	2.83e-05	0.00118
IGF2	186.416	161.16	249.308	148.78	2141.92	4861.13	1299.06	265.57	1160	-3.52	0.842	-4.18	2.88e-05	0.0012
C10orf99	81.1683	144.757	65.415	33.333	3.31	0	9.93	0	42.2	5.04	1.21	4.18	2.94e-05	0.00122
KLK14	26.0147	30.293	30.123	17.628	0	0	0	0	13	5.98	1.43	4.18	2.97e-05	0.00123
SAMD9L	27.6247	20.291	34.082	28.501	170.154	151.382	56.828	302.252	98.9	-2.66	0.636	-4.17	3.01e-05	0.00124
APOE	40.4773	28.358	43.585	49.489	345.122	135.664	131.205	768.498	193	-3.1	0.744	-4.17	3.03e-05	0.00125
GNA15	184.604	315.09	136.076	102.647	30.1823	17.783	44.06	28.704	107	2.65	0.635	4.17	3.06e-05	0.00125
KCNQ1	1.028	1.434	1.65	0	24.2093	41.277	7.619	23.732	12.6	-4.52	1.09	-4.17	3.07e-05	0.00125
TOX3	3.30167	1.534	7.766	0.605	65.857	119.428	12.777	65.366	34.6	-4.31	1.04	-4.16	3.12e-05	0.00127
CD207	57.4233	71.342	74.067	26.861	3.54	5.09	0	5.53	30.5	3.78	0.909	4.16	3.16e-05	0.00129
DYNLL1	1095.72	1224.52	1095.72	966.92	378.694	335.755	511.821	288.507	737	1.54	0.371	4.16	3.2e-05	0.0013
INPPL1	26.5133	22.787	27.378	29.375	90.106	86.903	87.894	95.521	58.3	-1.77	0.427	-4.16	3.21e-05	0.0013
CXCL17	35.817	14.406	85.55	7.495	570.927	1076.88	116.089	519.816	303	-4	0.962	-4.15	3.28e-05	0.00132
ENKUR	1.89567	3.167	1.345	1.175	31.366	31.494	4.984	57.62	16.6	-4.1	0.987	-4.15	3.34e-05	0.00134
APOA1	13.4277	15.147	7.419	17.717	122.586	113.669	224.76	29.33	68	-3.18	0.768	-4.14	3.53e-05	0.00141
MTRNR2L8	53503.8	47749.1	54325.4	58436.9	171474	120395	252881	141146	112000	-1.68	0.406	-4.14	3.52e-05	0.00141
NRP1	118.939	131.954	141.422	83.44	580.668	634.295	231.46	876.25	350	-2.29	0.554	-4.14	3.53e-05	0.00141
VTN	0.757667	0.885	1.388	0	20.217	26.948	26.122	7.581	10.5	-4.63	1.12	-4.14	3.53e-05	0.00141
MRPL15	81.477	79.784	90.551	74.096	17.2443	19.394	13.039	19.3	49.4	2.19	0.531	4.13	3.65e-05	0.00145
PRKAB1	21.6567	20.931	18.934	25.105	78.669	83.592	61.4	91.015	50.2	-1.91	0.463	-4.13	3.68e-05	0.00146
STAT2	122.273	124.278	123.352	119.189	327.082	251.262	366.684	363.299	225	-1.42	0.344	-4.12	3.72e-05	0.00147
ZFP36	1560.47	2770.82	1149.74	760.848	331.442	331.886	317.634	344.805	946	2.23	0.542	4.12	3.72e-05	0.00147
LPIN1	63.335	38.306	85.728	65.971	229.832	269.129	202.679	217.687	147	-1.87	0.453	-4.12	3.77e-05	0.00148
APOB	174.634	145.841	149.58	228.48	1126.22	1167.87	1918.32	292.461	650	-2.69	0.652	-4.12	3.78e-05	0.00149
PIP	0.619667	0	1.286	0.573	37.1087	68.363	0	42.963	18.9	-5.95	1.44	-4.12	3.82e-05	0.0015
DLX3	43.349	34.47	30.409	65.168	2.05967	0	3.984	2.195	22.7	4.49	1.1	4.1	4.07e-05	0.00159
TENT5C	61.1793	43.079	85.036	55.423	414.74	662.835	100.668	480.717	238	-2.77	0.674	-4.1	4.1e-05	0.0016
RPS12	6909.93	6828.39	6573.53	7327.88	2104.9	3181.31	1713.19	1420.21	4510	1.72	0.418	4.1	4.11e-05	0.0016
GJB4	114.149	92.284	91.366	158.797	21.6653	10.2	28.209	26.587	67.9	2.39	0.583	4.1	4.13e-05	0.0016
TBC1D1	35.7927	21.037	50.572	35.769	204.559	173.149	90.898	349.629	120	-2.54	0.62	-4.1	4.15e-05	0.00161
MECOM	30.245	12.929	35.533	42.273	205.384	279.804	70.853	265.495	118	-2.77	0.677	-4.1	4.17e-05	0.00161
EPN2	174.767	167.35	161.963	194.987	55.9783	51.859	73.167	42.909	115	1.7	0.415	4.1	4.19e-05	0.00161
CYBB	47.3213	42.725	43.807	55.432	632.712	499.617	36.225	1362.29	340	-3.75	0.915	-4.09	4.26e-05	0.00163
MB	0.476	0	0.855	0.573	21.187	40.741	4.001	18.819	10.8	-5.56	1.36	-4.09	4.25e-05	0.00163
VSIG4	6.43967	9.083	1.573	8.663	155.478	114.618	3.798	348.017	81	-4.6	1.12	-4.09	4.24e-05	0.00163
DSC1	5807.71	5819.9	6582.76	5020.45	299.877	2.559	537.348	359.725	3050	4.28	1.05	4.09	4.4e-05	0.00168
ALDH1A1	53.8423	21.347	80.795	59.385	354.39	396.816	136.353	530.001	204	-2.73	0.668	-4.08	4.41e-05	0.00168
CLU	526.174	399.609	758.403	420.509	3144.4	5210.76	948.344	3274.11	1840	-2.58	0.632	-4.08	4.43e-05	0.00168
ETV7	42.7947	45.857	55.179	27.348	1.07167	0	0	3.215	21.9	4.65	1.14	4.07	4.62e-05	0.00175
RNF139	119.659	147.927	118.812	92.239	29.5463	33.785	19.987	34.867	74.6	1.98	0.485	4.07	4.62e-05	0.00175
BSPRY	88.4867	91.782	86.368	87.31	20.8207	20.2	15.928	26.334	54.7	2.02	0.496	4.07	4.7e-05	0.00177
F5	4.72167	1.81	8.927	3.428	41.3887	48.442	40.278	35.446	23.1	-3.13	0.768	-4.07	4.71e-05	0.00177
RNF207	8.472	2.856	13.093	9.467	80.0523	27.784	91.744	120.629	44.3	-3.23	0.794	-4.07	4.78e-05	0.00179
RPL7	6520.83	6872.65	6449.06	6240.78	2279.22	3174.7	1998.19	1664.78	4400	1.52	0.373	4.07	4.79e-05	0.00179
HSPB1	980.041	861.436	917.966	1160.72	289.911	217.126	441.675	210.933	635	1.77	0.435	4.06	4.82e-05	0.0018
LY6G6C	633.832	579.511	711.654	610.33	49.3863	0	94.33	53.829	342	3.7	0.91	4.06	4.85e-05	0.00181
KCNJ5	2.27667	0	3.402	3.428	37.075	28.047	32.22	50.958	19.7	-4.08	1	-4.06	4.9e-05	0.00182
RAP2B	596.833	951.553	442.479	396.468	149.897	114.735	173.227	161.729	373	2	0.492	4.06	4.92e-05	0.00182
TLR4	33.6893	19.742	45.41	35.916	233.998	315.009	56.223	330.761	134	-2.81	0.692	-4.06	4.97e-05	0.00184
CLIC5	5.11067	1.319	11.661	2.352	56.5127	50.882	46.943	71.713	30.8	-3.51	0.865	-4.06	4.99e-05	0.00184
ARRB2	29.8643	26.48	29.256	33.857	148.948	161.738	51.774	233.333	89.4	-2.36	0.583	-4.06	5.01e-05	0.00184
CD68	33.3633	18.712	36.801	44.577	489.705	210.048	41.424	1217.64	262	-3.88	0.958	-4.05	5.04e-05	0.00185
ABHD5	574.916	590.572	558.171	576.006	135.074	82.337	245.903	76.982	355	2.15	0.532	4.05	5.14e-05	0.00188
DMRT3	0.568	0	1.704	0	23.0483	38.245	12.065	18.835	11.8	-5.32	1.31	-4.05	5.15e-05	0.00188
TTC12	13.7943	10.974	17.951	12.458	75.6527	57.991	120.349	48.618	44.7	-2.36	0.583	-4.05	5.15e-05	0.00188
NPHP4	8.07333	7.424	10.049	6.747	42.6627	39.225	31.91	56.853	25.4	-2.41	0.595	-4.05	5.17e-05	0.00188
CIITA	36.897	35.313	55.511	19.867	256.804	315.918	69.762	384.733	147	-2.8	0.693	-4.05	5.2e-05	0.00189
HK3	0.919667	0.288	2.016	0.455	23.7693	3.228	14.799	53.281	12.3	-5.46	1.35	-4.05	5.23e-05	0.0019
KEL	0.18	0.248	0.292	0	33.152	3.495	0	95.961	16.7	-7.29	1.8	-4.04	5.25e-05	0.0019
HDAC9	4.74667	2.57	8.445	3.225	58.341	19.781	27.082	128.16	31.5	-3.69	0.913	-4.04	5.27e-05	0.0019
ADA2	23.6513	24.271	26.749	19.934	113.883	164.653	28.194	148.801	68.8	-2.38	0.591	-4.04	5.46e-05	0.00196
CLDN4	239.394	345.384	207.84	164.957	48.5483	75.296	21.189	49.16	144	2.27	0.563	4.03	5.47e-05	0.00196
COL11A1	107.402	215.783	69.642	36.781	9.099	5.638	19.614	2.045	58.3	4.2	1.04	4.03	5.48e-05	0.00196
AFP	11.8827	11.463	6.824	17.361	123.718	107.008	243.425	20.722	67.8	-3.37	0.837	-4.03	5.61e-05	0.002
CCL15	0	0	0	0	12.2203	22.77	3.451	10.44	6.11	-7.23	1.79	-4.03	5.6e-05	0.002
ZBED3	14.9953	11.584	20.832	12.57	77.9383	104.527	36.244	93.044	46.5	-2.4	0.596	-4.03	5.65e-05	0.00201
CEACAM3	0	0	0	0	17.541	20.019	0	32.604	8.77	-7.78	1.93	-4.02	5.72e-05	0.00203
RPL21P16	1791.75	1868.81	1769.4	1737.04	571.59	821.426	532.533	360.81	1180	1.65	0.411	4.02	5.85e-05	0.00207
PODXL	92.3737	51.463	140.289	85.369	512.715	803.498	202.574	532.073	303	-2.48	0.616	-4.02	5.87e-05	0.00208
PHLDA1	722.106	1506.12	441.025	219.177	101.612	80.932	106.44	117.465	412	2.83	0.704	4.02	5.92e-05	0.00209
PPP1R9A	8.55733	0.216	23.758	1.698	233.478	167.396	98.764	434.273	121	-4.77	1.19	-4.02	5.94e-05	0.00209
GFOD2	197.017	264.636	164.996	161.419	54.1907	58.708	38.3	65.564	126	1.84	0.458	4.01	5.97e-05	0.0021
CD163	33.328	29.871	25.837	44.276	611.252	586.801	10.091	1236.86	322	-4.2	1.05	-4.01	6.07e-05	0.00213
SLC44A4	7.19533	3.511	16.14	1.935	104.481	148.472	18.976	145.995	55.8	-3.85	0.961	-4.01	6.17e-05	0.00216
ALOX12B	227.469	362.022	211.739	108.646	20.799	0	40.408	21.989	124	3.53	0.881	4	6.24e-05	0.00218
FTL	1304.01	883.311	1514.73	1514	10814.5	7075.17	2047.16	23321	6060	-3.05	0.764	-3.99	6.47e-05	0.00225
GID4	131.147	93.341	190.124	109.976	30.566	35.216	33.362	23.12	80.9	2.13	0.533	4	6.46e-05	0.00225
TMEM37	3.669	1.494	2.582	6.931	45.0007	83.754	13.889	37.359	24.3	-3.61	0.903	-3.99	6.49e-05	0.00225
SIGLEC1	1.987	0	2.321	3.64	89.137	130.676	0	136.735	45.6	-5.52	1.38	-3.99	6.51e-05	0.00225
FYB2	6.74567	0	19.606	0.631	204.912	189.398	253.482	171.857	106	-4.91	1.23	-3.99	6.66e-05	0.0023
LRRC74B	0	0	0	0	16.9223	1.348	9.533	39.886	8.46	-7.75	1.94	-3.99	6.7e-05	0.00231
APOH	11.1073	13.904	8.996	10.422	85.854	85.331	148.915	23.316	48.5	-2.9	0.729	-3.98	6.76e-05	0.00232
FAM45A	202.162	220.605	183.178	202.703	69.1393	68.545	87.756	51.117	136	1.6	0.402	3.98	6.77e-05	0.00232
AL109918.1	0.884667	0.287	1.01	1.357	21.5683	43.43	6.368	14.907	11.2	-4.49	1.13	-3.98	6.79e-05	0.00232
TJP2	530.17	653.818	494.869	441.822	187.753	151.901	239.569	171.788	359	1.51	0.379	3.98	6.8e-05	0.00232
PLCB2	5.02667	8.572	3.27	3.238	37.1973	43.314	16.885	51.393	21.1	-3.07	0.772	-3.98	6.82e-05	0.00232
CHIC2	132.158	131.15	152.372	112.951	31.1277	29.4	17.776	46.207	81.6	2.01	0.505	3.98	6.89e-05	0.00234
FAM162A	271.457	277.187	282.167	255.016	95.7173	101.605	117.447	68.1	184	1.54	0.386	3.98	6.94e-05	0.00235
UNC93B1	2.05067	0.483	4.654	1.015	28.9637	24.665	30.679	31.547	15.5	-3.96	0.996	-3.98	6.96e-05	0.00235
CYSRT1	34.4353	40.07	33.681	29.555	1.25167	2.617	0	1.138	17.8	4.66	1.17	3.98	7.02e-05	0.00237
GBP2	440.788	561.05	381.283	380.032	155.882	132.476	152.846	182.325	298	1.49	0.376	3.98	7.03e-05	0.00237
SLC34A2	224.075	67.831	582.063	22.331	4029.69	4962.47	804.448	6322.14	2130	-4.17	1.05	-3.97	7.07e-05	0.00238
STK24	535.17	633.495	449.198	522.817	214.521	208.596	202.114	232.854	375	1.31	0.331	3.97	7.09e-05	0.00238
CTSS	92.8	59.531	123.246	95.623	861.725	522.49	131.833	1930.85	477	-3.23	0.812	-3.97	7.14e-05	0.00239
CCNJL	7.198	7.225	9.285	5.084	44.772	68.006	35.843	30.467	26	-2.56	0.644	-3.97	7.16e-05	0.00239
PLEKHO1	21.9173	19.09	25.895	20.767	93.3633	105.184	44.405	130.501	57.6	-2.14	0.539	-3.97	7.17e-05	0.00239
RAB25	409.911	452.254	421.509	355.97	104.812	129.015	138.197	47.225	257	2.01	0.506	3.97	7.2e-05	0.0024
SERPINF2	2.36833	2.544	1.693	2.868	28.2007	35.776	39.942	8.884	15.3	-3.53	0.889	-3.97	7.32e-05	0.00243
ARHGEF40	15.9523	12.633	20.181	15.043	67.3943	70.832	80.374	50.977	41.7	-2.04	0.515	-3.96	7.41e-05	0.00246
CLDN10	0.525	0.724	0.851	0	25.7563	40.748	0	36.521	13.1	-5.58	1.41	-3.96	7.5e-05	0.00246
CXCL6	6.29267	6.423	11.329	1.126	106.323	130.371	7.893	180.706	56.3	-4.08	1.03	-3.96	7.48e-05	0.00246
JRK	7.504	6.387	8.264	7.861	49.7053	45.18	18.669	85.267	28.6	-2.75	0.696	-3.96	7.51e-05	0.00246
PPP1R16B	10.7	5.166	22.617	4.317	142.124	137.714	20.283	268.374	76.4	-3.73	0.942	-3.96	7.48e-05	0.00246
RAB10	773.693	985.017	742.706	593.357	290.947	287.212	316.441	269.188	532	1.42	0.358	3.96	7.51e-05	0.00246
SIAH2	279.972	302.096	287.547	250.274	107.117	90.828	115.388	115.135	194	1.39	0.35	3.96	7.47e-05	0.00246
NCEH1	24.2287	27.77	27.469	17.447	248.178	202.677	27.083	514.773	136	-3.36	0.849	-3.96	7.6e-05	0.00248
KIF21A	491.203	444.269	649.847	379.494	108.558	42.852	129.131	153.691	300	2.17	0.55	3.95	7.76e-05	0.00253
GCH1	165.114	304.148	88.591	102.604	26.4357	28.528	18.756	32.023	95.8	2.61	0.661	3.95	7.84e-05	0.00255
IP6K3	3.39233	1.435	4.214	4.528	27.3607	26.229	27.859	27.994	15.4	-3.04	0.771	-3.94	8e-05	0.0026
ARHGAP44	25.4123	25.91	21.631	28.696	84.4257	97.644	64.192	91.441	54.9	-1.77	0.45	-3.94	8.07e-05	0.00261
KCNJ18	30.2563	31.15	36.182	23.437	1.33867	0	4.016	0	15.8	5.22	1.33	3.94	8.09e-05	0.00262
IPO5P1	37.3047	28.614	50.965	32.335	6.039	5.256	8.293	4.568	21.7	2.69	0.684	3.94	8.24e-05	0.00265
LCE3D	32.292	64.328	25.137	7.411	0	0	0	0	16.1	6.29	1.6	3.94	8.23e-05	0.00265
FAM110C	232.256	274.218	213.255	209.295	34.526	28.135	68.108	7.335	133	2.82	0.717	3.94	8.3e-05	0.00267
DNAH12	2.56233	0.621	3.422	3.644	81.4093	4.988	13.738	225.502	42	-5.05	1.28	-3.93	8.34e-05	0.00267
FOXG1	3.81733	1.086	8.08	2.286	40.2303	38.238	28.181	54.272	22	-3.42	0.87	-3.93	8.52e-05	0.00273
C16orf89	0.08	0	0	0.24	18.7073	12.473	0	43.649	9.39	-7.34	1.87	-3.93	8.59e-05	0.00274
EPB41L1	54.2843	58.077	49.696	55.08	149.587	157.886	119.547	171.329	102	-1.49	0.379	-3.93	8.65e-05	0.00276
SSH2	119.217	136.421	111.382	109.847	326.009	333.444	237.919	406.663	223	-1.47	0.375	-3.93	8.66e-05	0.00276
PRSS23	86.944	53.04	164.218	43.574	700.128	1190.29	169.978	740.118	394	-3.01	0.767	-3.92	8.69e-05	0.00276
FKBP10	12.4167	14.674	8.641	13.935	61.938	76.018	74.037	35.759	37.2	-2.29	0.585	-3.91	9.07e-05	0.00287
RERE	138.514	99.821	123.248	192.474	436.11	347.309	529.667	431.355	287	-1.65	0.421	-3.91	9.13e-05	0.00289
ELOF1	169.652	196.069	174.532	138.355	53.741	51.091	46.681	63.451	112	1.63	0.417	3.91	9.3e-05	0.00293
CCDC170	5.325	1.241	6.123	8.611	106.282	145.788	2.761	170.298	55.8	-4.38	1.12	-3.9	9.52e-05	0.00299
INSR	169.111	148.871	196.13	162.333	407.549	419.907	361.176	441.563	288	-1.28	0.328	-3.9	9.52e-05	0.00299
CPLANE1	180.455	120.067	222.896	198.401	598.283	413.488	577.072	804.29	389	-1.73	0.444	-3.9	9.55e-05	0.00299
RIOK1	281.829	380.035	278.99	186.463	85.8117	74.488	101.982	80.965	184	1.73	0.444	3.9	9.6e-05	0.00301
ARHGAP45	4.667	5.425	4.405	4.171	31.1557	23.77	39.715	29.982	17.9	-2.65	0.679	-3.9	9.65e-05	0.00301
KLHL6	17.7417	6.917	27.686	18.622	148.374	133.857	36.143	275.121	83.1	-3.09	0.792	-3.9	9.75e-05	0.00304
FAM89A	223.645	268.49	243.56	158.885	38.751	20.433	80.439	15.381	131	2.62	0.673	3.89	9.97e-05	0.0031
APOA2	15.6833	16.332	13.521	17.197	109.746	111.61	190.235	27.394	62.7	-2.78	0.716	-3.89	0.000101	0.00313
CHST9	14.5413	2.088	32.584	8.952	216.057	348.472	38.047	261.651	115	-3.88	0.999	-3.89	0.000102	0.00315
S100A14	1286.61	1199.76	1254.58	1405.5	269.801	138.622	524.137	146.644	778	2.27	0.584	3.89	0.000102	0.00315
AVPR1A	59.2217	14.296	47.012	116.357	3.64167	4.475	3.534	2.916	31.4	4.05	1.04	3.88	0.000103	0.00315
C6	0.100333	0	0.301	0	35.14	1.806	0	103.614	17.6	-7.96	2.05	-3.88	0.000103	0.00315
CDH6	45.9113	25.458	102.157	10.119	654.175	538.649	80.613	1343.26	350	-3.83	0.987	-3.88	0.000103	0.00315
GALNT7	31.349	21.987	29.528	42.532	139.742	71.762	177.028	170.436	85.5	-2.13	0.549	-3.88	0.000103	0.00315
PTP4A1	1051.07	1393.78	1058.54	700.91	361.169	366.166	407.37	309.97	706	1.55	0.398	3.88	0.000103	0.00315
RAI1	23.8943	26.07	18.439	27.174	148.286	108.252	279.6	57.006	86.1	-2.5	0.643	-3.88	0.000103	0.00315
RNASE7	48.7227	50.214	67.889	28.065	4.455	0	11.355	2.01	26.6	4.05	1.04	3.88	0.000103	0.00315
TMEM106B	584.744	577.912	614.825	561.495	168.533	194.774	228.129	82.696	377	1.83	0.471	3.88	0.000104	0.00317
MS4A14	1.96633	1.548	1.907	2.444	39.4467	78.964	0	39.376	20.7	-4.36	1.12	-3.88	0.000104	0.00318
ARHGAP15	7.64733	6.22	11.693	5.029	45.0767	34.161	35.845	65.224	26.4	-2.61	0.674	-3.88	0.000105	0.0032
DUSP2	328.728	363.713	301.298	321.173	57.179	12.542	111.027	47.968	193	2.57	0.663	3.88	0.000106	0.00321
PGLYRP3	73.4207	59.129	94.733	66.4	7.40567	0	20.005	2.212	40.4	3.64	0.939	3.88	0.000107	0.00321
SERPINB2	2735.32	5439.47	1733.87	1032.63	283.681	51.513	544.721	254.81	1510	3.28	0.847	3.88	0.000106	0.00321
BHLHE41	14.0317	6.882	24.085	11.128	117.45	70.026	38.439	243.885	65.7	-3.11	0.803	-3.87	0.000107	0.00323
FAM227A	2.23267	2.139	1.953	2.606	104.717	0	7.936	306.214	53.5	-5.53	1.43	-3.87	0.000107	0.00323
PGAM1	646.484	785.18	670.117	484.155	245.148	215.092	255.205	265.146	446	1.4	0.361	3.87	0.000108	0.00323
PRNP	725.37	1207.05	520.259	448.798	191.379	184.902	206.633	182.602	458	1.93	0.497	3.87	0.000108	0.00323
FAM124A	4.506	0.311	7.802	5.405	61.4667	103.707	25.51	55.183	33	-3.8	0.981	-3.87	0.000109	0.00325
IL1RN	346.37	477.277	378.457	183.377	64.8963	22.324	101.42	70.945	206	2.45	0.633	3.87	0.000109	0.00326
ARHGEF5	281.051	265.447	239.902	337.803	98.5523	123.019	79.139	93.499	190	1.51	0.39	3.87	0.00011	0.00327
FAM53B	30.1577	21.997	34.831	33.645	103.225	87.929	122.801	98.946	66.7	-1.76	0.455	-3.87	0.000111	0.00329
ANXA9	95.3063	85.241	113.47	87.208	24.2933	30.44	15.98	26.46	59.8	1.93	0.499	3.86	0.000112	0.00331
EPS8	102.765	74.831	95.865	137.6	331.979	440.508	237.504	317.926	217	-1.7	0.441	-3.86	0.000112	0.00331
CFAP58	1.11767	0.362	1.276	1.715	21.706	7.646	12.067	45.405	11.4	-4.39	1.14	-3.86	0.000113	0.00334
LCP2	18.3537	18.309	17.306	19.446	188.633	65.947	35.982	463.971	103	-3.37	0.873	-3.86	0.000113	0.00334
TF	51.8443	41.53	55.968	58.035	326.963	325.102	578.423	77.364	189	-2.65	0.685	-3.86	0.000113	0.00334
GJB5	96.5067	89.596	110.057	89.867	16.6697	5.092	36.064	8.853	56.6	2.7	0.701	3.86	0.000115	0.00337
ITGAX	20.4783	9.03	22.976	29.429	358.183	77.585	26.074	970.891	189	-4.14	1.07	-3.86	0.000115	0.00337
CSRNP1	189.292	296.263	157.862	113.751	35.842	30.583	60.332	16.611	113	2.48	0.643	3.86	0.000115	0.00338
LOXL4	6.47933	1.811	11.912	5.715	50.9927	63.72	48.281	40.977	28.7	-2.98	0.772	-3.85	0.000116	0.0034
DAPK1	41.7337	21.303	52.277	51.621	296.037	73.863	539.121	275.128	169	-2.8	0.726	-3.85	0.000117	0.00341
RSPH4A	0.949667	0	1.883	0.966	40.5537	4.509	7.172	109.98	20.8	-5.48	1.42	-3.85	0.000117	0.00341
VDR	161.855	203.114	133.384	149.067	50.033	37.833	63.726	48.54	106	1.72	0.446	3.85	0.000117	0.00341
NLRP10	209.175	244.629	199.163	183.732	18.2897	2.529	3.993	48.347	114	3.38	0.878	3.85	0.000118	0.00341
ANKRD36BP2	15.3017	9.509	15.608	20.788	101.968	200.25	41.058	64.596	58.6	-2.74	0.712	-3.85	0.000118	0.00343
UQCRFS1	226.003	244.116	224.677	209.216	87.6287	99.393	80.438	83.055	157	1.37	0.355	3.85	0.000119	0.00343
IER2	399.527	349.89	297.081	551.611	126.791	97.808	157.991	124.574	263	1.66	0.433	3.84	0.000121	0.00348
FNTB	110.533	92.372	153.201	86.027	25.094	39.065	18.121	18.096	67.8	2.16	0.562	3.84	0.000121	0.00349
SH3BP2	58.9913	64.868	44.954	67.152	208.531	259.325	236.653	129.616	134	-1.78	0.464	-3.84	0.000122	0.00351
ZNF740	11.7727	17.997	5.742	11.579	82.5587	45.445	150.655	51.576	47.2	-2.73	0.711	-3.84	0.000123	0.00353
FUCA1	39.4307	38.414	47.278	32.6	182.51	193.616	68.276	285.638	111	-2.23	0.58	-3.84	0.000124	0.00355
FER1L4	1.54133	0.568	1.908	2.148	35.638	71.02	0	35.894	18.6	-4.58	1.19	-3.84	0.000125	0.00357
ATP6V1G1	297.332	359.52	279.894	252.583	112.856	118.091	102.885	117.592	205	1.39	0.363	3.84	0.000125	0.00357
MS4A7	16.3787	10.611	23.398	15.127	137.634	196.203	17.341	199.359	77	-3.09	0.805	-3.83	0.000126	0.00358
BPIFB2	1.38433	1.45	2.131	0.572	21.288	28.019	28.096	7.749	11.3	-3.86	1.01	-3.83	0.000127	0.00361
TLR1	18.778	15.42	16.701	24.213	147.154	80.936	35.352	325.173	83	-3	0.783	-3.83	0.000127	0.00361
TBC1D23	314.868	347.446	369.057	228.102	111.115	94.777	128.098	110.469	213	1.52	0.397	3.83	0.000128	0.00363
AKAP6	10.0643	10.435	10.998	8.76	108.814	20.084	224.818	81.541	59.4	-3.13	0.817	-3.83	0.000129	0.00365
NBEA	24.942	11.344	30.641	32.841	188.286	127.984	55.45	381.425	107	-2.95	0.77	-3.83	0.000129	0.00365
POU2F1	97.925	59.932	142.53	91.313	383.627	227.658	504.09	419.132	241	-1.96	0.512	-3.83	0.000129	0.00365
MERTK	16.1913	15.62	18.318	14.636	105.567	153.372	20.285	143.045	60.9	-2.72	0.713	-3.82	0.000132	0.00372
PARVG	5.10233	4.65	4.935	5.722	39.57	34.92	10.16	73.63	22.3	-3.03	0.792	-3.82	0.000133	0.00372
DAB2	60.2237	48.349	74.537	57.785	725.285	1223.23	27.358	925.27	393	-3.59	0.94	-3.82	0.000134	0.00377
CHST1	24.9107	15.544	28.265	30.923	0.929333	1.081	1.707	0	12.9	4.87	1.28	3.82	0.000135	0.00377
CDHR3	5.729	3.504	5.92	7.763	124.834	2.365	44.042	328.095	65.3	-4.47	1.17	-3.82	0.000135	0.00378
CCDC181	4.14267	3.683	5.895	2.85	27.9853	26.661	31.878	25.417	16.1	-2.71	0.711	-3.82	0.000136	0.00378
PABPC1L	14.5207	10.662	18.266	14.634	59.8627	46.908	52.362	80.318	37.2	-2.06	0.539	-3.81	0.000137	0.0038
NEDD9	107.682	130.648	128.613	63.786	340.098	385.628	285.52	349.147	224	-1.66	0.435	-3.81	0.000138	0.00384
ALDH1A3	82.2473	64.545	131.447	50.75	365.535	575.78	234.445	286.381	224	-2.15	0.564	-3.81	0.000138	0.00384
AC010761.1	3.143	4.137	1.701	3.591	42.0103	59.431	58.377	8.223	22.6	-3.57	0.938	-3.81	0.000139	0.00385
PLEK	15.215	21.734	13.62	10.291	197.899	168.189	8.041	417.467	107	-3.71	0.974	-3.81	0.00014	0.00388
TMEM45B	169.148	193.044	183.626	130.773	30.2793	16.492	14.861	59.485	99.7	2.4	0.631	3.81	0.00014	0.00388
INHBB	17.4177	9.054	32.338	10.861	140.634	219.181	32.178	170.543	79	-3.02	0.794	-3.81	0.000142	0.0039
NIPAL1	135.167	163.988	140.078	101.436	36.916	42.819	38.843	29.086	86	1.97	0.519	3.8	0.000142	0.00392
ST18	0.719333	0.706	1.452	0	34.1527	14.566	0	87.892	17.4	-5.48	1.44	-3.8	0.000145	0.00397
CFAP54	38.083	29.831	41.658	42.76	138.833	82.695	134.69	199.114	88.5	-1.89	0.497	-3.79	0.000148	0.00404
KLK1	134.342	125.352	109.793	167.881	22.7433	5.184	48.807	14.239	78.5	2.68	0.707	3.79	0.000148	0.00404
PPP3CA	664.764	909.53	546.823	537.938	161.84	149.935	259.945	75.641	413	2.07	0.544	3.8	0.000147	0.00404
SIDT1	9.618	6.895	5.075	16.884	88.0157	26.672	51.098	186.277	48.8	-3.25	0.856	-3.79	0.000149	0.00406
AC092821.1	3.39333	4.26	1.963	3.957	24.6343	19.423	28.113	26.367	14	-2.87	0.756	-3.79	0.00015	0.00408
LCE1A	23.2053	20.942	38.425	10.249	0	0	0	0	11.6	5.81	1.53	3.79	0.00015	0.00408
NQO1	24.5393	21.85	24.774	26.994	80.2277	93.516	82.225	64.942	52.4	-1.69	0.447	-3.79	0.00015	0.00408
KLHL18	243.252	225.752	288.347	215.657	56.53	42.294	29.038	98.258	150	2.06	0.544	3.79	0.000152	0.00412
MFSD4A	23.7723	10.261	45.696	15.36	129.661	146.648	102.719	139.615	76.7	-2.46	0.651	-3.79	0.000153	0.00413
EIF5B	824.577	1169.93	788.095	515.707	254.152	204.864	233.636	323.956	539	1.7	0.448	3.78	0.000154	0.00415
MAP4K1	1.90867	1.552	1.892	2.282	18.09	20.362	13.319	20.589	10	-3.29	0.87	-3.78	0.000154	0.00415
SLC25A5	964.434	1144.01	974.708	774.589	353.943	279.964	478.159	303.705	659	1.46	0.386	3.78	0.000154	0.00415
ANPEP	21.062	25.518	18.484	19.184	139.123	261.292	32.594	123.483	80.1	-2.71	0.716	-3.78	0.000155	0.00416
THG1L	68.8717	79.727	84.185	42.703	14.282	19.132	12.075	11.639	41.6	2.28	0.603	3.78	0.000155	0.00416
ZNF19	2.10333	1.037	2.414	2.859	26.366	9.881	14.267	54.95	14.2	-3.77	0.998	-3.78	0.000157	0.00419
NPL	21.1367	19.406	22.489	21.515	167.185	147.031	23.018	331.505	94.2	-3	0.795	-3.77	0.000161	0.00429
SRSF2	670.635	848.867	770.572	392.466	217.813	242.116	220.766	190.556	444	1.63	0.431	3.77	0.000161	0.00429
STAG3L5P	15.4847	10.096	14.947	21.411	70.747	40.852	78.205	93.184	43.1	-2.21	0.585	-3.77	0.000161	0.00429
C2	4.60133	2.556	9.348	1.9	41.3057	41.752	20.72	61.445	23	-3.21	0.852	-3.77	0.000163	0.00432
TMEM54	103.215	111.378	94.113	104.154	32.003	40.452	30.147	25.41	67.6	1.72	0.457	3.77	0.000163	0.00432
UQCRH	355.481	394.75	339.936	331.756	122.762	155.914	134.419	77.954	239	1.56	0.413	3.77	0.000164	0.00435
CYP27A1	12.1413	4.79	17.977	13.657	108.749	64.745	28.572	232.93	60.4	-3.19	0.847	-3.77	0.000167	0.0044
KLRK1	2.33967	1.802	2.872	2.345	40.237	41.747	0	78.964	21.3	-4.15	1.1	-3.76	0.000171	0.00451
DCC	1.057	0	2.206	0.965	39.5723	22.792	1.702	94.223	20.3	-5.18	1.38	-3.76	0.000171	0.00452
CYP2C9	2.442	3.107	2.469	1.75	42.9943	38.01	0	90.973	22.7	-4.17	1.11	-3.76	0.000172	0.00452
PYDC1	20.823	21.774	11.48	29.215	0	0	0	0	10.4	5.65	1.5	3.75	0.000175	0.0046
SULT1A1	9.31067	2.566	10.791	14.575	60.123	59.687	51.773	68.909	34.7	-2.72	0.724	-3.75	0.000175	0.0046
TCF25	118.172	103.948	131.002	119.565	316.716	235.694	306.061	408.394	217	-1.43	0.382	-3.75	0.000176	0.00462
TMPRSS11D	78.886	148.715	39.09	48.853	5.47533	0	2.651	13.775	42.2	3.81	1.02	3.74	0.000181	0.00472
ENPP5	3.677	1.661	9.37	0	88.7707	155.339	8.973	102	46.2	-4.58	1.22	-3.74	0.000181	0.00472
TTYH3	20.0513	27.723	18.548	13.883	80.962	57.804	76.73	108.352	50.5	-2.03	0.541	-3.74	0.000182	0.00473
RAP2C	293.398	307.385	332.302	240.508	66.4117	62.7	24.851	111.684	180	2.12	0.567	3.74	0.000182	0.00475
EREG	1526.75	3047.75	994.46	538.043	93.3423	4.448	247.87	27.709	810	4.07	1.09	3.74	0.000186	0.00483
STRADB	9.97233	4.478	10.058	15.381	70.057	126.227	13.651	70.293	40	-2.92	0.782	-3.74	0.000186	0.00483
RPS26	976.081	790.229	585.394	1552.62	267.996	291.481	324.462	188.046	622	1.87	0.501	3.74	0.000187	0.00485
USP6NL	238.728	267.797	269.95	178.438	85.409	72.576	90.003	93.648	162	1.48	0.397	3.74	0.000188	0.00485
PIM1	204.785	221.731	222.288	170.336	72.314	53.335	84.145	79.462	139	1.5	0.403	3.73	0.000188	0.00485
ANKRD1	2.686	5.075	2.983	0	53.5543	38.224	112.472	9.967	28.1	-4.25	1.14	-3.73	0.00019	0.00488
C8orf34	5.78633	4.682	7.959	4.718	33.4627	35.307	19.892	45.189	19.6	-2.56	0.686	-3.73	0.00019	0.00488
DEFB103B	35.9977	88.511	14.924	4.558	0	0	0	0	18	6.45	1.73	3.73	0.00019	0.00488
ADCY6	20.649	21.472	9.201	31.274	99.0543	72.919	112.366	111.878	59.9	-2.27	0.609	-3.73	0.000192	0.00492
PPIF	435.04	685.353	432.398	187.369	92.5977	53.383	135.834	88.576	264	2.25	0.604	3.73	0.000193	0.00494
RGPD8	68.41	55.409	80.26	69.561	176.129	169.017	176.086	183.283	122	-1.37	0.367	-3.73	0.000193	0.00494
UCP2	9.46533	5.084	14.533	8.779	61.6383	78.898	17.831	88.186	35.6	-2.76	0.74	-3.73	0.000194	0.00494
LGALSL	772.905	1236.07	559.215	523.428	139.64	38.814	218.781	161.326	456	2.5	0.671	3.72	0.000196	0.00498
SMAD9	21.9943	14.146	27.792	24.045	166.024	347.381	112.959	37.733	94	-2.91	0.783	-3.72	0.000197	0.005
OLFM4	0.604	1.812	0	0	20.8447	25.502	28.167	8.865	10.7	-4.95	1.33	-3.72	0.000197	0.005
TMTC3	432.974	372.679	506.794	419.45	150.167	96.612	202.238	151.651	292	1.54	0.413	3.72	0.000197	0.005
MX2	8.081	11.51	10.385	2.348	67.4887	34.373	39.059	129.034	37.8	-3.12	0.838	-3.72	0.000199	0.00503
ADGRE3	1.53233	0.771	0.784	3.042	36.914	30.089	0	80.653	19.2	-4.68	1.26	-3.72	0.000201	0.00505
NLRX1	56.9873	70.408	49.748	50.806	11.9027	15.519	12.249	7.94	34.4	2.34	0.63	3.72	0.0002	0.00505
TFAP2C	112.187	167.708	105.97	62.884	23.0487	33.129	16.084	19.933	67.6	2.28	0.612	3.72	0.0002	0.00505
ATP6V0E2	7.84367	4.962	10.97	7.599	38.8917	40.333	31.827	44.515	23.4	-2.34	0.629	-3.72	0.000201	0.00506
VMO1	3.57467	4.671	4.823	1.23	36.0267	39.459	8.509	60.112	19.8	-3.35	0.902	-3.72	0.000201	0.00506
SLC38A6	18.341	17.857	18.276	18.89	87.898	43.071	66.202	154.421	53.1	-2.29	0.617	-3.72	0.000202	0.00507
LRRC25	1.07	1.83	1.38	0	23.0893	22.003	4.335	42.93	12.1	-4.41	1.19	-3.72	0.000203	0.00508
PA2G4	781.72	989.4	749.235	606.525	259.527	165.875	351.01	261.697	521	1.6	0.43	3.71	0.000204	0.00509
UCHL3	122.535	127.564	140.661	99.38	31.994	51.286	19.457	25.239	77.3	1.94	0.522	3.71	0.000204	0.00509
ELOVL1	184.083	193.248	191.541	167.459	62.6107	81.313	42.023	64.496	123	1.53	0.412	3.71	0.000205	0.00511
JDP2	17.3423	23.69	15.27	13.067	64.3663	68.544	57.35	67.205	40.9	-1.89	0.51	-3.71	0.000207	0.00514
OGG1	12.5617	11.071	12.629	13.985	54.7833	50.202	76.755	37.393	33.7	-2.05	0.553	-3.71	0.000208	0.00517
AC126755.1	6.171	5.688	5.776	7.049	45.2163	14.488	28.167	92.994	25.7	-2.93	0.79	-3.71	0.00021	0.00521
CD84	24.585	23.555	25.862	24.338	465.388	158.013	6.782	1231.37	245	-4.24	1.15	-3.71	0.000211	0.00522
TECPR1	6.60367	3.734	10.44	5.637	42.922	31.816	24.582	72.368	24.8	-2.79	0.752	-3.7	0.000212	0.00524
WIPF1	83.806	61.179	112.166	78.073	404.295	480.459	122.782	609.643	244	-2.28	0.616	-3.7	0.000213	0.00525
SLC39A6	755.233	813.756	762.727	689.217	253.292	163.982	385.598	210.297	504	1.59	0.43	3.7	0.000215	0.00529
CRKL	501.254	550.559	520.137	433.066	213.96	187.709	209.504	244.668	358	1.22	0.33	3.7	0.000216	0.0053
C15orf48	154.924	223.412	138.009	103.352	29.879	13.5	25.996	50.141	92.4	2.32	0.628	3.7	0.000216	0.00531
CD8B2	0.525	0.724	0.851	0	18.3737	35.693	16.105	3.323	9.45	-5.02	1.36	-3.7	0.000217	0.00531
ZAP70	0.584333	0	0.846	0.907	13.8583	12.569	16.547	12.459	7.22	-4.53	1.22	-3.7	0.000217	0.00531
MCUR1	283.105	254.059	392.531	202.724	82.3047	98.18	51.114	97.62	183	1.77	0.48	3.7	0.000218	0.00532
CFAP221	1.85133	0.734	3.448	1.372	32.8907	2.679	42.779	53.214	17.4	-4.13	1.12	-3.7	0.000219	0.00534
CMAHP	50.6607	15.393	67.335	69.254	250.022	239.962	190.241	319.863	150	-2.31	0.626	-3.7	0.000219	0.00534
FGG	5.26067	3.985	5.588	6.209	48.8383	44.77	91.792	9.953	27	-3.18	0.86	-3.69	0.00022	0.00536
ZNF154	15.0643	9.338	18.997	16.858	64.6513	58.027	85.842	50.085	39.9	-2.06	0.558	-3.69	0.000221	0.00536
PIK3AP1	10.033	7.878	14.776	7.445	175.206	238.085	0	287.533	92.6	-4.13	1.12	-3.69	0.000221	0.00536
NPIPB6	6.76533	6.886	4.259	9.151	43.0673	20.38	72.287	36.535	24.9	-2.64	0.716	-3.69	0.000222	0.00538
HLA-DMA	33.7267	34.679	37.354	29.147	170.554	195.316	46.151	270.196	102	-2.36	0.639	-3.69	0.000225	0.00543
PNP	241.675	497.844	131.66	95.521	38.7137	43.224	30.153	42.764	140	2.63	0.713	3.69	0.000225	0.00543
TMEM63A	39.5447	25.37	33.62	59.644	145.299	121.52	122.486	191.89	92.4	-1.91	0.516	-3.69	0.000225	0.00543
KCTD11	205.866	244.602	272.91	100.085	42.4203	22.946	40.231	64.084	124	2.25	0.609	3.69	0.000226	0.00544
ILF2	315.809	419.978	271.625	255.823	114.478	108.664	131.735	103.036	215	1.48	0.4	3.69	0.000227	0.00547
AC068547.1	157.778	115.212	144.874	213.249	16.618	43.223	0	6.631	87.2	3.23	0.877	3.69	0.000228	0.00548
DAAM1	810.271	823.888	882.705	724.219	254.581	136.307	375.398	252.038	532	1.68	0.456	3.68	0.00023	0.00552
GATA2	3.13433	3.216	4.156	2.031	25.2533	22.635	36.405	16.72	14.2	-2.89	0.784	-3.68	0.000232	0.00552
HSPA1A	758.249	834.981	408.971	1030.8	197.089	264.081	108.933	218.253	478	1.93	0.525	3.68	0.000232	0.00552
PIK3R5	4.24433	4.752	5.601	2.38	47.1873	10.617	21.61	109.335	25.7	-3.59	0.976	-3.68	0.000232	0.00552
TMX4	290.55	421.287	233.026	217.338	87.2187	107.508	62.76	91.388	189	1.72	0.468	3.68	0.000232	0.00552
DHRS2	12.019	15.822	8.231	12.004	107.764	110.466	198.58	14.245	59.9	-3.14	0.853	-3.68	0.000233	0.00554
NDFIP2	325.73	335.887	392.104	249.198	62.5213	48.794	120.674	18.096	194	2.45	0.666	3.68	0.000233	0.00554
DAPL1	490.622	334.964	509.103	627.799	66.7333	15.266	158.363	26.571	279	2.92	0.794	3.68	0.000234	0.00556
B3GNT3	8.552	8.696	7.239	9.721	59.7193	58.6	12.053	108.505	34.1	-2.85	0.775	-3.68	0.000238	0.00563
SQLE	247.099	403.507	209.993	127.796	51.425	47.57	80.483	26.222	149	2.31	0.628	3.67	0.000242	0.00573
CUL3	497.008	588.375	530.477	372.171	174.221	223.687	176.534	122.442	336	1.52	0.415	3.67	0.000243	0.00574
CORO7	7.41967	10.874	5.168	6.217	57.9807	36.321	111.396	26.225	32.7	-2.76	0.753	-3.67	0.000245	0.00577
TCHH	37.8187	53.559	30.395	29.502	3.93133	2.567	8.112	1.115	20.9	3.65	0.996	3.67	0.000246	0.00578
DHCR7	157.495	193.621	166.669	112.195	33.553	19.42	68.45	12.789	95.5	2.49	0.679	3.67	0.000246	0.00579
CHKA	13.9977	12.008	10.777	19.208	57.1937	45.431	47.152	78.998	35.6	-2.1	0.574	-3.66	0.000249	0.00583
TMC4	7.75133	4.155	13.123	5.976	51.377	75.157	21.097	57.877	29.6	-2.74	0.747	-3.66	0.000249	0.00583
DNAJB1	699.983	796.536	430.971	872.442	246.157	269.074	236.212	233.185	473	1.51	0.412	3.66	0.00025	0.00584
FLG2	22488.3	20901.3	26592.4	19971.4	1420.21	12.749	1579.31	2668.56	12000	3.98	1.09	3.66	0.000251	0.00584
MEIS2	84.7227	46.441	106.966	100.761	278.754	282.675	222.745	330.842	182	-1.73	0.473	-3.66	0.000251	0.00584
PARD6G	147.962	93.386	190.456	160.043	30.832	12.094	57.28	23.122	89.4	2.33	0.637	3.66	0.00025	0.00584
PTPRJ	78.2413	81.575	75.321	77.828	251.485	198.602	164.049	391.803	165	-1.7	0.465	-3.66	0.00025	0.00584
FASTKD5	117.441	148.874	105.121	98.328	35.6663	28.032	40.209	38.758	76.6	1.72	0.47	3.66	0.000252	0.00585
AURKAP1	0.433	0.726	0	0.573	14.08	7.644	8.015	26.581	7.26	-5.08	1.39	-3.66	0.000252	0.00585
RNF41	92.318	84.916	89.272	102.766	28.4503	30.21	22.266	32.875	60.4	1.66	0.454	3.66	0.000254	0.00588
WDR3	205.36	293.742	162.895	159.443	49.718	27.605	39.987	81.562	128	2.05	0.562	3.66	0.000257	0.00595
ETF1	902.302	1133.85	970.103	602.949	331.879	294.191	399.892	301.555	617	1.45	0.397	3.65	0.000258	0.00596
CCSER2	545.509	553.861	621.047	461.618	199.711	137.066	203.758	258.308	373	1.45	0.397	3.65	0.000259	0.00598
IL37	26.7707	31.522	29.065	19.725	0.470333	0	0	1.411	13.6	4.96	1.36	3.65	0.00026	0.00598
SOCS3	656.939	955.231	603.96	411.625	151.339	63.708	245.249	145.061	404	2.13	0.583	3.65	0.00026	0.00598
MAB21L4	64.2177	70.858	54.489	67.306	12.6067	10.404	8.2	19.216	38.4	2.22	0.608	3.65	0.000262	0.00601
SHC4	25.0477	23.566	26.97	24.607	79.823	79.022	98.957	61.49	52.4	-1.64	0.45	-3.65	0.000263	0.00603
STAB1	21.0203	12.233	42.434	8.394	358.781	909.367	13.427	153.548	190	-4.09	1.12	-3.65	0.000263	0.00603
ST3GAL2	9.55767	8.985	9.761	9.927	71.713	134.967	15	65.172	40.6	-2.78	0.762	-3.64	0.000268	0.00613
ABAT	12.5077	9.666	15.383	12.474	64.223	33.353	109.112	50.204	38.4	-2.28	0.626	-3.64	0.000271	0.00618
BIN2	11.8713	6.773	14.149	14.692	83.918	104.373	13.939	133.442	47.9	-2.86	0.785	-3.64	0.000272	0.0062
CFB	97.959	83.772	190.345	19.76	923.894	1063.42	166.096	1542.16	511	-3.24	0.89	-3.64	0.000273	0.0062
ZSCAN30	37.276	26.992	34.339	50.497	116.666	133.902	99.103	116.992	77	-1.65	0.454	-3.64	0.000273	0.0062
ANAPC1P1	0.684333	0.789	1.264	0	18.871	4.506	38.863	13.244	9.78	-4.66	1.28	-3.64	0.000276	0.00625
FBXO41	2.94733	2.433	2.995	3.414	22.305	25.871	12.033	29.011	12.6	-2.93	0.807	-3.64	0.000276	0.00625
FCRL5	8.63167	3.292	16.707	5.896	74.0943	130.531	20.762	70.99	41.4	-3.11	0.855	-3.64	0.000276	0.00625
ZNF91	1161.53	1032.6	1130.52	1321.47	492.32	559.375	370.996	546.589	827	1.23	0.339	3.64	0.000276	0.00625
NCF2	21.347	12.243	13.383	38.415	149.429	98.904	49.61	299.774	85.4	-2.84	0.782	-3.63	0.000278	0.00627
TYROBP	31.388	29.66	33.597	30.907	266.029	242.931	22.819	532.337	149	-3.09	0.851	-3.63	0.000279	0.00627
ZFP91-CNTF	0	0	0	0	18.037	17.882	36.229	0	9.02	-7.75	2.13	-3.63	0.000278	0.00627
AL391058.1	1.14833	0.726	0.427	2.292	17.462	7.633	15.992	28.761	9.31	-4.04	1.11	-3.63	0.000282	0.00634
DOCK2	25.16	21.358	44.13	9.992	240.556	222.307	27.796	471.566	133	-3.27	0.9	-3.63	0.000284	0.00638
ARHGEF35	237.554	251.073	232.877	228.713	45.2817	10.192	92.435	33.218	141	2.45	0.675	3.63	0.000287	0.00643
IGF2BP3	2.09533	1.612	0.767	3.907	21.4567	15.222	17.106	32.042	11.8	-3.42	0.944	-3.63	0.000287	0.00643
CD37	3.03767	1.506	2.622	4.985	55.11	37.991	1.82	125.519	29.1	-4.2	1.16	-3.62	0.00029	0.00649
MMP15	6.58067	5.069	5.529	9.144	37.7803	56.078	36.22	21.043	22.2	-2.51	0.694	-3.62	0.000295	0.00657
C1QA	6.21833	1.838	8.698	8.119	78.174	135.788	4.044	94.69	42.2	-3.68	1.02	-3.62	0.000299	0.00663
IL36B	18.4157	24.708	19.239	11.3	0	0	0	0	9.21	5.48	1.51	3.62	0.000297	0.00663
SIX2	7.462	10.146	7.665	4.575	42.406	68.79	24.105	34.323	24.9	-2.5	0.692	-3.62	0.000299	0.00663
TP53I11	28.4993	24.918	33.088	27.492	133.344	171.739	39.574	188.718	80.9	-2.25	0.621	-3.62	0.000298	0.00663
CCDC88B	2.35633	1.04	3.336	2.693	23.818	26.375	5.698	39.381	13.1	-3.41	0.944	-3.62	0.0003	0.00664
AKR1C2	108.901	80.211	148.655	97.838	298.528	297.459	329.938	268.186	204	-1.45	0.401	-3.61	0.000301	0.00665
LILRB2	3.935	3.578	3.666	4.561	24.8103	22.13	14.544	37.757	14.4	-2.78	0.769	-3.61	0.000302	0.00667
TMEM9B	324.117	360.823	368.972	242.555	112.279	154.543	89.114	93.18	218	1.53	0.425	3.61	0.000304	0.00671
SP6	227.361	156.233	430.376	95.475	21.4063	0	44.277	19.942	124	3.46	0.958	3.61	0.000305	0.00671
KCNAB2	2.42067	1.225	4.672	1.365	46.0847	38.9	2.502	96.852	24.3	-4.19	1.16	-3.61	0.000308	0.00677
ZDHHC9	180.329	177.573	249.764	113.649	54.611	46.16	61.981	55.692	117	1.73	0.481	3.61	0.000309	0.00679
AC256236.3	16.239	7.968	16.169	24.58	71.9657	73.909	52.287	89.701	44.1	-2.18	0.604	-3.61	0.000311	0.00681
CCDC88A	139.895	161.793	119.873	138.019	634.743	339.476	319.606	1245.15	387	-2.19	0.607	-3.61	0.00031	0.00681
FAM216B	1.07167	1.087	2.128	0	61.3793	0	8.045	176.093	31.2	-5.83	1.62	-3.61	0.000311	0.00681
OCLN	259.615	260.974	269.331	248.54	89.703	80.122	133.593	55.394	175	1.6	0.445	3.6	0.000313	0.00683
AC005670.2	10.7137	7.615	11.937	12.589	47.2667	68.76	32.086	40.954	29	-2.16	0.599	-3.6	0.000314	0.00685
NCKAP1L	31.0137	20.927	30.191	41.923	214.685	173.448	38.077	432.531	123	-2.82	0.782	-3.6	0.000314	0.00685
SLC16A4	6.884	3.857	9.842	6.953	37.4637	52.443	24.857	35.091	22.2	-2.48	0.688	-3.6	0.000319	0.00694
SOWAHC	825.782	1332.01	694.467	450.867	116.22	33.139	265.679	49.841	471	2.85	0.793	3.6	0.00032	0.00696
AC003080.1	0.192	0	0	0.576	10.7263	5.101	15.987	11.091	5.46	-6.05	1.68	-3.6	0.000321	0.00697
ENSA	730.439	801.099	713.758	676.461	337.577	365.091	361.387	286.252	534	1.12	0.312	3.59	0.000325	0.00705
GDPD5	2.988	2.597	2.268	4.099	24.6673	31.038	8.21	34.754	13.8	-3.1	0.863	-3.59	0.000326	0.00707
PCP4L1	80.775	190.188	26.412	25.725	3.79533	2.543	0	8.843	42.3	4.14	1.15	3.59	0.000329	0.00712
HYDIN2	3.502	0.62	7.985	1.901	37.3227	25.66	45.838	40.47	20.4	-3.42	0.953	-3.59	0.00033	0.00712
FBXL13	2.69467	1.651	3.589	2.844	21.485	17.79	13.942	32.723	12.1	-3.09	0.862	-3.59	0.000333	0.00717
LRRC37A4P	48.0553	13.888	60.576	69.702	243.297	315.704	150.988	263.2	146	-2.35	0.655	-3.59	0.000334	0.0072
CCDC152	22.6913	10.627	36.203	21.244	267.847	686.086	27.546	89.909	145	-3.56	0.993	-3.59	0.000335	0.0072
MYEF2	7.08267	3.438	10.233	7.577	41.2823	44.343	19.531	59.973	24.2	-2.63	0.734	-3.59	0.000335	0.0072
UGCG	661.38	1135.91	516.217	332.011	141.357	94.264	99.744	230.063	401	2.21	0.616	3.59	0.000336	0.0072
SMIM31	1.02533	0.295	1.385	1.396	15.2127	21.393	9.822	14.423	8.12	-3.88	1.08	-3.59	0.000337	0.00722
ANKUB1	1.266	0.381	1.612	1.805	18.9413	9.766	8.369	38.689	10.1	-4.02	1.12	-3.58	0.00034	0.00725
USP32P2	4.79267	5.727	4.125	4.526	69.4167	30.875	171.255	6.12	37.1	-3.68	1.03	-3.58	0.00034	0.00725
WDFY4	8.191	9.076	7.924	7.573	118.84	216.835	0	139.685	63.5	-3.84	1.07	-3.58	0.00034	0.00725
ZNF711	119.033	106.522	126.588	123.989	24.6673	7.511	23.439	43.052	71.9	2.22	0.62	3.58	0.00034	0.00725
ADGRE4P	2.247	0.757	1.334	4.65	23.275	13.857	24.445	31.523	12.8	-3.44	0.962	-3.58	0.000344	0.00732
TUBA1C	1352.03	1966.03	1356.67	733.396	317.034	140.483	502.76	307.858	835	2.1	0.586	3.58	0.000346	0.00734
ZNF618	18.9293	12.783	28.055	15.95	83.8697	115.176	40.905	95.528	51.4	-2.16	0.604	-3.58	0.000346	0.00734
MYO10	563.366	648.999	514.241	526.858	195.674	112.648	257.39	216.984	380	1.53	0.428	3.58	0.00035	0.00741
LYVE1	3.635	2.411	6.454	2.04	113.031	323.75	14.356	0.988	58.3	-4.95	1.38	-3.57	0.000351	0.00741
SERBP1	2267.74	2776.25	2101.4	1925.57	948.394	857.337	1194.52	793.329	1610	1.26	0.353	3.57	0.000351	0.00741
CFI	12.4707	6.124	26.442	4.846	85.73	92.908	45.683	118.599	49.1	-2.81	0.787	-3.57	0.000351	0.00742
RGS18	5.488	4.472	3.858	8.134	67.5367	145.118	3.032	54.46	36.5	-3.64	1.02	-3.57	0.000352	0.00742
PPP1CB	1243.65	1229.32	1337.22	1164.42	546.825	680.987	429.324	530.165	895	1.18	0.331	3.57	0.000356	0.00749
ZBTB34	114.298	135.489	119.661	87.743	34.2983	43.26	24.256	35.379	74.3	1.71	0.479	3.57	0.000356	0.00749
SORL1	91.4617	63.731	100.535	110.119	417.194	238.204	210.727	802.651	254	-2.2	0.616	-3.57	0.00036	0.00755
ARHGAP18	91.1943	95.647	105.27	72.666	298.768	311.766	156.282	428.255	195	-1.72	0.483	-3.57	0.000363	0.00761
NKG7	0.601333	0.969	0.835	0	20.5163	20.514	0	41.035	10.6	-5.06	1.42	-3.57	0.000364	0.00761
KYNU	30.8407	21.05	49.954	21.518	173.387	126.347	65.068	328.747	102	-2.5	0.703	-3.56	0.000368	0.00765
METRNL	132.047	149.494	159.304	87.344	37.4417	35.044	27.952	49.329	84.7	1.79	0.503	3.56	0.000367	0.00765
MSMB	109.479	155.933	88.515	83.989	12.2693	7.295	0	29.513	60.9	2.97	0.833	3.56	0.000366	0.00765
RANBP9	519.173	541.734	621.779	394.005	183.98	253.34	165.71	132.889	352	1.5	0.422	3.56	0.000368	0.00765
TSPYL2	59.5643	49.764	67.607	61.322	153.663	125.565	162.606	172.819	107	-1.37	0.386	-3.56	0.000367	0.00765
KCNK5	3.43667	4.344	4.252	1.714	50.3487	71.339	0	79.707	26.9	-3.89	1.09	-3.56	0.000369	0.00766
ATP11B	782.978	884.434	774.141	690.36	354.489	324.944	326.72	411.802	569	1.14	0.32	3.56	0.000369	0.00766
EMILIN2	13.5417	17.014	12.755	10.856	120.202	81.581	12.081	266.945	66.9	-3.17	0.89	-3.56	0.000372	0.00769
HCST	1.38	0.287	1.4	2.453	19.69	30.437	4.835	23.798	10.5	-3.99	1.12	-3.56	0.000372	0.00769
PLEKHG4B	4.85533	8.574	1.956	4.036	39.314	47.738	54.549	15.655	22.1	-3.05	0.859	-3.55	0.000378	0.00781
COX6C	413.777	326.541	552.925	361.865	137.777	187.23	92.462	133.64	276	1.58	0.444	3.55	0.000381	0.00786
SORBS2	41.2447	45.704	69.201	8.829	254.192	329.644	298.846	134.087	148	-2.62	0.739	-3.55	0.000384	0.00792
MAGED4B	2.15867	4.667	0	1.809	28.817	37.669	22.916	25.866	15.5	-3.73	1.05	-3.55	0.000385	0.00792
SHANK2	4.90833	0.922	7.969	5.834	65.985	10.848	32.721	154.386	35.4	-3.78	1.07	-3.55	0.000389	0.00798
WDR53	35.488	42.818	24.78	38.866	3.786	0	6.215	5.143	19.6	3.21	0.904	3.55	0.000389	0.00798
TFEC	6.18567	1.092	11.272	6.193	124.824	175.398	0	199.075	65.5	-4.36	1.23	-3.55	0.000392	0.00804
AMBP	7.45567	10.522	5.547	6.298	64.9457	68.733	116.145	9.959	36.2	-3.08	0.87	-3.54	0.000395	0.00808
CCDC141	1.97767	0	4.017	1.916	64.9963	138.637	0	56.352	33.5	-5.08	1.44	-3.54	0.000397	0.00812
HS6ST3	17.9977	19.588	24.801	9.604	0	0	0	0	9	5.45	1.54	3.54	0.0004	0.00817
ARG1	812.663	630.549	1268.81	538.634	89.622	5.029	187.165	76.672	451	3.22	0.911	3.54	0.000404	0.00824
FCER1G	17.2277	16.979	13.152	21.552	142.657	93.318	16.637	318.016	79.9	-3.07	0.868	-3.54	0.000404	0.00824
ARMC3	0.2	0.258	0.342	0	16.471	5.752	0	43.661	8.34	-6.29	1.78	-3.54	0.000407	0.00829
CLDN1	2530.29	2423.94	3179.77	1987.16	624.698	338.381	1173.31	362.403	1580	2.03	0.574	3.53	0.000409	0.0083
SEL1L3	56.8653	36.945	102.934	30.717	392.079	641.077	73.339	461.821	224	-2.79	0.789	-3.53	0.000409	0.0083
LMO2	512.559	644.42	374.664	518.593	205.652	206.58	224.903	185.474	359	1.32	0.375	3.53	0.000416	0.00844
SLC11A1	8.29433	7.562	7.367	9.954	195.685	35.737	0	551.317	102	-4.57	1.29	-3.53	0.000417	0.00844
ARHGEF38	2.732	2.937	2.956	2.303	31.756	10.944	16.015	68.309	17.2	-3.55	1	-3.53	0.000418	0.00845
EPHX1	14.7917	12.488	24.087	7.8	70.2127	98.708	63.217	48.713	42.5	-2.24	0.634	-3.53	0.000419	0.00845
MT-ND6	4379.99	4456.04	4716.48	3967.46	10881.2	7103.11	13415.1	12125.4	7630	-1.31	0.372	-3.53	0.000421	0.00848
ZNF660	3.33467	0.816	5.752	3.436	36.3883	63.755	12.107	33.303	19.9	-3.35	0.949	-3.53	0.000422	0.0085
ARFGEF3	15.159	5.066	35.27	5.141	137.262	132.598	44.332	234.856	76.2	-3.19	0.905	-3.52	0.000429	0.00863
CYP7B1	403.251	510.103	345.128	354.523	98.897	94.439	165.781	36.471	251	2.06	0.585	3.52	0.00043	0.00863
FAM20A	24.5583	19.809	29.529	24.337	140.095	147.059	30.858	242.369	82.3	-2.52	0.716	-3.52	0.00043	0.00863
WNK2	4.64	9.747	2.567	1.606	43.8983	70.797	14.798	46.1	24.3	-3.23	0.92	-3.51	0.00044	0.00883
EBPL	131.546	130.625	123.851	140.161	48.09	59.695	41.145	43.43	89.8	1.45	0.413	3.51	0.000445	0.0089
DENND3	25.9673	24.502	34.546	18.854	98.415	70.182	71.425	153.638	62.2	-1.96	0.557	-3.51	0.000446	0.00891
ALPK3	4.55767	3.402	9.323	0.948	101.409	8.459	8.912	286.856	53	-4.52	1.29	-3.51	0.000448	0.00894
EIF1AX	389.868	511.121	391.466	267.017	137.346	164.477	103.886	143.674	264	1.5	0.427	3.51	0.000452	0.00901
RNF222	26.697	22.808	37.857	19.426	1.218	2.547	0	1.107	14	4.32	1.23	3.51	0.000453	0.00901
TNFAIP8L3	55.2377	43.978	68.114	53.621	11.7553	5.692	18.163	11.411	33.5	2.27	0.647	3.51	0.000454	0.00903
LONRF1	245.286	257.464	276.995	201.398	72.3897	103.674	79.529	33.966	159	1.8	0.514	3.51	0.000455	0.00904
AL669831.1	35.995	26.063	44.214	37.708	127.575	79.034	108.74	194.951	81.8	-1.85	0.527	-3.5	0.000461	0.00914
C1QB	5.65	4.668	7.182	5.1	70.996	113.084	0	99.904	38.3	-3.67	1.05	-3.5	0.000467	0.00925
NFIL3	535.557	648.688	562.215	395.769	188.986	196.165	249.01	121.784	362	1.52	0.435	3.5	0.000468	0.00926
EVI2B	41.9783	32.961	40.462	52.512	311.238	472.663	26.88	434.171	177	-2.9	0.828	-3.5	0.000469	0.00926
KCNA2	0.266667	0	0.8	0	24.371	7.705	0	65.408	12.3	-6.36	1.82	-3.5	0.000469	0.00926
JAZF1	16.071	22.977	12.237	12.999	85.1017	141.501	25.879	87.925	50.6	-2.41	0.689	-3.5	0.00047	0.00927
KRT78	33.6583	44.331	19.435	37.209	1.07567	0	0	3.227	17.4	4.87	1.39	3.5	0.000474	0.00933
IGF2BP2	26.6697	26.089	16.642	37.278	91.8083	75.655	85.262	114.508	59.2	-1.8	0.515	-3.49	0.000475	0.00933
RPS27A	3221.16	3527.11	3310.4	2825.97	1236.53	1761.49	1082.7	865.408	2230	1.38	0.396	3.49	0.000478	0.00938
SERPINA9	34.6607	33.719	29.377	40.886	3.08033	0	9.241	0	18.9	4.39	1.26	3.49	0.000479	0.0094
ACAD10	15.9523	9.772	20.975	17.11	61.6073	52.489	58.326	74.007	38.8	-1.99	0.569	-3.49	0.000481	0.00941
CD22	0.874333	1.126	1.497	0	27.6187	54.007	0	28.849	14.2	-4.95	1.42	-3.49	0.000481	0.00941
RSPH10B2	2.10667	3.036	1.559	1.725	20.4917	7.619	17.51	36.346	11.3	-3.4	0.974	-3.49	0.000482	0.00941
PSMA1	226.589	291.977	223.944	163.846	84.548	87.941	82.583	83.12	156	1.42	0.408	3.49	0.000486	0.00948
ABCA7	7.67733	7.466	4.164	11.402	39.286	54.36	26.044	37.454	23.5	-2.39	0.685	-3.49	0.000487	0.0095
TRIM37	35.9203	30.887	31.328	45.546	138.124	210.999	58.975	144.399	87	-1.94	0.555	-3.49	0.000489	0.00952
GDF11	9.797	8.474	12.51	8.407	46.6307	28.994	62.024	48.874	28.2	-2.14	0.613	-3.49	0.00049	0.00952
PRR5L	5.04967	4.623	3.885	6.641	30.4573	19.292	20.934	51.146	17.8	-2.65	0.76	-3.49	0.000491	0.00953
DMBT1	14.5883	18.578	20.911	4.276	271.673	38.16	9.731	767.127	143	-4.22	1.21	-3.48	0.000496	0.00963
MISP	2.06633	0	6.199	0	49.4243	58.571	27.333	62.369	25.7	-4.57	1.31	-3.48	0.000497	0.00964
TBCEL	26.8953	21.724	18.339	40.623	101.597	142.326	90.924	71.541	64.2	-1.93	0.555	-3.48	0.000498	0.00965
LZTR1	23.062	25.868	14.456	28.862	89.2547	129.677	53.844	84.243	56.2	-1.94	0.557	-3.48	0.000499	0.00965
KRT4	3.10167	1.316	4.14	3.849	24.661	36.201	21.222	16.56	13.9	-2.87	0.824	-3.48	0.000502	0.00969
UBXN10	3.98133	3.257	2.975	5.712	82.0947	20.389	0	225.895	43	-4.39	1.26	-3.48	0.000506	0.00975
ODC1	1399.67	2182.94	1572.72	443.356	273.462	169.828	478.076	172.481	837	2.37	0.68	3.48	0.000507	0.00976
BPIFA2	1.42633	0	4.279	0	39.3533	73.912	12.015	32.133	20.4	-4.78	1.37	-3.47	0.000511	0.00983
SPRR1B	3700.32	4625.33	4164.16	2311.47	229.387	2.539	627.072	58.551	1960	4.02	1.16	3.47	0.000513	0.00986
RDH12	127.896	109.622	142.509	131.558	17.6493	7.794	41.622	3.532	72.8	2.89	0.832	3.47	0.000515	0.00988
DOK1	0.863	0	2.041	0.548	18.977	33.328	5.034	18.569	9.92	-4.5	1.3	-3.47	0.000517	0.00991
CTSZ	47.6283	32.426	55.239	55.22	320.61	213.454	54.716	693.66	184	-2.76	0.795	-3.47	0.000519	0.00993
ACOX2	1.94167	2.473	1.164	2.188	23.8863	50.174	3.48	18.005	12.9	-3.62	1.04	-3.47	0.00052	0.00993
MUC21	0	0	0	0	11.5247	1.259	4.014	29.301	5.76	-7.14	2.06	-3.47	0.00052	0.00993
MIS18BP1	86.2317	73.065	90.925	94.705	211.741	231.877	233.087	170.258	149	-1.28	0.37	-3.47	0.000522	0.00994
PGM5P2	111.315	92.308	103.387	138.249	358.081	231.546	569.568	273.129	235	-1.68	0.483	-3.47	0.000521	0.00994
CLIC6	24.397	27.159	34.03	12.002	136.085	219.205	36.215	152.836	80.2	-2.49	0.717	-3.47	0.000523	0.00994
PLEKHA6	12.7677	5.373	27.7	5.23	85.4287	110.808	48.126	97.352	49.1	-2.75	0.794	-3.46	0.00053	0.0101
IL18	570.682	566.904	568.512	576.63	245.925	198.078	327.788	211.91	408	1.23	0.355	3.46	0.000535	0.0101
MPP1	13.7173	9.268	15.868	16.016	63.903	59.563	26.28	105.866	38.8	-2.28	0.658	-3.46	0.000537	0.0102
FYB1	41.131	16.16	45.437	61.796	297.651	287.103	39.777	566.073	169	-2.88	0.833	-3.46	0.000541	0.0102
LRRC2	1.475	1.448	2.977	0	20.613	33.144	12.079	16.616	11	-3.77	1.09	-3.46	0.000542	0.0102
LYPD6B	50.14	56.562	43.37	50.488	9.99667	12.985	4.134	12.871	30.1	2.19	0.634	3.46	0.00054	0.0102
OSBPL10	45.9317	57.343	47.334	33.118	161.725	85.136	204.762	195.278	104	-1.79	0.517	-3.46	0.000545	0.0103
CAPS	5.57933	2.001	10.126	4.611	65.6277	24.603	11.597	160.683	35.6	-3.58	1.04	-3.46	0.000546	0.0103
FAM92B	0.731	0.246	0.783	1.164	16.4143	4.646	5.447	39.15	8.57	-4.65	1.34	-3.46	0.000547	0.0103
BMP2K	178.19	154.303	190.166	190.101	382.277	404.864	339.779	402.188	280	-1.11	0.321	-3.46	0.000549	0.0103
NOCT	98.9047	148.639	88.673	59.402	21.248	18.544	12.571	32.629	60.1	2.17	0.629	3.46	0.000548	0.0103
CCDC85B	76.305	119.665	72.054	37.196	14.7487	17.826	12.031	14.389	45.5	2.36	0.683	3.46	0.00055	0.0103
ATOH8	3.42933	0.94	5.164	4.184	29.135	37.378	37.057	12.97	16.3	-3.08	0.893	-3.45	0.000554	0.0104
MCOLN3	0.742667	0.983	0.396	0.849	20.5067	11.478	0	50.042	10.6	-4.87	1.41	-3.45	0.000554	0.0104
NSD2	100.545	108.086	119.92	73.628	257.113	212.472	259.8	299.068	179	-1.36	0.395	-3.45	0.000553	0.0104
EPS8L1	206.808	226.227	195.205	198.991	89.6357	85.191	96.72	86.996	148	1.21	0.351	3.45	0.000555	0.0104
HLA-DMB	23.8237	17.41	29.61	24.451	130.048	154.111	24.83	211.204	76.9	-2.48	0.718	-3.45	0.000556	0.0104
CYTH4	3.03333	3.163	1.115	4.822	50.8193	35.661	0	116.797	26.9	-4.12	1.19	-3.45	0.00056	0.0104
PRSS12	30.0527	19.947	54.833	15.378	138.096	181.702	82.186	150.401	84.1	-2.21	0.639	-3.45	0.00056	0.0104
RGS22	1.47433	0.297	2.625	1.501	32.482	22.317	0	75.129	17	-4.57	1.33	-3.45	0.000563	0.0105
SLC16A7	378.37	550.542	369.911	214.656	105.819	61.239	151.514	104.705	242	1.86	0.539	3.45	0.000566	0.0105
IER3	1033.49	1903.74	801.688	395.058	216.879	174.537	140.426	335.675	625	2.24	0.651	3.45	0.000567	0.0105
SIK1B	1598.17	1938.97	1721.17	1134.36	535.777	305.87	736.962	564.5	1070	1.58	0.458	3.45	0.000571	0.0106
ATP8B4	10.455	4.326	6.443	20.596	68.802	112.753	19.606	74.047	39.6	-2.84	0.825	-3.44	0.000576	0.0106
SPON2	3.579	1.666	5.534	3.537	31.9097	15.864	10.874	68.991	17.7	-3.3	0.957	-3.44	0.000576	0.0106
FGB	1.80033	2.434	0.805	2.162	21.5147	22.479	37.114	4.951	11.7	-3.57	1.04	-3.44	0.000577	0.0107
AC068647.1	25.4533	28.981	30.227	17.152	1.708	0	4.017	1.107	13.6	4.24	1.23	3.44	0.000579	0.0107
QPRT	6.13733	6.16	5.962	6.29	29.974	40.764	28.122	21.036	18.1	-2.27	0.659	-3.44	0.000578	0.0107
DHCR24	2022.55	2325.42	1864.63	1877.6	868.971	645.494	1114.63	846.786	1450	1.22	0.355	3.44	0.000585	0.0107
AL121594.1	2.50667	2.535	2.127	2.858	26.4607	15.293	56.336	7.753	14.5	-3.32	0.967	-3.44	0.000587	0.0108
AC112128.1	15.6727	11.945	25.932	9.141	92.2887	28.045	92.637	156.184	54	-2.57	0.747	-3.44	0.000592	0.0109
IRF8	11.361	9.502	16.536	8.045	71.581	95.505	13.622	105.616	41.5	-2.67	0.779	-3.43	0.000593	0.0109
CP	131.613	45.889	325.818	23.133	1157.29	1454.62	427.054	1590.2	644	-3.14	0.914	-3.43	0.000597	0.0109
LILRB1	2.09933	0.718	3.633	1.947	33.5813	26.07	2.215	72.459	17.8	-4.11	1.2	-3.43	0.000597	0.0109
ADARB2	2.36867	0.289	4.077	2.74	29.934	22.417	9.66	57.725	16.2	-3.67	1.07	-3.43	0.0006	0.011
ATMIN	514.657	584.691	465.38	493.899	205.612	209.718	142.075	265.044	360	1.31	0.382	3.43	0.000601	0.011
GSK3B	662.558	601.352	663.059	723.262	317.387	303.028	290.004	359.129	490	1.06	0.308	3.43	0.000603	0.011
ATP6V1B1	0	0	0	0	8.206	3.417	9.067	12.134	4.1	-6.63	1.93	-3.43	0.000606	0.011
ERN2	3.02167	0	9.065	0	82.965	117.422	21.852	109.621	43	-4.77	1.39	-3.43	0.000605	0.011
RARB	5.44933	3.249	9.37	3.729	41.6647	79.715	10.598	34.681	23.6	-2.96	0.864	-3.43	0.000606	0.011
SETD7	593.293	605.179	695.943	478.757	257.878	289.452	273.705	210.476	426	1.21	0.353	3.43	0.000606	0.011
TEX9	17.1817	12.295	14.527	24.723	66.1017	74.094	78.761	45.45	41.6	-1.92	0.56	-3.43	0.000604	0.011
RGS10	19.6683	14.842	23.484	20.679	85.9993	150.036	35.89	72.072	52.8	-2.15	0.626	-3.43	0.000609	0.011
TMEM106A	10.23	6.465	15.722	8.503	73.7487	31.633	24.095	165.518	42	-2.89	0.844	-3.43	0.000609	0.011
TXNL4A	133.466	118.905	130.174	151.318	50.3147	56.343	41.549	53.052	91.9	1.4	0.407	3.43	0.000611	0.011
LRRC4C	4.32233	7.378	4.289	1.3	33.268	28.827	16.214	54.763	18.8	-2.99	0.871	-3.43	0.000612	0.011
KALRN	18.476	14.111	19.906	21.411	75.8063	57.708	119.569	50.142	47.1	-1.92	0.561	-3.42	0.000616	0.0111
EFHC1	23.8833	12.425	31.338	27.887	124.599	39.993	190.437	143.366	74.2	-2.35	0.687	-3.42	0.000619	0.0111
DNAH6	3.77167	1.941	7.672	1.702	62.5433	4.558	13.091	169.981	33.2	-4.2	1.23	-3.42	0.00062	0.0111
YWHAQ	736.174	738.581	768.676	701.266	313.814	421.503	273.872	246.066	525	1.23	0.361	3.42	0.000621	0.0112
VPS26A	255.906	322.165	287.486	158.067	90.6693	97.345	84.277	90.386	173	1.5	0.437	3.42	0.000623	0.0112
AC060766.1	2.474	2.549	2.576	2.297	17.6297	17.778	11.91	23.201	10.1	-2.88	0.841	-3.42	0.000627	0.0112
PRRG4	268.108	220.468	266.168	317.688	104.14	96.875	136.904	78.642	186	1.39	0.407	3.42	0.00063	0.0113
DEFB1	254.848	220.215	161.821	382.507	56.0437	50.584	97.725	19.822	155	2.24	0.655	3.42	0.000634	0.0113
CLEC4E	2.79867	4.268	0.671	3.457	48.6913	45.013	0	101.061	25.7	-4.12	1.21	-3.42	0.000637	0.0114
FCGR1B	1.08267	1.923	0.566	0.759	14.1603	11.598	6.059	24.824	7.62	-3.85	1.13	-3.41	0.000638	0.0114
ASRGL1	1.28067	0.391	1.365	2.086	15.9843	9.198	9.068	29.687	8.63	-3.83	1.12	-3.41	0.00064	0.0114
ADORA2B	48.6983	59.818	43.433	42.844	10.6627	15.544	8.164	8.28	29.7	2.22	0.65	3.41	0.000642	0.0114
SCNN1G	11.736	5.07	20.421	9.717	69.3257	122.34	40.231	45.406	40.5	-2.56	0.751	-3.41	0.000642	0.0114
FRK	109.66	90.473	101.989	136.518	304.842	201.443	415.085	297.999	207	-1.47	0.431	-3.41	0.000645	0.0114
ST6GAL1	88.4253	41	142.738	81.538	329.651	397.277	220.055	371.621	209	-1.91	0.559	-3.41	0.000646	0.0114
SCUBE3	7.469	2.534	15.303	4.57	56.6973	48.443	24.17	97.479	32.1	-2.95	0.866	-3.41	0.000648	0.0115
ZNF347	21.8173	25.243	18.18	22.029	74.365	76.074	95.184	51.837	48.1	-1.71	0.5	-3.41	0.000652	0.0115
BTN3A1	30.178	20.315	20.069	50.15	111.522	100.33	95.714	138.521	70.8	-1.9	0.559	-3.41	0.000653	0.0115
PTK6	80.1663	83.308	78.303	78.888	24.745	30.582	28.15	15.503	52.5	1.77	0.518	3.41	0.000655	0.0116
ADAM22	11.1253	5.975	16.792	10.609	70.1147	26.863	48.271	135.21	40.6	-2.68	0.785	-3.41	0.000657	0.0116
ARRDC2	20.4477	6.669	34.477	20.197	157.373	273.994	24.235	173.891	88.9	-2.96	0.868	-3.41	0.000659	0.0116
CPA4	182.533	158.928	275.02	113.651	22.608	0	53.258	14.566	103	3.14	0.92	3.41	0.000658	0.0116
SUSD1	12.6643	18.628	12.688	6.677	85.9123	76.638	18.621	162.478	49.3	-2.76	0.809	-3.41	0.000659	0.0116
NCKAP1	1038.32	1005.77	1149.39	959.794	431.165	419.682	573.675	300.138	735	1.28	0.375	3.4	0.000663	0.0116
KCNN4	1.85	3.127	1.645	0.778	29.386	38.754	0	49.404	15.6	-3.99	1.17	-3.4	0.000666	0.0117
ADAM32	33.0933	31.582	29.967	37.731	96.1313	79.179	129.913	79.302	64.6	-1.52	0.447	-3.4	0.000668	0.0117
LY6E	21.099	17.906	23.873	21.518	77.3257	72.978	39.565	119.434	49.2	-1.91	0.562	-3.4	0.00067	0.0117
RCOR1	426.285	557.875	390.126	330.855	138.747	84.074	132.797	199.371	283	1.61	0.473	3.4	0.000673	0.0118
ARHGEF9	125.046	64.18	134.441	176.517	30.6113	46.986	20.342	24.506	77.8	2.05	0.602	3.4	0.000679	0.0118
SYNGAP1	16.9	13.914	16.727	20.059	57.1183	43.92	72.627	54.808	37	-1.75	0.515	-3.4	0.000678	0.0118
CASTOR3	12.1017	13.689	9.185	13.431	45.014	39.334	54.036	41.672	28.6	-1.88	0.553	-3.4	0.000683	0.0119
FABP1	1.48767	2.171	1.708	0.584	18.782	17.635	32.134	6.577	10.1	-3.54	1.04	-3.4	0.000684	0.0119
WAS	2.40767	1.68	3.886	1.657	31.3397	54.265	0	39.754	16.9	-3.75	1.1	-3.39	0.000688	0.012
EIF2B2	97.49	126.629	88.912	76.929	31.209	27.741	35.167	30.719	64.3	1.65	0.485	3.39	0.00069	0.012
CEP290	71.9633	48.556	75.775	91.559	200.599	165.036	184.016	252.746	136	-1.49	0.439	-3.39	0.000692	0.012
F11R	625.871	701.346	589.516	586.75	269.444	211.335	253.586	343.412	448	1.21	0.356	3.39	0.000693	0.012
FAM49A	18.954	13.675	31.949	11.238	83.7933	62.726	106.761	81.893	51.4	-2.09	0.616	-3.39	0.000698	0.0121
DYNC1LI1	220.028	227.708	200.23	232.145	83.3603	66.202	121.599	62.28	152	1.44	0.426	3.39	0.000699	0.0121
MALL	235.651	230.532	298.216	178.206	82.2403	89.127	104.482	53.112	159	1.55	0.458	3.39	0.000702	0.0121
MYO5C	72.7643	47.024	124.724	46.545	299.752	395.267	143.304	360.684	186	-2.05	0.606	-3.39	0.000704	0.0121
FERMT3	6.06833	4.019	4.034	10.152	58.6243	23.281	7.942	144.65	32.3	-3.36	0.993	-3.39	0.000706	0.0122
AGT	6.20333	4.349	5.111	9.15	43.307	58.597	60.252	11.072	24.8	-2.78	0.82	-3.39	0.000707	0.0122
SMIM13	100.272	101.73	109.148	89.939	29.686	15.383	33.404	40.271	65	1.74	0.515	3.39	0.000709	0.0122
BCL2L1	46.212	46.076	35.693	56.867	124.936	107.926	113.24	153.642	85.6	-1.45	0.428	-3.39	0.000711	0.0122
FAM193B	25.7753	21.319	25.201	30.806	81.293	63.234	112.234	68.411	53.5	-1.64	0.485	-3.38	0.000714	0.0122
SASH3	5.93633	2.445	9.851	5.513	84.3873	88.463	0	164.699	45.2	-3.85	1.14	-3.38	0.000721	0.0123
SP140	3.242	1.775	7.054	0.897	55.9883	88.776	0	79.189	29.6	-4.11	1.22	-3.38	0.000722	0.0124
QPCT	134.886	77.25	193.126	134.282	25.264	37.835	3.974	33.983	80.1	2.34	0.693	3.38	0.000723	0.0124
XRCC5	1276.46	1537.52	1386.22	905.636	520.973	448.951	466.09	647.879	899	1.29	0.382	3.38	0.000725	0.0124
EIF2AK2	138.614	143.944	154.683	117.216	307.048	281.97	347.092	292.083	223	-1.14	0.336	-3.38	0.000727	0.0124
CCDC84	31.993	24.361	38.062	33.556	91.826	101.313	70.694	103.471	61.9	-1.53	0.454	-3.38	0.000733	0.0125
GHITM	229.746	231.516	275.889	181.832	92.3937	99.372	80.372	97.437	161	1.3	0.386	3.38	0.000735	0.0125
HIGD1A	647.122	889.859	572.8	478.707	207.888	320.763	150.505	152.397	428	1.64	0.486	3.37	0.000741	0.0126
GABRP	100.992	49.495	114.415	139.066	352.534	312.614	237.565	507.423	227	-1.81	0.538	-3.37	0.000743	0.0126
DCUN1D3	175.623	255.103	130.307	141.458	40.799	21.827	79.707	20.863	108	2.2	0.652	3.37	0.000745	0.0126
TENM1	1.047	0.724	1.275	1.142	19.499	15.298	0	43.199	10.3	-4.3	1.28	-3.37	0.000746	0.0127
ACSM3	3.19067	2.399	3.043	4.13	21.6377	25.635	23.252	16.026	12.4	-2.7	0.801	-3.37	0.00075	0.0127
APH1B	12.6593	8.947	15.314	13.717	58.892	26.993	68.635	81.048	35.8	-2.19	0.649	-3.37	0.000751	0.0127
C5AR1	24.2607	24.649	26.166	21.967	179.655	124.524	18.724	395.718	102	-2.9	0.861	-3.37	0.000753	0.0127
TCIRG1	21.1933	16.93	16.1	30.55	121.254	88.325	31.4	244.037	71.2	-2.55	0.756	-3.37	0.000756	0.0128
TTC39A	86.144	82.517	95.415	80.5	22.0977	9.171	24.532	32.59	54.1	1.9	0.563	3.37	0.00076	0.0128
WFDC21P	230	190.554	224.645	274.802	69.5843	115.941	38.766	54.046	150	1.72	0.512	3.37	0.000763	0.0128
IGF2BP1	5.10533	7.138	3.28	4.898	59.386	21.863	147.746	8.549	32.2	-3.41	1.01	-3.37	0.000765	0.0129
NEU4	0.164333	0.493	0	0	14.967	17.031	26.96	0.91	7.57	-6.03	1.79	-3.36	0.000767	0.0129
ECE1	130.342	83.402	211.238	96.387	506.935	569.621	232.948	718.236	319	-1.97	0.584	-3.36	0.000771	0.0129
RPL36A-HNRNPH2	47.29	52.547	37.112	52.211	9.57733	7.54	8.03	13.162	28.4	2.21	0.658	3.36	0.000773	0.013
NDUFS5	305.693	328.542	307.601	280.935	143.932	145.39	154.891	131.516	225	1.1	0.326	3.36	0.000776	0.013
TMEM26	0.470333	0.592	0	0.819	16.1687	27.407	0	21.099	8.32	-5.17	1.54	-3.36	0.00078	0.0131
ANXA6	20.6797	16.242	31.446	14.351	78.9723	112.27	53.794	70.853	49.8	-1.93	0.574	-3.36	0.000782	0.0131
RBBP6	604.603	722.668	600.577	490.563	271.679	239.415	318.549	257.072	438	1.16	0.346	3.36	0.000782	0.0131
IGSF10	9.215	8.052	15.018	4.575	100.392	260.213	14.344	26.618	54.8	-3.44	1.03	-3.36	0.000783	0.0131
TRAK2	91.5853	68.785	108.786	97.185	292.286	413.737	143.578	319.543	192	-1.68	0.502	-3.36	0.000789	0.0132
KLHDC7A	0.332	0	0.425	0.571	11.0953	20.397	4.027	8.862	5.71	-5.2	1.55	-3.36	0.000791	0.0132
B3GNT5	1159.42	1990.09	1013.75	474.406	248.539	108.467	241.849	395.3	704	2.22	0.66	3.35	0.000795	0.0132
MDH1B	0.600667	0.298	1.504	0	16.4643	4.496	7.412	37.485	8.53	-4.81	1.44	-3.35	0.000796	0.0132
FMNL1	7.453	7.774	8.149	6.436	37.271	40.138	8.544	63.131	22.4	-2.46	0.733	-3.35	0.000804	0.0133
RILPL2	46.3767	49.593	56.97	32.567	129.072	132.571	100.679	153.965	87.7	-1.49	0.444	-3.35	0.000804	0.0133
DIXDC1	14.7817	10.951	22.564	10.83	97.7963	44.234	31.606	217.549	56.3	-2.73	0.814	-3.35	0.000808	0.0134
KCNMB3	1.559	1.321	1.745	1.611	20.4157	3.489	28.719	29.039	11	-3.58	1.07	-3.35	0.000808	0.0134
LY9	2.30633	1.279	5.412	0.228	45.2617	51.095	3.214	81.476	23.8	-4.29	1.28	-3.35	0.000807	0.0134
SEM1	447.056	485.133	428.185	427.849	204.606	175.773	259.859	178.187	326	1.15	0.344	3.35	0.000814	0.0134
AL583836.1	0	0	0	0	12.527	33.149	0	4.432	6.26	-7.27	2.17	-3.35	0.000819	0.0135
PLXNA4	138.75	103.009	151.917	161.325	35.3533	50.48	42.826	12.754	87.1	2.05	0.614	3.35	0.000821	0.0135
CLIC3	35.0683	38.818	31.889	34.498	5.407	8.689	5.013	2.519	20.2	2.84	0.851	3.34	0.000827	0.0136
CHRNA9	21.1953	11.51	34.488	17.588	0.647333	1.942	0	0	10.9	4.82	1.44	3.34	0.000829	0.0136
SCARB1	28.5693	20.06	48.806	16.842	117.079	171.612	94.322	85.303	72.8	-2.03	0.607	-3.34	0.000836	0.0137
RPL37A	5635.22	5294.17	5217.89	6393.6	2181.87	3200.33	1861.37	1483.91	3910	1.37	0.41	3.34	0.000838	0.0137
SLC25A29	13.85	6.882	19.071	15.597	66.0103	45.892	39.823	112.316	39.9	-2.3	0.687	-3.34	0.000838	0.0137
RRAGD	12.504	12.065	15.003	10.444	83.8147	77.648	10.879	162.917	48.2	-2.77	0.83	-3.34	0.00084	0.0138
APOBR	2.82233	3.63	4.264	0.573	26.8637	17.886	12.012	50.693	14.8	-3.28	0.981	-3.34	0.000841	0.0138
ZKSCAN7	6.834	5.977	4.707	9.818	35.4023	17.168	51.118	37.921	21.1	-2.37	0.709	-3.34	0.000847	0.0138
ITFG2	20.4877	10.928	22.122	28.413	74.7653	83.187	76.882	64.227	47.6	-1.87	0.56	-3.33	0.000858	0.014
EGLN3	127.45	213.546	116.779	52.026	16.082	0	29.742	18.504	71.8	3.01	0.905	3.33	0.000863	0.0141
SLC31A2	92.0777	89.006	99.728	87.499	25.2067	12.78	26.693	36.147	58.6	1.8	0.539	3.33	0.000863	0.0141
RAC1	1108.77	1387.59	999.253	939.463	493.86	430.605	462.624	588.35	801	1.16	0.35	3.33	0.00087	0.0142
C1orf68	132.213	190.839	164.09	41.709	8.45433	0	0	25.363	70.3	3.77	1.13	3.33	0.000874	0.0142
ENDOU	27.2597	26.414	27.691	27.674	1.10633	0	0	3.319	14.2	4.55	1.37	3.33	0.000874	0.0142
DYRK1B	6.96033	3.662	5.77	11.449	45.119	14.507	61.978	58.872	26	-2.67	0.802	-3.33	0.000877	0.0142
PTGFRN	542.34	535.961	720.744	370.316	141.89	50.579	207.736	167.354	342	1.94	0.583	3.33	0.000878	0.0142
C1QBP	231.943	307.263	212.408	176.157	87.4897	104.209	84.21	74.05	160	1.41	0.425	3.33	0.000879	0.0142
GAS7	302.129	323.384	304.602	278.402	97.6313	65.635	70.8	156.459	200	1.59	0.477	3.33	0.00088	0.0142
ADGRA3	30.8053	32.684	34.007	25.725	102.662	70.407	154.969	82.611	66.7	-1.63	0.491	-3.32	0.000886	0.0142
ADGRG2	3.07533	2.34	3.002	3.884	19.1113	22.409	18.875	16.05	11.1	-2.64	0.794	-3.32	0.000886	0.0142
ATP5PD	256.226	286.157	266.123	216.399	110.474	132.108	100.217	99.097	183	1.22	0.366	3.32	0.000885	0.0142
CAPRIN2	45.4173	59.355	39.491	37.406	134.181	86.141	166.92	149.481	89.8	-1.56	0.47	-3.33	0.000882	0.0142
PLXNA3	21.16	28.055	16.443	18.982	95.1553	44.711	179.601	61.154	58.2	-2.14	0.643	-3.32	0.000885	0.0142
RPL22L1	137.073	182.259	97.739	131.22	44.7207	56.309	43.89	33.963	90.9	1.64	0.493	3.33	0.000883	0.0142
SCAMP1	224.886	206.369	201.852	266.437	79.9817	99.916	93.542	46.487	152	1.53	0.461	3.32	0.00089	0.0143
CLCN7	14.904	10.016	14.047	20.649	55.2133	65.226	57.29	43.124	35.1	-1.88	0.565	-3.32	0.000891	0.0143
MTCYBP18	1.146	0	1.715	1.723	17.6297	30.532	7.972	14.385	9.39	-4.01	1.21	-3.32	0.000892	0.0143
C14orf39	0.269667	0.367	0.442	0	15.525	20.988	25.012	0.575	7.9	-5.56	1.67	-3.32	0.000895	0.0143
SERTAD1	109.988	171.409	81.348	77.208	22.639	10.191	20.083	37.643	66.3	2.22	0.667	3.32	0.000896	0.0143
GAR1	166.894	199.358	187.429	113.895	53.8557	35.508	80.849	45.21	110	1.67	0.504	3.32	0.000898	0.0144
CLDN7	9.79667	4.739	18.667	5.984	60.1313	70.564	20.808	89.022	35	-2.65	0.799	-3.32	0.0009	0.0144
NUP50	513.781	457.002	526.002	558.338	223.902	240.36	162.26	269.087	369	1.19	0.359	3.32	0.000902	0.0144
TMEM167B	130.502	118.88	121.734	150.891	48.3023	64.482	39.805	40.62	89.4	1.43	0.432	3.32	0.000902	0.0144
GPSM3	5.64467	5.338	5.201	6.395	32.0783	50.818	8.412	37.005	18.9	-2.55	0.77	-3.32	0.000904	0.0144
PGRMC2	355.168	306.96	389.511	369.033	152.245	174.947	170.188	111.601	254	1.24	0.374	3.32	0.000915	0.0145
PDZD2	435.038	404.652	532.994	367.468	178.507	128.266	213.802	193.454	307	1.3	0.392	3.31	0.000922	0.0146
CDK7	101.789	107.321	98.266	99.779	38.2423	43.569	33.213	37.945	70	1.4	0.424	3.31	0.000925	0.0147
SLC35F5	577.44	633.267	577.538	521.514	249.088	179.773	257.926	309.566	413	1.21	0.366	3.31	0.000925	0.0147
LCE3E	14.8113	20.96	11.504	11.97	0	0	0	0	7.41	5.16	1.56	3.31	0.000926	0.0147
GOLGA8N	24.098	26.324	13.198	32.772	81.647	72.334	78.523	94.084	52.9	-1.78	0.537	-3.31	0.000931	0.0147
PARP4	225.952	230.983	210.036	236.837	490.944	428.257	423.584	620.99	358	-1.13	0.341	-3.31	0.00093	0.0147
PLXNB3	14.5343	6.585	9.716	27.302	0.497667	0	1.171	0.322	7.52	4.67	1.41	3.31	0.00093	0.0147
WDR86	0.142	0	0.426	0	9.47467	16.669	8.312	3.443	4.81	-5.87	1.77	-3.31	0.000931	0.0147
GHDC	4.66967	6.992	2.768	4.249	25.972	18.555	29.862	29.499	15.3	-2.48	0.748	-3.31	0.000933	0.0147
FBXL2	10.3247	6.485	14.091	10.398	48.4373	22.799	51.069	71.444	29.4	-2.24	0.678	-3.31	0.000939	0.0148
PIK3CB	263.495	212.62	299.832	278.032	104.425	92.077	90.606	130.592	184	1.31	0.395	3.31	0.000945	0.0149
KLF15	1.118	0.362	1.277	1.715	20.7747	50.963	8.039	3.322	10.9	-4.25	1.28	-3.31	0.000947	0.0149
SUB1	382.929	526.021	351.332	271.433	112.88	181.402	97.537	59.701	248	1.78	0.539	3.31	0.000949	0.0149
YRDC	66.001	99.678	50.275	48.05	14.266	20.378	8.029	14.391	40.1	2.17	0.657	3.31	0.000949	0.0149
RPRM	1.49767	0.363	2.985	1.145	18.982	35.648	8.017	13.281	10.2	-3.68	1.11	-3.3	0.000952	0.0149
WDR63	1.03333	0	2.263	0.837	25.27	1.935	26.032	47.843	13.2	-4.61	1.39	-3.3	0.000951	0.0149
MILR1	3.64733	3.499	4.173	3.27	24.0937	38.782	5.322	28.177	13.9	-2.8	0.847	-3.3	0.000955	0.0149
PRR15	3.329	0.329	9.658	0	61.5017	96.95	21.818	65.737	32.4	-4.2	1.27	-3.3	0.00096	0.015
SS18L2	67.7547	58.359	73.055	71.85	20.9453	20.219	27.731	14.886	44.3	1.77	0.537	3.3	0.000959	0.015
FAM13A	45.836	24.076	59.679	53.753	152.905	187.759	162.674	108.282	99.4	-1.74	0.526	-3.3	0.00097	0.0151
LCA5L	3.06933	2.497	3.974	2.737	20.8247	33.952	12.155	16.367	11.9	-2.74	0.829	-3.3	0.000973	0.0151
EFNA5	321.676	175.025	412.474	377.53	109.584	108.194	128.15	92.408	216	1.56	0.474	3.3	0.000978	0.0152
BTC	54.306	45.368	77.907	39.643	8.553	13.728	0	11.931	31.4	2.5	0.758	3.3	0.000984	0.0153
HNF4A	3.15933	4.149	4.35	0.979	32.7837	29.673	62.444	6.234	18	-3.35	1.02	-3.29	0.000984	0.0153
IER5	133.033	202.768	88.893	107.438	38.9823	30.588	44.272	42.087	86	1.77	0.538	3.29	0.000985	0.0153
CTIF	19.7053	19.036	17.946	22.134	76.197	120.765	34.038	73.788	48	-1.91	0.581	-3.29	0.000986	0.0153
ZFYVE9	241.77	286.683	217.862	220.766	94.9547	85.332	130.796	68.736	168	1.38	0.42	3.29	0.000988	0.0153
SLC2A11	4.21733	3.689	7.205	1.758	28.2533	16.639	40.618	27.503	16.2	-2.71	0.823	-3.29	0.000989	0.0153
PIP5K1B	2.353	1.911	4.286	0.862	25.5373	15.367	6.061	55.184	13.9	-3.52	1.07	-3.29	0.000995	0.0154
HEXA	50.3457	38.201	44.781	68.055	145.471	134.561	105.181	196.672	97.9	-1.56	0.473	-3.29	0.000999	0.0154
NOP16	95.2583	149.439	88.241	48.095	18.6283	26.277	23.06	6.548	56.9	2.46	0.747	3.29	0.001	0.0154
STARD13	17.2173	15.894	24.285	11.473	65.7473	98.959	48.297	49.986	41.5	-1.96	0.596	-3.29	0.001	0.0154
SLURP1	30.5663	52.558	7.7	31.441	0.731333	0	0	2.194	15.6	4.68	1.42	3.29	0.00101	0.0155
BEST1	43.3817	41.083	35.624	53.438	220.068	225.916	42.566	391.723	132	-2.36	0.717	-3.29	0.00101	0.0155
ITPRIP	462.689	525.984	451.779	410.304	148.071	89.604	254.903	99.705	305	1.66	0.506	3.29	0.00102	0.0156
SMAGP	106.774	103.24	99.994	117.088	39.0303	37.86	37.092	42.139	72.9	1.43	0.435	3.28	0.00103	0.0158
DUSP7	363.985	505.919	359.256	226.78	80.921	25.45	157.598	59.715	222	2.2	0.671	3.28	0.00103	0.0158
AVPI1	443.972	411.325	481.573	439.017	168.789	152.766	248.465	105.136	306	1.42	0.433	3.28	0.00103	0.0158
PTGS2	177.975	308.968	152.118	72.84	42.654	41.383	51.677	34.902	110	2.09	0.638	3.28	0.00104	0.0158
CD1A	30.6863	36.577	34.907	20.575	3.28233	7.635	0	2.212	17	3.19	0.974	3.28	0.00104	0.0159
NAV3	69.9577	78.232	61.977	69.664	175.296	146.092	223.401	156.395	123	-1.28	0.39	-3.28	0.00104	0.016
CORO6	0.428333	0	0	1.285	10.188	13.476	5.924	11.164	5.31	-5.6	1.71	-3.28	0.00105	0.016
APOBEC3A	95.1787	152.681	111.654	21.201	9.15567	2.438	3.837	21.192	52.2	3.23	0.985	3.28	0.00105	0.0161
CCDC65	1.42833	1.71	0.809	1.766	18.8907	14.242	2.542	39.888	10.2	-3.84	1.17	-3.28	0.00106	0.0161
ACP2	31.4973	24.951	45.138	24.403	118.369	91.416	66.221	197.469	74.9	-1.93	0.591	-3.27	0.00106	0.0161
STX2	14.2407	11.379	12.556	18.787	61.494	37.59	35.669	111.223	37.9	-2.17	0.663	-3.27	0.00107	0.0162
ICA1L	11.5963	6.911	10.3	17.578	64.6543	57.993	19.409	116.561	38.1	-2.49	0.76	-3.27	0.00107	0.0162
FAM126B	195.519	211.195	212.52	162.841	77.0303	70.117	60.906	100.068	136	1.32	0.405	3.27	0.00107	0.0163
LDLR	985.796	1879.08	711.374	366.933	167.806	51.273	330.086	122.058	577	2.57	0.785	3.27	0.00107	0.0163
STK26	163.555	235.364	139.259	116.041	49.3387	34.264	78.883	34.869	106	1.8	0.55	3.27	0.00108	0.0163
MYBPC1	1.50933	0	4.528	0	42.1097	95.293	20.974	10.062	21.8	-4.78	1.46	-3.27	0.00108	0.0163
IGKV1-9	3.155	1.098	7.79	0.577	46.382	91.135	3.923	44.088	24.8	-3.88	1.19	-3.27	0.00108	0.0163
SNCAIP	29.2233	22.914	19.536	45.22	96.7393	92.228	74.037	123.953	63	-1.77	0.541	-3.27	0.00108	0.0163
PMAIP1	224.179	274.115	126.632	271.79	47.209	16.847	98.632	26.148	136	2.31	0.706	3.27	0.00109	0.0164
VANGL2	115.33	94.488	116.081	135.42	34.6833	20.394	60.396	23.26	75	1.82	0.557	3.26	0.0011	0.0166
PGLYRP4	67.2177	59.847	76.315	65.491	10.0037	0	25.927	4.084	38.6	2.95	0.906	3.26	0.00111	0.0167
YWHAZ	3368.49	3996.14	3479.68	2629.64	1517.13	1456.51	1865.38	1229.5	2440	1.15	0.354	3.26	0.00111	0.0167
LYPD3	2565.27	2657.25	3095.5	1943.05	271.214	17.774	723.034	72.835	1420	3.25	0.997	3.26	0.00112	0.0168
ZBTB43	202.155	236.517	222.695	147.254	68.5957	40.879	76.712	88.196	135	1.55	0.475	3.26	0.00112	0.0168
SGSH	11.5847	7.909	13.635	13.21	42.285	37.915	41.869	47.071	26.9	-1.9	0.584	-3.26	0.00113	0.017
LIME1	0.231	0.167	0	0.526	12.0133	0	12.573	23.467	6.12	-5.6	1.72	-3.25	0.00114	0.017
USP42	138.786	181.024	145.113	90.222	44.457	41.033	62.624	29.714	91.6	1.69	0.518	3.25	0.00114	0.0171
DOCK10	61.0343	58.53	69.695	54.878	275.48	308.691	62.087	455.661	168	-2.18	0.671	-3.25	0.00115	0.0172
PSMB1	385.639	466.361	352.413	338.143	149.776	213.385	109.005	126.938	268	1.36	0.419	3.25	0.00115	0.0172
HNRNPA3	2360.62	3071.61	2419.88	1590.38	1019.33	957.238	1020.09	1080.66	1690	1.21	0.373	3.25	0.00116	0.0174
AC108108.1	7.28033	4.715	6.824	10.302	33.956	35.646	44.088	22.134	20.6	-2.2	0.677	-3.25	0.00117	0.0174
RPL14	2208.82	2324.05	2261.27	2041.16	942.036	1281.46	899.256	645.396	1580	1.23	0.379	3.25	0.00117	0.0174
TNFSF14	2.995	0.35	6.98	1.655	39.0613	19.687	11.657	85.84	21	-3.74	1.15	-3.25	0.00117	0.0174
DNAH11	6.216	2.562	6.943	9.143	128.684	0	80.987	305.066	67.5	-4.43	1.36	-3.25	0.00117	0.0174
ERV3-1	128.303	157.57	112.152	115.187	40.785	19.986	59.325	43.044	84.5	1.68	0.518	3.25	0.00117	0.0174
SH2B3	23.059	16.871	30.777	21.529	118.615	123.859	23.954	208.032	70.8	-2.39	0.735	-3.24	0.00118	0.0174
ARID3A	11.5633	9.933	6.537	18.22	94.229	20.907	224.784	36.996	52.9	-2.96	0.911	-3.24	0.00118	0.0175
CDH1	1790.58	1978.09	1784.22	1609.44	887.29	832.027	1067.05	762.79	1340	1.02	0.313	3.24	0.00118	0.0175
CSDE1	2711.55	2910.99	2820.67	2403	1417.09	1590.18	1326.34	1334.76	2060	0.936	0.289	3.24	0.00118	0.0175
CYTIP	21.641	15.404	33.981	15.538	110.512	127.5	19.002	185.033	66.1	-2.41	0.744	-3.24	0.00118	0.0175
TMEM71	2.21733	2.876	1.706	2.07	15.61	16.064	8.125	22.641	8.91	-2.96	0.914	-3.24	0.00118	0.0175
TUBB2A	419.854	597.291	363.885	298.386	70.0143	11.721	162.726	35.596	245	2.63	0.812	3.24	0.00118	0.0175
VAC14	53.2623	58.903	47.072	53.812	127.554	114.061	114.628	153.973	90.4	-1.28	0.395	-3.24	0.00118	0.0175
LCMT2	23.9147	28.331	24.362	19.051	72.2707	77.242	49.009	90.561	48.1	-1.61	0.495	-3.24	0.00119	0.0175
GTF2IP20	14.4723	12.01	10.589	20.818	57.7667	41.916	89.656	41.728	36.1	-1.97	0.608	-3.24	0.0012	0.0177
ITSN1	85.112	74.352	95.446	85.538	232.367	316.148	132.453	248.499	159	-1.46	0.449	-3.24	0.0012	0.0177
LGALS3BP	80.2543	66.681	83.823	90.259	179.851	200.628	162.114	176.812	130	-1.17	0.361	-3.24	0.0012	0.0177
POLL	13.4493	11.404	9.595	19.349	48.4033	49.874	40.292	55.044	30.9	-1.88	0.581	-3.24	0.0012	0.0177
PPP1R14C	338.127	316.993	397.223	300.165	40.6207	0	96.402	25.46	189	3.1	0.958	3.24	0.0012	0.0177
PIWIL4	2.04033	1.683	3.791	0.647	19.1643	8.46	16.021	33.012	10.6	-3.33	1.03	-3.24	0.00121	0.0178
SMG9	17.2533	12.292	11.435	28.033	75.573	33.957	91.355	101.407	46.4	-2.15	0.664	-3.24	0.00121	0.0178
LRMDA	3.22467	2.082	7.42	0.172	52.9143	41.449	3.637	113.657	28.1	-4.23	1.31	-3.23	0.00122	0.0178
PSMC1	417.198	497.87	427.366	326.359	148.355	155.532	84.246	205.286	283	1.48	0.457	3.23	0.00122	0.0178
ASPHD2	29.732	42.714	29.343	17.139	2.32533	2.548	0	4.428	16	3.35	1.04	3.23	0.00122	0.0179
NFE2L3	179.591	221.752	167.533	149.489	61.303	36.826	64.65	82.433	120	1.53	0.475	3.23	0.00123	0.0179
OR7E14P	0.191333	0	0	0.574	15.7497	0	4.006	43.243	7.97	-6.67	2.07	-3.23	0.00123	0.0179
ABHD12B	110.05	90.833	129.405	109.912	32.1553	12.442	55.012	29.012	71.1	1.88	0.582	3.23	0.00124	0.018
AL162171.1	266.925	171.511	328.335	300.93	78.5933	44.734	62.94	128.106	173	1.76	0.545	3.23	0.00124	0.018
GTF2B	130.616	164.177	123.27	104.402	44.1667	34.601	69.702	28.197	87.4	1.68	0.522	3.23	0.00124	0.0181
MAP6	1.79767	0.416	1.844	3.133	20.037	9.725	9.219	41.167	10.9	-3.57	1.11	-3.23	0.00125	0.0181
TMEM176A	3.06433	3.399	4.148	1.646	26.182	48.408	4.108	26.03	14.6	-3.09	0.958	-3.23	0.00125	0.0181
ENPP4	10.873	3.621	18.712	10.286	78.889	124.909	12.076	99.682	44.9	-2.88	0.892	-3.23	0.00125	0.0181
PSMD14	314.335	388.18	326.1	228.724	126.753	139.993	98.7	141.567	221	1.3	0.404	3.23	0.00125	0.0181
GCSAM	56.6397	74.393	56.318	39.208	13.7647	8.712	24.064	8.518	35.2	2.17	0.672	3.23	0.00125	0.0181
GALNT1	371.399	376.205	415.615	322.378	178.611	190.798	174.574	170.461	275	1.06	0.328	3.23	0.00126	0.0182
AC024451.2	0.575333	0.726	0.427	0.573	9.63733	7.635	8.001	13.276	5.11	-4.1	1.27	-3.23	0.00126	0.0182
ZNF518B	275.469	321.034	233.551	271.821	125.693	114.25	132.222	130.608	201	1.13	0.351	3.22	0.00126	0.0182
TG	1.327	0	0.483	3.498	36.3127	3.104	87.543	18.291	18.8	-4.69	1.45	-3.22	0.00127	0.0182
HAL	611.439	645.753	581.11	607.455	103.955	7.863	178.979	125.023	358	2.58	0.802	3.22	0.00127	0.0183
CUEDC1	3.913	6.03	4.035	1.674	33.494	8.559	25.066	66.857	18.7	-3.12	0.967	-3.22	0.00128	0.0183
THAP2	70.297	126.415	27.831	56.645	11.862	16.137	14.939	4.51	41.1	2.69	0.836	3.22	0.00128	0.0184
ALOX12P2	4.134	0.76	5.732	5.91	50.0063	3.3	106.423	40.296	27.1	-3.6	1.12	-3.22	0.00129	0.0185
CABCOCO1	0.127333	0	0.382	0	11.9493	6.829	0	29.019	6.04	-6.34	1.97	-3.22	0.00129	0.0185
CD52	20.084	11.322	22.435	26.495	144.477	98.848	15.763	318.82	82.3	-2.87	0.891	-3.22	0.00129	0.0185
GOLGA8R	4.47167	1.578	3.338	8.499	29.1923	25.478	17.525	44.574	16.8	-2.8	0.871	-3.22	0.00129	0.0185
LAPTM5	124.568	100.266	163.221	110.217	1203.91	1006.74	27.989	2576.99	664	-3.27	1.02	-3.22	0.00129	0.0185
PABPC4	319.34	361.972	316.132	279.915	661.943	546.6	764.024	675.205	491	-1.05	0.326	-3.22	0.0013	0.0185
B3GAT1	0.615	0.27	1.575	0	13.661	3.146	14.898	22.939	7.14	-4.58	1.42	-3.22	0.0013	0.0186
SORBS3	29.6807	24.711	38.47	25.861	98.5943	84.912	54.97	155.901	64.1	-1.77	0.551	-3.21	0.00131	0.0187
ADHFE1	3.649	1.519	2.11	7.318	36.9787	5.69	53.531	51.715	20.3	-3.31	1.03	-3.21	0.00132	0.0188
EFNA1	200.689	209.208	147.795	245.065	65.3317	53.941	104.563	37.491	133	1.68	0.522	3.21	0.00132	0.0188
PCDHA12	0	0	0	0	6.73767	10.723	5.196	4.294	3.37	-6.39	1.99	-3.21	0.00132	0.0188
PRDX2	342.371	366.329	343.196	317.589	106.171	122.638	154.054	41.822	224	1.72	0.537	3.21	0.00132	0.0188
F2	2.16867	2.762	1.342	2.402	18.5743	16.986	30.602	8.135	10.4	-3.02	0.94	-3.21	0.00132	0.0188
HSH2D	2.45867	3.155	3.852	0.369	21.7863	29.206	15.624	20.529	12.1	-3.2	0.997	-3.21	0.00133	0.0189
DGAT2	174.481	172.636	210.777	140.03	37.0327	11.988	23.549	75.561	106	2.18	0.68	3.21	0.00135	0.019
EIF2S1	494.715	773.014	435.524	275.606	142.294	106.573	229.629	90.679	319	1.83	0.571	3.21	0.00135	0.019
PLCD1	47.8183	41.094	42.173	60.188	10.566	5.399	18.296	8.003	29.2	2.2	0.687	3.21	0.00135	0.019
TIFA	118.117	108.007	90.421	155.922	32.4347	19.803	25.014	52.487	75.3	1.81	0.564	3.21	0.00135	0.019
LONRF3	1.56333	1.73	2.456	0.504	24.359	20.216	0	52.861	13	-4.01	1.25	-3.2	0.00135	0.0191
MFSD9	55.6527	46.451	39.77	80.737	14.2817	10.465	18.74	13.64	35	2.02	0.63	3.2	0.00136	0.0192
TNS3	85.1907	81.811	82.639	91.122	382.028	244.626	117.574	783.884	234	-2.17	0.677	-3.2	0.00136	0.0192
AFF1	447.016	443.948	511.983	385.116	957.185	883.291	786.936	1201.33	702	-1.1	0.344	-3.2	0.00136	0.0192
SELENOP	131.013	63.921	184.736	144.381	1028.37	2580.84	129.562	374.693	580	-2.97	0.928	-3.2	0.00136	0.0192
GOLGA4	1436.63	1664.5	1359.86	1285.52	737.621	721.744	814.08	677.038	1090	0.964	0.301	3.2	0.00137	0.0192
CCDC144B	43.2063	29.485	68.142	31.992	193.817	60.731	311.545	209.176	119	-2.16	0.674	-3.2	0.00138	0.0193
ZNF615	42.9203	43.349	41.177	44.235	10.7703	14.33	6.418	11.563	26.8	1.94	0.607	3.2	0.00139	0.0195
SCGB2A1	0.286667	0	0.86	0	23.2567	2.533	0	67.237	11.8	-6.36	1.99	-3.2	0.00139	0.0195
TMPRSS13	96.6167	97.536	94.412	97.902	23.4593	4.475	42.95	22.953	60	2.15	0.671	3.2	0.00139	0.0196
ID4	412.81	407.735	353.481	477.214	125.84	175.875	152.914	48.731	269	1.74	0.543	3.2	0.0014	0.0196
AC006445.1	1.35733	2.196	1.299	0.577	20.0527	7.594	47.054	5.51	10.7	-3.77	1.18	-3.19	0.0014	0.0196
CRYBG1	1654.5	1927.34	1672.18	1363.98	603.61	352.785	925.059	532.986	1130	1.46	0.457	3.19	0.00141	0.0196
LXN	28.9037	32.553	24.924	29.234	77.0497	85.571	58.046	87.532	53	-1.44	0.45	-3.19	0.00141	0.0196
EFS	75.5397	73.483	81.764	71.372	22.071	27.981	28.284	9.948	48.8	1.88	0.588	3.19	0.00142	0.0198
EIF6	270.126	292.541	278.584	239.252	80.8843	70.301	138.511	33.841	176	1.78	0.559	3.19	0.00142	0.0198
LHFPL2	65.0187	101.38	54.632	39.044	316.416	208.522	98.843	641.884	191	-2.3	0.721	-3.19	0.00142	0.0198
PLOD3	15.5387	13.169	15.195	18.252	47.8363	51.103	42.569	49.837	31.7	-1.64	0.513	-3.19	0.00143	0.0199
SYNE4	1.006	0.664	0.781	1.573	15.6077	35.393	7.369	4.061	8.31	-3.91	1.23	-3.19	0.00143	0.0199
AC090114.3	40.952	29.439	38.944	54.473	119.845	104.253	163.509	91.774	80.4	-1.53	0.481	-3.19	0.00144	0.02
TGFA	128.31	169.315	120.762	94.854	37.915	48.134	47.999	17.612	83.1	1.82	0.571	3.19	0.00144	0.02
COX7B	406.102	412.88	407.481	397.945	166.664	242.149	122.546	135.296	286	1.29	0.404	3.19	0.00144	0.02
SLA	38.511	29.611	43.184	42.738	242.185	196.423	25.521	504.61	140	-2.66	0.837	-3.18	0.00145	0.0201
AC034102.2	205.928	287.272	212.497	118.014	59.706	81.137	67.084	30.897	133	1.82	0.571	3.18	0.00145	0.0201
PPME1	176.606	185.89	179.737	164.192	80.4273	78.006	80.841	82.435	129	1.13	0.356	3.18	0.00146	0.0201
VIM	635.189	505.457	792.249	607.86	2457.74	3020.62	687.293	3665.31	1550	-1.95	0.614	-3.18	0.00146	0.0201
DCTN5	357.626	377.941	357.401	337.535	159.24	132.342	137.493	207.884	258	1.15	0.363	3.18	0.00146	0.0202
CDC20B	0.132333	0	0.397	0	13.5737	3.317	0	37.404	6.85	-6.52	2.05	-3.18	0.00148	0.0204
DEFB4A	23.7263	61.358	2.991	6.83	0	0	0	0	11.9	5.84	1.84	3.18	0.00148	0.0204
EMBP1	85.0347	59.331	78.895	116.878	289.567	168.455	491.131	209.116	187	-1.76	0.553	-3.18	0.00148	0.0204
ARHGAP26	105.562	105.524	84.633	126.53	382.703	266.579	172.562	708.967	244	-1.87	0.588	-3.18	0.00148	0.0204
C7	32.6747	17.266	33.445	47.313	3.786	4.585	0	6.773	18.2	2.77	0.872	3.18	0.00149	0.0205
SNU13	325.156	381.55	369.941	223.977	134.611	152.448	121.473	129.912	230	1.27	0.4	3.18	0.00149	0.0205
TMEM178B	6.23833	4.414	12.157	2.144	48.3287	40.667	11.341	92.978	27.3	-2.97	0.936	-3.18	0.0015	0.0206
CD4	19.9873	14.459	30.335	15.168	183.681	201.812	3.949	345.283	102	-3.21	1.01	-3.17	0.00152	0.0208
ELOA	326.42	395.179	338.014	246.068	135.65	161.834	104.028	141.089	231	1.26	0.397	3.17	0.00153	0.0209
LPIN2	29.1043	16.951	45.363	24.999	189.469	132.721	27.823	407.864	109	-2.7	0.852	-3.17	0.00153	0.0209
SCRIB	74.4777	75.781	74.625	73.027	24.1093	31.725	12.665	27.938	49.3	1.69	0.534	3.17	0.00153	0.0209
HNRNPAB	777.366	1184.33	685.483	462.29	282.473	255.008	329.558	262.854	530	1.46	0.462	3.17	0.00154	0.021
FSIP2	156.269	130.138	160.56	178.109	504.827	213.435	797.427	503.62	331	-1.69	0.533	-3.17	0.00154	0.021
CHST15	45.7173	50.273	48.881	37.998	173.012	148.995	62.848	307.192	109	-1.94	0.611	-3.17	0.00154	0.021
SDR16C5	240.301	293.228	233.676	193.998	56.4593	11.46	98.621	59.297	148	2.13	0.672	3.17	0.00154	0.0211
PSMD9	111.138	126.771	100.608	106.036	44.905	52.137	42.281	40.297	78	1.32	0.417	3.17	0.00155	0.0211
AC024940.7	1.48167	0.432	1.609	2.404	16.7903	12.173	29.591	8.607	9.14	-3.64	1.15	-3.16	0.00155	0.0211
GCC2	181.155	139.334	214.128	190.002	405.628	462.495	322.115	432.275	293	-1.17	0.369	-3.17	0.00155	0.0211
SLC25A44	207.03	290.203	179.306	151.581	71.304	54.633	64.592	94.687	139	1.52	0.48	3.16	0.00156	0.0211
TMED7	442.9	524.642	526.563	277.494	132.366	212.332	62.298	122.467	288	1.74	0.549	3.16	0.00156	0.0212
PTPRO	2.061	1.705	1.249	3.229	30.2937	13.136	0	77.745	16.2	-3.96	1.25	-3.16	0.00157	0.0212
RASGRP2	2.344	0.622	3.249	3.161	31.213	57.738	0	35.901	16.8	-3.81	1.21	-3.16	0.00157	0.0213
RAB5B	307.921	314.444	327.396	281.922	138.969	123.703	120.111	173.094	223	1.13	0.357	3.16	0.00158	0.0214
TFPI	101.038	63.246	118.575	121.292	332.341	551.274	196.351	249.398	217	-1.72	0.544	-3.16	0.00158	0.0214
S100P	214.692	269.981	254.922	119.174	60.2483	34.974	50.765	95.006	137	1.8	0.571	3.16	0.00159	0.0215
GPRC5C	16.5457	7.868	24.362	17.407	71.0007	58.031	40.469	114.502	43.8	-2.12	0.672	-3.16	0.00159	0.0215
CACNA1D	13.631	13.088	17.916	9.889	49.1567	32.791	57.37	57.309	31.4	-1.83	0.581	-3.16	0.0016	0.0215
ADIPOR1	272.147	283.455	268.926	264.061	124.393	149.466	95.856	127.857	198	1.12	0.354	3.16	0.0016	0.0216
AHI1	85.683	90.343	105.671	61.035	208.623	184.818	191.258	249.794	147	-1.29	0.41	-3.15	0.00161	0.0216
LNP1	2.434	2.645	2.468	2.189	15.593	14.622	12.546	19.611	9.01	-2.71	0.86	-3.15	0.00161	0.0216
RHOD	40.068	40.291	46.121	33.792	8.89967	7.635	8.001	11.063	24.5	2.11	0.669	3.15	0.00161	0.0216
GPX4	53.7207	40.872	57.43	62.86	162.445	255.648	95.577	136.109	108	-1.61	0.509	-3.15	0.00161	0.0217
GAPT	1.70767	0	1.993	3.13	25.7323	31.792	3.133	42.272	13.7	-4.06	1.29	-3.15	0.00161	0.0217
FCGR1A	4.98667	7.415	3.335	4.21	425.533	56.591	0	1220.01	215	-6.42	2.04	-3.15	0.00162	0.0217
URB2	69.487	117.494	56.048	34.919	14.4407	12.365	23.436	7.521	42	2.38	0.756	3.15	0.00162	0.0217
ARHGAP25	31.9403	41.586	24.981	29.254	125.848	117.555	39.88	220.11	78.9	-2.02	0.642	-3.15	0.00162	0.0217
MUC15	386.267	313.332	473.005	372.463	174.178	199.13	154.893	168.511	280	1.14	0.362	3.15	0.00162	0.0217
KIAA1324	4.82833	1.717	8.973	3.795	49.0713	107.045	3.821	36.348	26.9	-3.33	1.06	-3.15	0.00163	0.0217
RRAGA	206.707	227.341	196.518	196.261	75.2093	112.056	68.19	45.382	141	1.48	0.469	3.15	0.00163	0.0217
CARS2	22.8057	26.638	19.534	22.245	70.3997	64.147	93.721	53.331	46.6	-1.55	0.491	-3.15	0.00163	0.0217
TRIM62	56.9093	67.797	53.414	49.517	14.4403	17.769	20.037	5.515	35.7	2.12	0.673	3.15	0.00163	0.0218
TLDC2	0.433333	0.328	0.972	0	10.8457	2.897	18.107	11.533	5.64	-4.62	1.47	-3.15	0.00164	0.0218
MAP1A	15.8363	9.142	27.142	11.225	90.6313	82.442	20.356	169.096	53.2	-2.54	0.808	-3.15	0.00164	0.0219
FGL1	0.907	0.725	0.852	1.144	13.8733	10.19	28.109	3.321	7.39	-3.85	1.22	-3.15	0.00165	0.0219
MSR1	23.326	14.383	27.762	27.833	227.147	114.658	7.109	559.674	125	-3.29	1.05	-3.15	0.00165	0.022
PMVK	69.144	65.724	68.371	73.337	20.1837	33.075	11.99	15.486	44.7	1.77	0.564	3.15	0.00166	0.022
DLK1	1.76267	2.319	0.682	2.287	19.9627	23.402	32.062	4.424	10.9	-3.42	1.09	-3.14	0.00166	0.0221
HPGD	379.443	266.94	494.784	376.604	75.4857	25.565	34.587	166.305	227	2.29	0.728	3.14	0.00167	0.0221
MRAS	16.838	16.297	12.2	22.017	115.174	50.191	18.868	276.464	66	-2.79	0.889	-3.14	0.00167	0.0221
AZGP1	538.847	522.808	671.716	422.016	64.314	0	136.306	56.636	302	3.1	0.987	3.14	0.00168	0.0222
GAS8	7.338	4.366	8.056	9.592	40.981	43.654	58.906	20.383	24.2	-2.32	0.738	-3.14	0.00168	0.0222
SLC29A3	8.37433	2.791	7.337	14.995	78.2807	33.304	9.092	192.446	43.3	-3.27	1.04	-3.14	0.00168	0.0222
CALML3	442.798	217.67	507.679	603.044	46.2407	0	116.579	22.143	245	3.3	1.05	3.14	0.00169	0.0223
CFAP70	11.5897	8.455	18.147	8.167	85.4973	56.881	9.674	189.937	48.5	-2.91	0.927	-3.14	0.00169	0.0223
GUF1	163.158	169.711	133.459	186.304	68.9443	72.452	60.643	73.738	116	1.23	0.393	3.14	0.00169	0.0223
SLCO4C1	5.941	0.362	14.033	3.428	61.856	104.519	20.13	60.919	33.9	-3.39	1.08	-3.14	0.00169	0.0223
NRXN3	4.831	0.959	12.893	0.641	49.3483	37.288	44.661	66.096	27.1	-3.38	1.08	-3.14	0.0017	0.0223
CD53	22.8417	30.64	24.788	13.097	136.633	138.672	17.648	253.579	79.7	-2.6	0.827	-3.14	0.0017	0.0224
TRPV3	61.7797	48.954	66.081	70.304	17.9673	17.969	17.74	18.193	39.9	1.78	0.566	3.14	0.0017	0.0224
GCNT2	12.3233	22.696	6.496	7.778	72.9587	53.35	22.184	143.342	42.6	-2.62	0.834	-3.13	0.00172	0.0226
CCDC17	4.004	5.934	3.839	2.239	44.305	2.731	20.099	110.085	24.2	-3.5	1.12	-3.13	0.00173	0.0226
VTA1	237.862	285.263	230.962	197.36	96.922	100.287	124.238	66.241	167	1.34	0.426	3.13	0.00173	0.0226
AC099850.2	0	0	0	0	11.331	17.971	16.022	0	5.67	-7.08	2.26	-3.13	0.00174	0.0227
ARRDC3	215.45	145.857	222.347	278.145	730.203	1285.47	371.541	533.593	473	-1.76	0.563	-3.13	0.00174	0.0227
BTRC	291.464	292.898	201.899	379.596	98.5133	94.17	145.965	55.405	195	1.59	0.508	3.13	0.00174	0.0227
CHI3L2	36.859	89.526	13.78	7.271	1.58933	2.106	0	2.662	19.2	4.25	1.36	3.13	0.00174	0.0227
KMT5A	179.749	185.659	168.809	184.779	79.0107	80.127	98.075	58.83	129	1.23	0.391	3.13	0.00174	0.0227
MLPH	9.399	11.418	7.435	9.344	78.3513	9.023	31.055	194.976	43.9	-3.1	0.989	-3.13	0.00174	0.0227
PCF11	565.266	685.776	512.105	497.916	264.949	217.966	313.41	263.471	415	1.1	0.352	3.13	0.00173	0.0227
TMC8	9.14167	3.713	11.723	11.989	64.9343	50.38	9.975	134.448	37	-2.86	0.912	-3.13	0.00174	0.0227
XAF1	57.1457	67.166	36.439	67.832	178.27	104.397	163.882	266.53	118	-1.65	0.527	-3.13	0.00174	0.0227
NDUFAF4	95.1573	147.207	83.775	54.49	17.2643	16.986	2.991	31.816	56.2	2.46	0.786	3.13	0.00177	0.023
ARGLU1	173.691	166.712	195.473	158.888	421.454	329.153	606.909	328.299	298	-1.27	0.406	-3.13	0.00177	0.023
C12orf29	242.617	340.784	241.321	145.745	74.8703	111.996	42.709	69.906	159	1.69	0.541	3.13	0.00178	0.023
PTMS	48.9977	49.449	49.083	48.461	119.911	144.026	127.762	87.944	84.5	-1.28	0.409	-3.12	0.00179	0.0232
HSPA14	114.276	110.789	119.398	112.641	47.264	54.294	49.677	37.821	80.8	1.31	0.418	3.12	0.0018	0.0233
CENPS-CORT	0.425667	1.034	0.243	0	11.8663	4.882	25.009	5.708	6.15	-4.5	1.44	-3.12	0.0018	0.0233
RPE	144.737	163.619	158.7	111.893	57.1557	53.832	49.38	68.255	101	1.32	0.422	3.12	0.00181	0.0233
KRT10	67418.6	78799.6	64459.2	58996.9	6765.34	93.119	13963	6239.87	37100	3.32	1.06	3.12	0.00181	0.0234
RABL3	113.056	134.844	103.376	100.947	35.3003	15.159	47.622	43.12	74.2	1.71	0.55	3.12	0.00181	0.0234
WDR54	5.94833	3.984	8.068	5.793	28.7917	16.661	26.598	43.116	17.4	-2.31	0.741	-3.12	0.00183	0.0235
FGR	9.09233	6.249	7.343	13.685	120.744	48.761	0	313.47	64.9	-3.75	1.2	-3.12	0.00183	0.0235
CMTM6	464.497	656.149	395.904	341.439	160.784	190.615	89.865	201.873	313	1.52	0.486	3.12	0.00184	0.0237
PLAGL2	145.624	186.074	149.664	101.133	54.6933	61.185	56.374	46.521	100	1.43	0.459	3.11	0.00184	0.0237
KIF1B	647.131	581.498	755.993	603.902	328.412	317.236	318.219	349.781	488	0.975	0.313	3.11	0.00185	0.0237
GARS	440.891	540.959	481.695	300.02	154.273	105.862	122.703	234.254	298	1.5	0.483	3.11	0.00185	0.0238
C11orf45	2.18067	0	4.255	2.287	33.0223	7.648	16.097	75.322	17.6	-3.97	1.27	-3.11	0.00186	0.0238
CCL2	463.275	1198.32	124.278	67.226	49.3327	40.937	94.821	12.24	256	3.26	1.05	3.11	0.00186	0.0238
BBS1	18.8077	13.143	13.324	29.956	68.2637	45.885	63.165	95.741	43.5	-1.89	0.608	-3.11	0.00186	0.0238
RNF130	40.2817	34.616	39.632	46.597	204.494	256.673	28.92	327.888	122	-2.35	0.756	-3.11	0.00187	0.0239
GSTA4	156.572	201.701	136.689	131.327	58.4717	67.487	69.241	38.687	108	1.45	0.468	3.11	0.00188	0.024
MNS1	5.53033	4.349	7.667	4.575	35.424	17.833	12.048	76.391	20.5	-2.74	0.881	-3.11	0.00188	0.024
TMEM254	249.587	235.764	284.977	228.019	89.1843	43.213	120.082	104.258	169	1.52	0.489	3.11	0.00187	0.024
SAP18	424.595	396.992	435.134	441.659	216.666	233.919	231.158	184.92	321	0.977	0.314	3.11	0.00188	0.0241
CD300A	3.43767	3.615	2.931	3.767	31.7827	37.229	0	58.119	17.6	-3.26	1.05	-3.11	0.00189	0.0241
GJB3	182.077	168.16	197.081	180.989	33.5053	13.439	80.476	6.601	108	2.55	0.82	3.11	0.00189	0.0241
RPS5	1720.77	1690.88	1700.39	1771.03	643.905	973.353	613.375	344.988	1180	1.42	0.458	3.11	0.0019	0.0242
VPS4B	566.895	657.971	532.172	510.541	208.386	185.617	120.151	319.391	388	1.44	0.463	3.11	0.0019	0.0242
GID8	305.481	360.811	276.791	278.842	120.078	74.602	174.797	110.836	213	1.37	0.44	3.1	0.00191	0.0243
SLC9A3R1	100.199	87.867	109.763	102.966	216.122	234.619	167.817	245.93	158	-1.13	0.364	-3.1	0.00192	0.0244
TMEM87A	322.295	356.215	327.698	282.973	149.487	143.196	186.529	118.735	236	1.13	0.364	3.1	0.00192	0.0244
RABGGTB	191.724	222.497	192.31	160.366	82.9773	82.141	73.126	93.665	137	1.19	0.384	3.1	0.00193	0.0245
KCNE1B	0	0	0	0	9.875	0	17.042	12.583	4.94	-6.86	2.21	-3.1	0.00194	0.0246
IVD	13.6033	4.78	9.899	26.131	67.7287	44.954	89.729	68.503	40.7	-2.31	0.744	-3.1	0.00194	0.0246
BTG3	213.811	284.297	191.246	165.889	78.5593	79.404	107.007	49.267	146	1.49	0.48	3.1	0.00194	0.0246
C17orf53	1.81067	1.369	2.983	1.08	17.696	16.456	30.358	6.274	9.75	-3.19	1.03	-3.1	0.00195	0.0246
COX6A1	459.842	480.11	472.107	427.31	235.246	269.155	225.131	211.453	348	0.97	0.313	3.1	0.00197	0.0247
FDPS	212.966	291.222	208.836	138.839	79.443	98.057	71.807	68.465	146	1.44	0.464	3.1	0.00196	0.0247
GALNT12	7.64833	8.086	6.786	8.073	35.027	37.526	12.821	54.734	21.3	-2.25	0.726	-3.1	0.00196	0.0247
HSPA4	751.39	1152.63	639.257	462.278	263.401	261.006	189.371	339.825	507	1.51	0.487	3.1	0.00197	0.0247
NPTXR	1.38733	0.622	2.558	0.982	15.3773	27.181	10.383	8.568	8.38	-3.36	1.09	-3.1	0.00196	0.0247
PHLDA2	39.9233	63.02	41.975	14.775	5.499	2.753	7.043	6.701	22.7	2.83	0.916	3.1	0.00196	0.0247
PSMD11	353.14	475.197	317.494	266.728	111.61	63.089	85.895	185.846	232	1.66	0.536	3.1	0.00196	0.0247
RLF	277.611	295.386	294.625	242.823	130.071	114.725	124.844	150.643	204	1.08	0.35	3.1	0.00196	0.0247
TJP1	1801.12	2090.55	2048.42	1264.41	700.015	488.269	1025.56	586.214	1250	1.37	0.443	3.1	0.00196	0.0247
CD209	1.98567	1.344	3.552	1.061	21.3063	47.31	3.735	12.874	11.6	-3.43	1.11	-3.09	0.00197	0.0247
RTN4	863.225	1202.48	751.31	635.881	352.201	416.029	261.777	378.798	608	1.29	0.418	3.09	0.00199	0.0249
ZYG11A	1.04333	0.756	1.777	0.597	14.5013	9.35	29.528	4.626	7.77	-3.69	1.19	-3.09	0.00199	0.0249
AC243772.3	0.258667	0	0.776	0	9.87733	4.635	7.299	17.698	5.07	-5.2	1.68	-3.09	0.00199	0.0249
PRSS27	42.8297	43.724	35.873	48.892	7.04033	3.96	1.751	15.41	24.9	2.52	0.814	3.09	0.00199	0.0249
TBXAS1	3.94933	1.464	5.084	5.3	28.483	57.231	6.874	21.344	16.2	-2.98	0.964	-3.09	0.002	0.025
NCAPGP1	0.332667	0	0.426	0.572	9.80167	2.548	8.031	18.826	5.07	-5.05	1.63	-3.09	0.002	0.025
GPC3	23.7593	15.606	27.506	28.166	116.855	122.019	201.586	26.96	70.3	-2.28	0.737	-3.09	0.00201	0.025
SOCS2	14.1447	14.085	12.227	16.122	55.7997	99.614	22.482	45.303	35	-2.02	0.655	-3.09	0.00201	0.025
AC245078.3	0.142667	0	0.428	0	8.50267	15.291	8.001	2.216	4.32	-5.69	1.84	-3.09	0.00203	0.0252
CLDN3	0.284333	0	0.853	0	14.195	12.722	0	29.863	7.24	-5.67	1.84	-3.09	0.00203	0.0252
KLF6	2028.46	3522.63	1410.53	1152.21	647.551	465.2	734.367	743.087	1340	1.65	0.534	3.09	0.00203	0.0253
GAL	0.749667	1.82	0.429	0	20.2483	2.544	3.986	54.215	10.5	-4.74	1.54	-3.08	0.00204	0.0253
CCL27	22.7933	36.221	12.213	19.946	1.97867	4.602	0	1.334	12.4	3.38	1.1	3.08	0.00204	0.0254
CDA	27.4277	20.701	30.05	31.532	2.70467	2.686	0	5.428	15.1	2.99	0.968	3.08	0.00204	0.0254
DTX4	21.867	6.154	14.881	44.566	124.871	114.724	48.325	211.563	73.4	-2.54	0.823	-3.08	0.00205	0.0254
OR2I1P	2.04133	1.448	4.676	0	51.414	137.631	0	16.611	26.7	-4.64	1.51	-3.08	0.00205	0.0254
YPEL5	505.638	441.551	586.209	489.153	209.505	199.695	293.737	135.083	358	1.29	0.42	3.08	0.00206	0.0255
HEPHL1	21.981	56.436	7.223	2.284	0	0	0	0	11	5.73	1.86	3.08	0.00206	0.0255
IKZF1	18.754	13.132	32.325	10.805	105.697	70.368	28.224	218.498	62.2	-2.5	0.813	-3.08	0.00207	0.0255
ZFP36L1	3309.92	3587.8	4279.51	2062.46	1299.53	1565.17	1443.41	889.992	2300	1.35	0.438	3.08	0.00207	0.0255
TMEM41A	146.285	200.338	113.038	125.48	49.532	32.648	78.654	37.294	97.9	1.64	0.532	3.08	0.00208	0.0256
CYP2A13	0.284	0	0.852	0	13.6513	25.462	0	15.492	6.97	-5.59	1.82	-3.08	0.00208	0.0257
FLT4	1.419	0.93	1.061	2.266	17.373	39.402	3.576	9.141	9.4	-3.49	1.13	-3.08	0.00209	0.0257
PDCL3	85.12	89.658	78.12	87.582	33.3197	33.053	35.956	30.95	59.2	1.37	0.445	3.08	0.00209	0.0257
TMBIM1	469.195	577.202	403.41	426.974	224.837	209.26	254.803	210.449	347	1.07	0.348	3.08	0.00209	0.0257
C18orf32	15.5363	15.121	12.974	18.514	47.036	47.102	37.594	56.412	31.3	-1.64	0.533	-3.08	0.00209	0.0257
KHDRBS3	12.7287	11.916	20.302	5.968	65.221	116.342	18.057	61.264	39	-2.38	0.775	-3.08	0.0021	0.0257
MSX2	55.8157	76.485	58.938	32.024	12.4537	10.975	20.767	5.619	34.1	2.25	0.731	3.08	0.0021	0.0257
SERPINB11	40.037	52.481	43.654	23.976	116.597	135.096	125.974	88.72	78.3	-1.52	0.496	-3.08	0.0021	0.0257
IFFO2	2283.83	3516.26	1603.01	1732.23	338.187	45.333	843.393	125.834	1310	2.76	0.899	3.07	0.00211	0.0258
TSPYL5	7.30233	9.414	10.207	2.286	43.4753	35.688	16.101	78.637	25.4	-2.6	0.847	-3.07	0.00212	0.0259
PRR14L	573.906	681.405	512.343	527.969	259.567	184.15	296.381	298.169	417	1.15	0.374	3.07	0.00212	0.0259
TUBGCP6	29.1567	28.833	21.58	37.057	89.7567	49.466	112.211	107.593	59.5	-1.63	0.531	-3.07	0.00213	0.026
BUD31	119.743	148.191	108.924	102.113	45.1203	33.758	46.025	55.578	82.4	1.39	0.453	3.07	0.00216	0.0263
TAF13	143.564	204.945	121.5	104.247	41.1427	52.458	16.972	53.998	92.4	1.75	0.569	3.07	0.00216	0.0263
ANKRD20A5P	15.0313	7.654	11.823	25.617	94.472	42.784	212.254	28.378	54.8	-2.65	0.864	-3.07	0.00216	0.0264
SLC25A45	6.665	4.793	6.653	8.549	28.861	38.951	28.938	18.694	17.8	-2.12	0.69	-3.07	0.00217	0.0264
CYP4F2	14.4397	8.7	27.479	7.14	0	0	0	0	7.22	5.12	1.67	3.07	0.00217	0.0264
CCT6A	634.621	898.818	453.891	551.154	269.447	255.852	290.435	262.054	452	1.24	0.404	3.06	0.00218	0.0266
CYP2F2P	0.488667	0.353	0	1.113	13.1797	15.733	0	23.806	6.83	-4.9	1.6	-3.06	0.00219	0.0267
NOL7	250.005	325.396	256.875	167.744	100.929	110.607	85.597	106.583	175	1.3	0.426	3.06	0.0022	0.0267
ATP6AP2	325.911	363.134	342.897	271.701	139.611	157.359	93.938	167.537	233	1.2	0.392	3.06	0.0022	0.0267
TPRG1	124.959	127.727	154.25	92.901	40.0817	24.678	43.733	51.834	82.5	1.62	0.53	3.06	0.0022	0.0267
SRSF3	898.953	997.056	908.58	791.222	470.256	486.72	515.812	408.236	685	0.94	0.307	3.06	0.0022	0.0267
ALDH3B1	7.98467	13.814	8.167	1.973	51.0267	37.186	19.557	96.337	29.5	-2.73	0.892	-3.06	0.00221	0.0267
JAML	17.6727	14.194	23.766	15.058	90.2107	104.693	13.225	152.714	53.9	-2.38	0.778	-3.06	0.00221	0.0267
KRT1	56743.3	60588.7	59539.6	50101.7	5035.39	35.673	11486.3	3584.19	30900	3.49	1.14	3.06	0.00221	0.0267
SLC9A3R2	8.93633	10.962	9.575	6.272	45.806	92.547	18.118	26.753	27.4	-2.36	0.771	-3.06	0.00221	0.0267
RXRA	227.354	202.985	227.757	251.321	100.163	71.336	124.745	104.407	164	1.19	0.39	3.06	0.00221	0.0267
MTND5P11	2.93667	1.812	1.278	5.72	20.0403	15.283	16.056	28.782	11.5	-2.85	0.931	-3.06	0.00222	0.0268
PALM	3.45267	3.846	3.332	3.18	21.9917	23.871	33.277	8.827	12.7	-2.56	0.838	-3.06	0.00223	0.0268
RSPH9	3.82767	4.35	2.556	4.577	26.559	10.199	12.066	57.412	15.2	-2.87	0.938	-3.06	0.00223	0.0268
TRIM5	21.7127	30.485	18.467	16.186	77.6737	83.194	35.995	113.832	49.7	-1.85	0.604	-3.06	0.00223	0.0268
SLC2A10	5.44933	4.872	7.405	4.071	47.9407	79.717	0	64.105	26.7	-3.15	1.03	-3.06	0.00223	0.0269
CHN2	10.273	10.045	17.187	3.587	51.9	51.626	23.822	80.252	31.1	-2.38	0.778	-3.06	0.00224	0.027
EFCAB13	5.06067	3.67	2.945	8.567	33.3703	18.652	10.819	70.64	19.2	-2.79	0.914	-3.05	0.00225	0.0271
PHKA2	36.9963	36.995	32.388	41.606	127.499	138.646	189.063	54.789	82.2	-1.73	0.568	-3.05	0.00226	0.0271
CD6	3.06467	1.827	5.06	2.307	24.1387	12.857	7.973	51.586	13.6	-3.05	0.998	-3.05	0.00226	0.0271
CDK18	9.33667	1.991	16.03	9.989	51.7423	51.214	37.882	66.131	30.5	-2.49	0.816	-3.05	0.00227	0.0272
IL5RA	2.43067	0.299	1.051	5.942	41.475	9.094	1.665	113.666	22	-4.47	1.46	-3.05	0.00227	0.0272
LRRC6	15.5647	8.95	25.59	12.154	57.3507	57.301	54.031	60.72	36.5	-1.91	0.627	-3.05	0.00227	0.0272
RASGRP3	20.308	18.026	25.634	17.264	69.9917	61.424	33.994	114.557	45.1	-1.84	0.603	-3.05	0.00228	0.0272
RPS15A	6082.89	5962.67	5956.67	6329.31	2216.89	3409.23	2152.32	1089.11	4150	1.46	0.477	3.05	0.00227	0.0272
SATB1	188.506	187.082	230.018	148.417	400.18	449.197	397.372	353.97	294	-1.08	0.355	-3.05	0.00228	0.0272
TRIM22	105.218	88.996	99.375	127.283	253.861	176.113	254.086	331.383	180	-1.28	0.418	-3.05	0.00227	0.0272
LAT2	9.763	11.627	9.246	8.416	59.4603	69.173	4.393	104.815	34.6	-2.64	0.867	-3.05	0.00229	0.0273
SDC1	1145.48	1250.15	1234.79	951.495	225.457	51.681	525.677	99.014	685	2.36	0.773	3.05	0.00229	0.0273
LNPEP	772.733	690.844	883.901	743.453	401.577	420.589	432.251	351.891	587	0.95	0.312	3.05	0.0023	0.0274
LSP1	10.133	7.482	8.229	14.688	41.662	60.325	37.777	26.884	25.9	-2.01	0.659	-3.05	0.00232	0.0275
TNFRSF14	18.265	8.547	19.565	26.683	84.801	85.445	25.448	143.51	51.5	-2.26	0.74	-3.05	0.00232	0.0275
DMXL2	117.382	130.552	122.904	98.69	631.364	254.573	144.37	1495.15	374	-2.43	0.798	-3.05	0.00232	0.0275
HBA1	14.7407	0.717	2.113	41.392	263.303	620.208	9.344	160.356	139	-4.17	1.37	-3.05	0.00232	0.0276
SEPT6	40.2123	29.334	53.936	37.367	108.948	126.428	75.232	125.185	74.6	-1.46	0.48	-3.05	0.00232	0.0276
EEF1A1P16	8.467	7.254	3.838	14.309	62.201	48.378	128.264	9.961	35.3	-2.85	0.937	-3.04	0.00233	0.0276
HMCES	98.2753	103.615	113.059	78.152	38.394	40.159	35.989	39.034	68.3	1.35	0.445	3.04	0.00233	0.0276
SPTB	8.00933	6.688	10.006	7.334	29.4453	28.166	27.507	32.663	18.7	-1.89	0.621	-3.04	0.00233	0.0276
ABCA1	176.317	201.193	133.703	194.054	845.805	615.151	163.31	1758.95	511	-2.27	0.744	-3.04	0.00234	0.0276
SYNCRIP	1426.27	1959.56	1437.72	881.542	570.235	452.788	719.129	538.789	998	1.33	0.436	3.04	0.00235	0.0278
EPOP	58.3337	94.514	50.196	30.291	12.947	7.647	20.119	11.075	35.6	2.25	0.739	3.04	0.00237	0.028
EMSY	87.5627	87.203	84.717	90.768	179.664	157.565	186.709	194.717	134	-1.04	0.342	-3.04	0.00239	0.0281
LTBP3	25.2803	23.921	24.959	26.961	76.018	73.673	105.776	48.605	50.6	-1.53	0.502	-3.04	0.00239	0.0281
MTRNR2L2	20.5167	16.061	19.74	25.749	79.5733	50.873	144.813	43.034	50	-1.92	0.633	-3.04	0.00239	0.0281
ACAT2	144.823	176.416	161.705	96.348	48.5407	72.771	30.27	42.581	96.7	1.58	0.519	3.04	0.00239	0.0282
NCF1	0.558667	0	0	1.676	19.515	24.859	0	33.686	10	-5.28	1.74	-3.04	0.0024	0.0283
ODF2L	127.201	113.444	120.224	147.934	336.265	274.366	212.63	521.799	232	-1.41	0.465	-3.04	0.0024	0.0283
ACTBP2	1.817	1.452	1.708	2.291	16.7553	12.725	32.009	5.532	9.29	-3.12	1.03	-3.03	0.00242	0.0284
DNALI1	8.264	9.475	12.162	3.155	80.954	26.113	6.961	209.788	44.6	-3.29	1.09	-3.03	0.00242	0.0284
LGMN	81.2163	81.864	91.96	69.825	484.051	446.139	40.032	965.982	283	-2.58	0.85	-3.03	0.00242	0.0284
COLCA2	1.862	1.071	1.143	3.372	17.5873	31.817	14.425	6.52	9.72	-3.22	1.06	-3.03	0.00244	0.0285
ENO1P1	0	0	0	0	8.20167	10.198	0	14.407	4.1	-6.7	2.21	-3.03	0.00243	0.0285
OR1A1	26.931	19.544	26.381	34.868	86.3823	48.404	128.695	82.048	56.7	-1.67	0.55	-3.03	0.00244	0.0285
WWC2	70.0907	82.405	73.589	54.278	163.927	129.62	178.818	183.344	117	-1.22	0.402	-3.03	0.00245	0.0286
RAB37	5.296	0	1.266	14.622	71.0787	95.666	20.265	97.305	38.2	-3.87	1.28	-3.03	0.00246	0.0287
CRABP2	507.766	519.729	455.374	548.194	180.402	127.239	307.754	106.214	344	1.52	0.501	3.03	0.00246	0.0288
COLGALT1	55.1453	60.971	48.764	55.701	177.55	71.375	253.21	208.065	116	-1.66	0.549	-3.03	0.00247	0.0289
LAIR1	22.4203	16.82	29.649	20.792	168.061	189.521	6.73	307.933	95.2	-2.91	0.961	-3.03	0.00249	0.029
MDK	19.1137	17.504	25.531	14.306	69.8997	51.936	38.14	119.623	44.5	-1.9	0.627	-3.03	0.00249	0.029
EEF1B2	1653.35	1746	1615.22	1598.84	694.581	996.881	657.113	429.75	1170	1.25	0.415	3.02	0.0025	0.0291
KLHL11	189.655	185.687	169.61	213.668	70.235	107.083	60.421	43.201	130	1.45	0.479	3.02	0.0025	0.0291
STK33	16.4157	8.032	14.388	26.827	80.0703	29.249	62.161	148.801	48.2	-2.32	0.767	-3.02	0.0025	0.0291
PI4KA	123.298	105.644	119.369	144.882	281.023	212.862	369.105	261.103	202	-1.18	0.389	-3.02	0.00251	0.0292
NAIP	42.1433	16.393	63.676	46.361	177.613	143.165	79.04	310.633	110	-2.1	0.694	-3.02	0.00253	0.0294
CCDC160	0.314333	0	0.943	0	10.495	5.925	4.427	21.133	5.4	-5.15	1.7	-3.02	0.00254	0.0294
MPHOSPH9	47.4497	43.46	37.948	60.941	137.983	130.07	76.928	206.95	92.7	-1.56	0.518	-3.02	0.00254	0.0294
AIF1	27.2797	36.945	26.999	17.895	138.15	244.988	20.753	148.708	82.7	-2.35	0.779	-3.02	0.00256	0.0295
LOR	1651.73	1477.25	1999.04	1478.88	40.4177	0	4.003	117.25	846	5.33	1.77	3.02	0.00255	0.0295
PGM2	425.323	524.41	405.94	345.618	138.063	59.51	232.362	122.316	282	1.65	0.547	3.02	0.00255	0.0295
USP14	306.251	408.6	305.015	205.137	125.357	100.969	138.596	136.505	216	1.29	0.428	3.02	0.00255	0.0295
SLC4A5	4.72433	1.913	4.902	7.358	27.951	48.665	14.837	20.351	16.3	-2.66	0.882	-3.02	0.00256	0.0296
POTEKP	9.04333	12.316	6.81	8.004	64.7867	40.772	144.729	8.859	36.9	-2.8	0.928	-3.02	0.00256	0.0296
CARD11	1.94067	1.288	1.729	2.805	14.7557	7.774	12.286	24.207	8.35	-3.21	1.07	-3.02	0.00257	0.0296
TRIM7	52.7627	39.839	45.024	73.425	13.0997	19.812	14.378	5.109	32.9	2.28	0.756	3.02	0.00257	0.0296
PTPRT	0	0	0	0	17.3573	0	0	52.072	8.68	-7.76	2.57	-3.01	0.00258	0.0297
FREM2	6.338	3.981	12.748	2.285	37.9947	53.55	16.121	44.313	22.2	-2.6	0.863	-3.01	0.00259	0.0298
GOLM1	74.0203	51.625	114.007	56.429	361.956	322.719	67.672	695.476	218	-2.3	0.763	-3.01	0.0026	0.0299
C16orf91	36.6643	39.618	45.143	25.232	4.725	10.18	3.995	0	20.7	3.15	1.05	3.01	0.00262	0.03
ITGB2	34.7953	16.63	59.4	28.356	268.406	157.817	18.251	629.151	152	-2.96	0.984	-3.01	0.00262	0.03
PHC1	44.5797	43.11	45.426	45.203	156.283	71.54	106.714	290.596	100	-1.81	0.602	-3.01	0.00261	0.03
RIMS1	1.84867	0.577	4.278	0.691	26.7883	6.153	4.852	69.36	14.3	-3.94	1.31	-3.01	0.00263	0.0302
CCDC68	3.231	1.215	7.92	0.558	37.001	6.109	64.199	40.695	20.1	-3.52	1.17	-3.01	0.00264	0.0302
MAP7D1	223.352	255.468	211.567	203.02	94.705	80.007	137.009	67.099	159	1.29	0.43	3.01	0.00264	0.0302
GNG12	726.948	952.732	647.931	580.182	247.279	338.046	294.164	109.627	487	1.57	0.522	3	0.00267	0.0305
MLLT6	109.781	85.81	123.497	120.035	308.709	199.618	221.457	505.052	209	-1.5	0.501	-3	0.00267	0.0305
CXXC1	22.4253	20.603	16.793	29.88	78.038	39.181	116.879	78.054	50.2	-1.75	0.582	-3	0.00268	0.0305
FNDC3B	214.927	274.736	256.483	113.561	558.366	652.734	478.821	543.542	387	-1.38	0.459	-3	0.00268	0.0305
MRC1	27.89	31.859	42.097	9.714	212.604	484.363	16.105	137.345	120	-2.93	0.976	-3	0.00268	0.0305
IGHV3-73	0.143	0	0.429	0	10.763	27.876	0	4.413	5.45	-6.08	2.03	-3	0.00269	0.0307
AFG3L1P	20.5283	24.023	23.821	13.741	60.2713	59.288	48.175	73.351	40.4	-1.57	0.524	-3	0.0027	0.0308
COPS2	377.292	427.59	357.828	346.458	183.771	202.129	205.112	144.071	281	1.05	0.35	3	0.00271	0.0308
MTRNR2L11	359.154	284.283	374.314	418.864	1103.28	781.813	1949.15	578.88	731	-1.62	0.539	-3	0.00271	0.0308
PSMD8P1	0.434	0.728	0	0.574	14.8343	0	7.977	36.526	7.63	-5.15	1.72	-3	0.00271	0.0308
SLFN11	19.5307	18.511	30.87	9.211	123.231	166.254	11.845	191.593	71.4	-2.66	0.888	-3	0.00271	0.0308
TACR3	14.51	20.983	19.121	3.426	0	0	0	0	7.25	5.14	1.71	3	0.00272	0.0308
LY75	94.1187	72.332	110.133	99.891	207.181	220.098	170.898	230.546	151	-1.16	0.386	-3	0.00272	0.0309
C4BPB	2.15133	1.006	3.067	2.381	15.365	8.988	17.674	19.433	8.76	-2.88	0.961	-3	0.00272	0.0309
CAPN5	4.428	3.714	4.598	4.972	38.685	78.759	0	37.296	21.6	-3.15	1.05	-3	0.00274	0.031
CD74	680.281	575.724	971.057	494.063	2767.09	4042.16	619.471	3639.64	1720	-2.03	0.676	-2.99	0.00275	0.0311
GMFG	8.11733	3.648	10.635	10.069	79.211	156.631	0	81.002	43.7	-3.3	1.1	-2.99	0.00275	0.0311
NT5C3A	135.644	208.751	100.134	98.048	45.0987	46.264	36.475	52.557	90.4	1.58	0.528	2.99	0.00275	0.0311
HSP90AB1	4844.64	6143.86	4935.92	3454.14	2282.35	2185.8	2641.26	2019.99	3560	1.09	0.363	2.99	0.00276	0.0311
CYP4Z1	1.34433	0	1.569	2.464	17.104	5.632	14.8	30.88	9.22	-3.86	1.29	-2.99	0.00277	0.0312
SRGAP1	35.0253	37.437	31.071	36.568	119.768	107.762	48.162	203.38	77.4	-1.79	0.598	-2.99	0.00277	0.0312
AC245100.4	3.164	1.115	3.745	4.632	19.4187	13.392	20.685	24.179	11.3	-2.66	0.89	-2.99	0.00278	0.0313
LOX	42.404	46.493	44.003	36.716	119.672	182.963	58.813	117.239	81	-1.54	0.514	-2.99	0.00279	0.0314
FBXO3	187.76	162.496	196.658	204.125	73.5823	78.006	43.774	98.967	131	1.34	0.447	2.99	0.0028	0.0315
SCAMP5	1.42667	0.267	3.591	0.422	17.9343	36.741	8.904	8.158	9.68	-3.84	1.28	-2.99	0.0028	0.0315
SLC35B4	50.5333	42.489	38.5	70.611	160.383	87.902	254.028	139.219	105	-1.63	0.546	-2.99	0.0028	0.0315
CAPN13	19.5177	1.494	56.558	0.501	271.742	163.283	117.82	534.124	146	-3.8	1.27	-2.99	0.00281	0.0316
RASAL3	1.60367	0.765	3.241	0.805	20.4217	22.715	0	38.55	11	-3.76	1.26	-2.99	0.00281	0.0316
RAB5A	272.972	323.689	297.889	197.338	110.439	105.51	80.675	145.132	192	1.29	0.431	2.99	0.00282	0.0316
RPL21P32	0.336333	0	0.432	0.577	9.64133	2.54	19.752	6.632	4.99	-4.88	1.63	-2.99	0.00282	0.0316
SPINK9	28.737	19.957	29.95	36.304	98.3413	53.12	165.974	75.93	63.5	-1.75	0.587	-2.99	0.00283	0.0317
AC022400.7	12.739	13.756	13.605	10.856	45.169	38.241	24.161	73.105	29	-1.88	0.629	-2.99	0.00283	0.0317
AC114267.1	33.4083	30.052	33.599	36.574	103.174	48.433	156.977	104.111	68.3	-1.61	0.54	-2.98	0.00284	0.0317
APBB1IP	8.342	5.632	12.616	6.778	55.4787	60.42	3.972	102.044	31.9	-2.77	0.927	-2.99	0.00284	0.0317
RPL22	1847.76	1864.88	1838.14	1840.28	870.744	1193.13	763.205	655.897	1360	1.09	0.364	2.98	0.00285	0.0318
EZH2	83.2013	90.91	63.423	95.271	28.1833	18.227	45.6	20.723	55.7	1.66	0.557	2.98	0.00285	0.0318
LIPA	73.502	54.113	63.288	103.105	383.145	175.32	88.533	885.582	228	-2.39	0.801	-2.98	0.00285	0.0318
ZNF230	6.372	3.29	6.695	9.131	29.7657	40.944	20.21	28.143	18.1	-2.2	0.738	-2.98	0.00285	0.0318
CCN2	588.556	670.292	819.19	276.185	1798.9	2708.46	1334.09	1354.14	1190	-1.61	0.541	-2.98	0.00287	0.0319
SNRPD3	199.911	219.625	184.934	195.173	98.352	97.609	98.045	99.402	149	1.02	0.343	2.98	0.00287	0.0319
SOX7	225.934	163.34	262.955	251.506	29.2417	10.194	76.424	1.107	128	3.03	1.02	2.98	0.00287	0.0319
AP4E1	158.036	152.12	184.792	137.197	67.0147	66.379	86.599	48.066	113	1.29	0.433	2.98	0.00287	0.0319
MYH3	6.989	6.523	5.051	9.393	37.2437	10.581	28.981	72.169	22.1	-2.48	0.832	-2.98	0.00288	0.032
RAB38	228.786	227.075	254.725	204.558	48.1607	17.034	114.756	12.692	138	2.35	0.788	2.98	0.00288	0.032
AIMP1	185.226	227.625	169.962	158.092	74.7567	107.305	52.058	64.907	130	1.33	0.448	2.98	0.00289	0.032
GBP5	15.276	11.278	25.127	9.423	79.106	36.039	32.46	168.819	47.2	-2.41	0.809	-2.98	0.00289	0.032
LEO1	312.435	351.417	300.33	285.558	156.018	175.888	155.728	136.439	234	1.01	0.339	2.98	0.00289	0.032
NPC2	103.335	78.313	125.485	106.208	270.422	340.915	142.78	327.571	187	-1.41	0.473	-2.98	0.00289	0.032
LGALS7B	557.043	423.705	614.469	632.956	58.0757	0	157.687	16.54	308	3.29	1.11	2.98	0.00289	0.032
CAND1	591.315	655.75	545.754	572.441	321.049	333.598	315.063	314.487	456	0.882	0.296	2.98	0.00292	0.0322
AGRN	31.0353	27.749	30.838	34.519	122.634	41.905	228.628	97.37	76.8	-1.92	0.645	-2.98	0.00292	0.0322
CSF3R	17.579	6.269	7.916	38.552	110.822	113.261	27.701	191.505	64.2	-2.68	0.9	-2.97	0.00294	0.0324
KCTD4	12.5203	7.596	20.832	9.133	0	0	0	0	6.26	4.92	1.65	2.97	0.00294	0.0324
CD48	9.92967	4.395	12.926	12.468	73.238	65.87	4.036	149.808	41.6	-2.91	0.98	-2.97	0.00294	0.0324
MAP1LC3A	33.9803	28.938	37.472	35.531	4.936	5.151	0	9.657	19.5	2.48	0.834	2.97	0.00295	0.0325
APOL6	65.4547	82.156	58.226	55.982	189.791	188.684	92.671	288.018	128	-1.55	0.522	-2.97	0.00295	0.0325
TNN	16.984	24.46	10.626	15.866	1.07	3.21	0	0	9.03	4.25	1.43	2.97	0.00296	0.0326
PIK3CD	12.2867	8.017	10.802	18.041	62.727	56.988	12.273	118.92	37.5	-2.4	0.808	-2.97	0.00297	0.0326
BCAS4	8.313	10.774	4.965	9.2	32.3223	38.362	19.452	39.153	20.3	-2.01	0.677	-2.97	0.00298	0.0328
FAM157B	3.27667	0.994	4.674	4.162	27.8627	23.286	3.669	56.633	15.6	-3.17	1.07	-2.97	0.00299	0.0328
ACKR4	49.671	75.286	34.885	38.842	4.42233	0	0	13.267	27	3.14	1.06	2.97	0.00299	0.0328
PYROXD1	106.988	106.969	90.892	123.103	44.5547	46.046	46.7	40.918	75.8	1.28	0.431	2.97	0.00299	0.0328
CTSC	551.942	420.769	423.544	811.512	205.106	178.633	295.038	141.648	379	1.44	0.486	2.97	0.00301	0.0329
HAVCR2	11.6977	8.304	14.135	12.654	91.8283	62.886	3.42	209.179	51.8	-2.99	1.01	-2.97	0.00301	0.0329
RPS14	3377.84	3138.84	3282.69	3711.99	1286.19	2121.69	884.793	852.093	2330	1.39	0.47	2.97	0.00301	0.0329
POMP	195.465	245.219	220.481	120.694	74.625	84.046	60.122	79.707	135	1.38	0.465	2.96	0.00303	0.0331
COPS7A	132.759	146.076	117.798	134.404	58.4543	61.95	50.699	62.714	95.6	1.17	0.394	2.96	0.00304	0.0332
SBDS	536.481	652.55	528.034	428.858	217.873	279.928	246.002	127.69	377	1.31	0.443	2.96	0.00305	0.0333
CDC123	264.11	362.464	268.734	161.132	102.979	85.978	122.041	100.917	184	1.37	0.462	2.96	0.00306	0.0333
FAM83B	1612.74	2153.85	1474.82	1209.54	289.211	50.989	704.769	111.875	951	2.49	0.84	2.96	0.00306	0.0333
INSIG2	75.5323	71.028	101.647	53.922	23.306	33.481	22.066	14.371	49.4	1.74	0.587	2.96	0.00306	0.0333
FRRS1L	14.0173	8.111	15.796	18.145	49.8867	32.807	68.683	48.17	32	-1.81	0.61	-2.96	0.00307	0.0334
METRN	1.523	2.124	1.529	0.916	13.909	9.845	21.305	10.577	7.72	-2.97	1	-2.96	0.00307	0.0334
ZNF141	45.7393	31.307	42.809	63.102	146.092	237.505	112.682	88.09	95.9	-1.65	0.559	-2.96	0.00307	0.0334
CDYL2	8.30467	11.621	10.236	3.057	37.3717	38.659	42.829	30.627	22.8	-2.12	0.717	-2.96	0.00308	0.0334
SIRPB1	7.10267	1.08	4.678	15.55	51.7783	70.328	15.547	69.46	29.4	-2.93	0.989	-2.96	0.00309	0.0335
MT-ND3	1663.82	1306.3	1742.05	1943.11	3715.76	4656.61	4011.87	2478.8	2690	-1.16	0.392	-2.96	0.00311	0.0337
BAG1	554.614	454.354	633.422	576.066	279.631	244.446	314.085	280.362	417	0.989	0.335	2.96	0.00312	0.0338
MT-ND5	24182.6	25189.9	25554.9	21802.8	57170.3	38006.7	86151.8	47352.4	40700	-1.24	0.42	-2.96	0.00312	0.0338
LYZ	360.849	225.939	558.38	298.228	2185.17	1697.47	197.944	4660.09	1270	-2.6	0.88	-2.96	0.00312	0.0338
GUSBP2	3.705	0.664	5.267	5.184	28.3477	8.236	48.191	28.616	16	-2.95	0.998	-2.95	0.00313	0.0338
MGAT3	2.56667	2.172	5.528	0	31.0053	53.541	4.027	35.448	16.8	-3.59	1.22	-2.95	0.00313	0.0338
NCKAP5L	4.528	4.025	6.828	2.731	22.054	18.914	24.887	22.361	13.3	-2.26	0.766	-2.95	0.00313	0.0338
TNFRSF1B	18.5503	15.248	22.494	17.909	102.954	134.779	8.118	165.965	60.8	-2.49	0.844	-2.95	0.00313	0.0338
RET	0.385667	0.729	0.428	0	11.717	26.859	0	8.292	6.05	-4.85	1.64	-2.95	0.00314	0.0338
DNAAF3	0	0	0	0	16.2493	0	0	48.748	8.12	-7.67	2.6	-2.95	0.00314	0.0338
FDFT1	460.588	536.121	440.851	404.792	178.231	99.159	276.792	158.742	319	1.39	0.47	2.95	0.00315	0.0339
PPP1R15B	414.102	563.315	396.722	282.27	178.886	170.803	173.13	192.726	296	1.21	0.409	2.95	0.00315	0.034
AC104389.5	0.383333	0	0	1.15	16.6027	43.178	0	6.63	8.49	-5.6	1.9	-2.95	0.00318	0.0342
FAM228B	137.34	110.378	122.014	179.628	374.132	225.405	581.774	315.217	256	-1.44	0.489	-2.95	0.00318	0.0342
ADORA3	1.47333	0	2.131	2.289	15.6103	20.386	12.048	14.397	8.54	-3.46	1.17	-2.95	0.00319	0.0342
HCAR2	316.769	591.069	151.629	207.608	61.1457	106.999	64.26	12.178	189	2.39	0.812	2.95	0.00319	0.0342
PHF24	13.5723	11.074	16.521	13.122	0.305333	0	0	0.916	6.94	4.25	1.44	2.95	0.00319	0.0342
ATP5PO	455.189	445.283	463.297	456.987	231.96	284.915	214.718	196.246	344	0.976	0.331	2.95	0.0032	0.0343
CANX	2115.43	2570.59	2130.72	1644.99	1041.4	940.913	940.475	1242.8	1580	1.02	0.346	2.95	0.0032	0.0343
RAPGEF1	73.0413	83.196	76.294	59.634	239.877	173.385	108.92	437.325	156	-1.73	0.587	-2.95	0.0032	0.0343
PDE8B	29.3717	26.668	32.867	28.58	103.131	177.995	36.624	94.773	66.3	-1.82	0.617	-2.95	0.00321	0.0343
MICAL1	22.2377	17.523	20.272	28.918	102.89	47.261	36.401	225.007	62.6	-2.25	0.763	-2.95	0.00322	0.0344
SATL1	18.579	13.389	22.404	19.944	63.0047	30.495	92.268	66.251	40.8	-1.75	0.594	-2.95	0.00322	0.0344
TMEM212	60.2983	45.622	62.708	72.565	198.728	70.69	274.549	250.944	130	-1.72	0.584	-2.95	0.00322	0.0344
KCNMB2	0.869667	0.313	0.318	1.978	14.1317	4.406	3.474	34.515	7.5	-4.12	1.4	-2.95	0.00322	0.0344
ADGRE5	19.542	28.247	18.275	12.104	193.88	49.828	6.663	525.149	107	-3.31	1.12	-2.94	0.00323	0.0345
FGD3	24.7713	16.858	20.139	37.317	79.7707	91.691	97.557	50.064	52.3	-1.67	0.567	-2.94	0.00324	0.0345
PIK3R3	38.821	31.274	50.732	34.457	181.1	285.125	22.905	235.271	110	-2.24	0.761	-2.94	0.00324	0.0345
TIMM13	86.913	82.283	90.56	87.896	30.8533	31.493	18.064	43.003	58.9	1.47	0.498	2.94	0.00324	0.0345
PCSK4	0.058	0	0.174	0	7.663	5.527	0	17.462	3.86	-6.18	2.1	-2.94	0.00326	0.0347
CD38	4.55033	4.393	8.132	1.126	47.8973	68.534	0	75.158	26.2	-3.44	1.17	-2.94	0.00329	0.0349
SLC39A2	121.916	144.199	131.53	90.018	13.704	0	40.007	1.105	67.8	3.31	1.13	2.94	0.00329	0.0349
GOLGA6L5P	11.6977	9.378	10.637	15.078	52.811	34.227	102.363	21.843	32.3	-2.13	0.726	-2.94	0.00332	0.0352
NBPF8	30.2783	27.15	20.833	42.852	85.659	66.284	108.727	81.966	58	-1.49	0.509	-2.94	0.00332	0.0352
SPINK7	17.9313	2.73	44.673	6.391	0	0	0	0	8.97	5.44	1.85	2.94	0.00332	0.0352
SRPRB	190.666	221.236	214.254	136.507	81.7273	83.43	95.485	66.267	136	1.24	0.424	2.93	0.00334	0.0354
ADGRE1	0.301667	0.218	0	0.687	10.5693	25.616	0	6.092	5.44	-5.04	1.72	-2.93	0.00334	0.0354
CCDC60	0	0	0	0	15.88	0	0	47.64	7.94	-7.63	2.6	-2.93	0.00336	0.0355
PADI2	14.5417	8.136	13.637	21.852	55.523	65.057	20.534	80.978	35	-2.02	0.689	-2.93	0.00336	0.0355
ZNF606	15.792	6.122	15.876	25.378	60.1443	68.218	57.035	55.18	38	-1.93	0.66	-2.93	0.00339	0.0358
CKS2	77.7877	79.757	58.823	94.783	26.0037	27.934	35.716	14.361	51.9	1.67	0.569	2.93	0.00339	0.0358
HGF	4.17	3.398	3.27	5.842	21.8397	26.32	23.48	15.719	13	-2.35	0.804	-2.93	0.00339	0.0358
IGSF6	14.3363	13.515	13.996	15.498	92.5833	132.484	3.543	141.723	53.5	-2.71	0.924	-2.93	0.0034	0.0358
DEGS1	1496.62	1300.95	1644.92	1543.99	288.984	67.695	707.981	91.277	893	2.39	0.817	2.93	0.0034	0.0359
CCR1	4.652	3.258	2.127	8.571	56.3323	22.92	0	146.077	30.5	-3.64	1.24	-2.93	0.00341	0.0359
RIC3	7.85533	3.811	12.946	6.809	54.567	7.837	112.886	42.978	31.2	-2.75	0.94	-2.93	0.00342	0.036
EIF1	2113.33	2968.93	1837.97	1533.1	846.723	1178.61	583.234	778.327	1480	1.32	0.451	2.93	0.00343	0.036
CINP	39.1803	49.753	30.532	37.256	11.8163	11.788	11.167	12.494	25.5	1.72	0.587	2.93	0.00343	0.0361
TSC2	86.6317	93.405	83.626	82.864	196.282	150.488	266.46	171.898	141	-1.15	0.393	-2.93	0.00344	0.0362
TTC14	48.986	44.004	50.78	52.174	120.589	161.175	75.893	124.7	84.8	-1.3	0.445	-2.92	0.00345	0.0362
WASHC4	160.253	179.24	178.504	123.015	336.944	353.186	373.616	284.03	249	-1.06	0.363	-2.92	0.00346	0.0363
PI4KAP2	11.6997	18	8.695	8.404	41.493	50.769	30.029	43.681	26.6	-1.84	0.63	-2.92	0.00348	0.0364
TRIM71	2.73767	1.81	2.975	3.428	18.155	30.596	16.115	7.754	10.4	-2.71	0.928	-2.92	0.00348	0.0365
CUTALP	10.0783	2.128	18.085	10.022	63.159	38.108	25.854	125.515	36.6	-2.68	0.916	-2.92	0.00349	0.0365
SDC2	55.22	52.383	65.576	47.701	218.543	163.12	63.833	428.676	137	-1.99	0.682	-2.92	0.00349	0.0365
CR1	4.60733	1.759	1.74	10.323	54.01	55.447	0	106.583	29.3	-3.6	1.23	-2.92	0.0035	0.0366
PRF1	2.04533	1.192	4.004	0.94	22.4453	41.345	0	25.991	12.2	-3.51	1.2	-2.92	0.0035	0.0366
THRB	254.566	294.865	205.338	263.496	95.9897	99.01	139.538	49.421	175	1.45	0.495	2.92	0.00351	0.0366
AL162430.1	5.55433	5.087	6.417	5.159	34.0423	20.345	71.829	9.953	19.8	-2.54	0.871	-2.92	0.00351	0.0367
DPYS	0	0	0	0	10.5397	1.111	0	30.508	5.27	-7.01	2.4	-2.92	0.00353	0.0368
USP38	222.911	262.735	232.685	173.312	90.895	106.881	56.649	109.155	157	1.27	0.437	2.92	0.00353	0.0368
RBM8A	487.121	645.923	469.706	345.735	199.846	265.913	137.279	196.345	343	1.28	0.441	2.91	0.00358	0.0373
AGAP6	16.1473	13.564	13.993	20.885	49.7557	46.547	63.278	39.442	33	-1.58	0.542	-2.91	0.0036	0.0375
TEKT2	0.332333	0	0.426	0.571	20.2587	0	0	60.776	10.3	-6.04	2.08	-2.91	0.00362	0.0376
CLEC12A	0.778667	1.289	0	1.047	18.688	49.404	0	6.66	9.73	-4.58	1.58	-2.91	0.00364	0.0378
PNPLA8	461.445	615.371	504.348	264.617	149.825	68.237	176.161	205.078	306	1.63	0.559	2.91	0.00364	0.0378
PSMB2	207.564	254.902	219.662	148.127	85.734	100.752	96.464	59.986	147	1.31	0.45	2.91	0.00364	0.0378
PIFO	4.54567	1.079	9.72	2.838	53.8643	7.586	7.976	146.031	29.2	-3.6	1.24	-2.91	0.00365	0.0379
CEL	0	0	0	0	8.09467	0	12.08	12.204	4.05	-6.63	2.28	-2.91	0.00366	0.0379
MAP3K7CL	5.58667	6.87	4.359	5.531	23.254	19.883	29.076	20.803	14.4	-2.04	0.702	-2.91	0.00367	0.038
KIF5B	1622.03	1976.17	1779.67	1110.25	748.542	607.456	760.523	877.647	1190	1.11	0.384	2.91	0.00367	0.038
AC007068.1	4.503	3.634	2.995	6.88	21.3177	15.258	19.945	28.75	12.9	-2.3	0.79	-2.9	0.00368	0.038
AC139494.1	44.1147	36.645	54.758	40.941	106.962	90.453	137.576	92.856	75.5	-1.27	0.437	-2.9	0.00368	0.038
ZNF366	4.19533	2.931	5.03	4.625	27.304	12.701	42.999	26.212	15.7	-2.37	0.817	-2.9	0.00368	0.038
KCTD1	750.246	866.787	660.869	723.081	195.614	62.206	410.249	114.388	473	1.96	0.673	2.9	0.00369	0.0381
USP47	609.257	703.283	592.549	531.939	322.741	293.4	357.808	317.015	466	0.921	0.317	2.9	0.00369	0.0381
LUZP1	590.352	887.052	477.835	406.17	233.897	235.535	289.903	176.252	412	1.34	0.463	2.9	0.0037	0.0381
SAMD4A	47.326	51.36	59.219	31.399	129.947	80.232	164.103	145.506	88.6	-1.45	0.499	-2.9	0.0037	0.0381
SAA2-SAA4	0.572667	0	1.718	0	15.588	5.096	3.992	37.676	8.08	-4.8	1.66	-2.9	0.00372	0.0383
SELPLG	6.127	4.317	8.414	5.65	31.5027	36.617	5.181	52.71	18.8	-2.44	0.843	-2.9	0.00373	0.0384
HLA-F	22.4863	21.637	25.335	20.487	76.5383	81.512	24.779	123.324	49.5	-1.82	0.627	-2.9	0.00374	0.0385
SKA2	27.4983	29.666	18.779	34.05	81.6043	61.209	115.894	67.71	54.6	-1.51	0.521	-2.9	0.00375	0.0386
CPT1B	18.4777	11.892	16.488	27.053	58.9443	71.427	35.754	69.652	38.7	-1.71	0.589	-2.9	0.00376	0.0386
CRB2	0	0	0	0	8.15267	0	9.663	14.795	4.08	-6.66	2.3	-2.9	0.00378	0.0387
EVI2A	16.578	12.967	21.834	14.933	66.079	118.223	19.001	61.013	41.3	-2.02	0.698	-2.9	0.00378	0.0387
HLA-DQB2	56.6497	64.27	70.651	35.028	12.4173	2.673	27.608	6.971	34.5	2.35	0.811	2.9	0.00378	0.0387
TMEM45A	2822.78	2854.53	2942.6	2671.2	794.016	228.274	1489.45	664.323	1810	1.83	0.633	2.9	0.00378	0.0387
KCNC3	5.469	6.595	6.011	3.801	25.557	10.527	40.18	25.964	15.5	-2.23	0.77	-2.9	0.00379	0.0388
GRK3	49.341	78.384	44.464	25.175	207.278	353.316	59.497	209.02	128	-2.06	0.713	-2.89	0.0038	0.0388
IFI6	19.134	21.637	24.476	11.289	76.1667	61.508	28.131	138.861	47.7	-2.02	0.7	-2.89	0.0038	0.0388
IKZF3	23.9103	8.445	52.549	10.737	194.529	323.428	10.446	249.714	109	-3.03	1.05	-2.89	0.00381	0.0389
CCT5	589.04	741.07	536.04	490.01	255.712	185.546	232.309	349.281	422	1.2	0.414	2.89	0.00382	0.0391
BTNL9	2.144	1.305	3.067	2.06	14.0037	17.166	10.875	13.97	8.07	-2.71	0.936	-2.89	0.00383	0.0391
AL135905.2	1101.34	1364.51	1168.1	771.401	472.059	425.726	648.199	342.252	787	1.23	0.425	2.89	0.00385	0.0391
CEP128	45.9763	32.484	53.677	51.768	172.036	334.978	62.461	118.668	109	-1.9	0.658	-2.89	0.00386	0.0391
CORO1A	9.93367	9.074	12.067	8.66	38.042	60.519	13.706	39.901	24	-1.98	0.685	-2.89	0.00384	0.0391
GBGT1	1.49333	0.947	2.225	1.308	12.2667	6.654	8.851	21.295	6.88	-3.14	1.09	-2.89	0.00385	0.0391
GSTA2	0	0	0	0	7.796	17.847	0	5.541	3.9	-6.6	2.28	-2.89	0.00383	0.0391
PRKCA	60.0347	63.03	74.414	42.66	143.272	116.297	143.76	169.76	102	-1.25	0.434	-2.89	0.00385	0.0391
RPS13	2860.06	2756.46	2871.99	2951.73	1166.67	1836.05	950.08	713.876	2010	1.29	0.448	2.89	0.00385	0.0391
RSBN1	168.241	185.156	134.861	184.705	76.7513	86.521	81.201	62.532	122	1.15	0.398	2.89	0.00385	0.0391
SMPDL3A	118.08	105.234	126.614	122.393	47.1857	39.261	40.973	61.323	82.6	1.27	0.441	2.89	0.00386	0.0391
TRIM23	105.307	69.886	94.629	151.405	31.4877	38.474	42.755	13.234	68.4	1.87	0.646	2.89	0.00385	0.0391
TRMT10C	128.411	197.878	115.881	71.473	35.615	32.512	59.116	15.217	82	1.92	0.665	2.89	0.00384	0.0391
AC024918.1	136.486	115.94	130.099	163.42	386.667	180.536	610.159	369.306	262	-1.5	0.518	-2.89	0.00387	0.0392
FABP5	1721.45	1863.06	1870.66	1430.63	393.455	61.963	758.091	360.311	1060	2.13	0.739	2.89	0.00387	0.0392
RNF166	3.206	2.939	2.252	4.427	20.9433	35.884	16.091	10.855	12.1	-2.56	0.886	-2.89	0.00387	0.0392
BORCS7-ASMT	0	0	0	0	8.56067	0	20.136	5.546	4.28	-6.66	2.31	-2.89	0.00388	0.0392
FRMD4A	52.937	49.557	34.074	75.18	173.694	291.528	85.838	143.715	113	-1.7	0.589	-2.89	0.00388	0.0392
ESYT3	68.7203	77.182	70.358	58.621	14.4017	0	33.177	10.028	41.6	2.48	0.859	2.89	0.00388	0.0392
MDC1	29.664	31.276	29.816	27.9	75.7003	90.527	53.667	82.907	52.7	-1.33	0.46	-2.88	0.00391	0.0394
MT-ND4L	12165.5	11725	11114	13657.5	27953.4	19628.2	41993.8	22238.1	20100	-1.2	0.416	-2.89	0.00391	0.0394
PLCXD1	103.089	114.833	130.659	63.776	37.3327	32.707	44.549	34.742	70.2	1.49	0.516	2.88	0.00392	0.0394
RPS18	4866.65	4798.77	4671.56	5129.63	1713.01	2765.97	1653.19	719.857	3290	1.51	0.523	2.88	0.00392	0.0394
SH2D1A	1.24867	0.276	2.598	0.872	16.617	7.776	31.093	10.982	8.93	-3.42	1.19	-2.89	0.00391	0.0394
LPAR1	31.4953	32.974	43.605	17.907	106.828	162.209	46.466	111.809	69.2	-1.77	0.615	-2.88	0.00393	0.0395
TOLLIP	108.029	122.159	91.111	110.816	46.203	53.186	41.979	43.444	77.1	1.22	0.425	2.88	0.00393	0.0395
FGL2	76.846	55.478	101.431	73.629	274.318	491.122	86.656	245.177	176	-1.85	0.64	-2.88	0.00394	0.0396
ASAP1	196.209	185.675	254.647	148.305	571.536	330.244	399.209	985.156	384	-1.55	0.538	-2.88	0.00396	0.0397
SIRPB2	2.56133	2.136	4.284	1.264	24.087	28.722	0	43.539	13.3	-3.28	1.14	-2.88	0.00396	0.0397
TEX264	80.1703	85.119	78.283	77.109	27.568	37.462	13.37	31.872	53.9	1.47	0.509	2.88	0.00397	0.0398
CELF2	44.8693	51.113	64.381	19.114	227.583	203.659	37.916	441.173	136	-2.35	0.817	-2.88	0.00398	0.0398
UBA7	24.2757	7.352	41.777	23.698	108.138	113.067	45.662	165.686	66.2	-2.18	0.758	-2.88	0.00398	0.0399
ABCC6	6.88533	4.753	11.165	4.738	30.9447	46.394	23.025	23.415	18.9	-2.14	0.744	-2.88	0.00399	0.0399
CFAP57	2.17033	3.003	1.96	1.548	29.301	0	11.126	76.777	15.7	-3.78	1.31	-2.88	0.004	0.0399
DMRT2	0	0	0	0	9.02367	2.155	0	24.916	4.51	-6.84	2.38	-2.88	0.00399	0.0399
ITGB3	17.517	20.493	12.544	19.514	76.9037	37.47	31.298	161.943	47.2	-2.16	0.752	-2.88	0.004	0.0399
LASP1	185.048	227.157	169.488	158.5	438.684	428.361	274.355	613.337	312	-1.25	0.435	-2.88	0.00399	0.0399
PLTP	57.0287	66.623	59.072	45.391	173.854	289.31	75.539	156.712	115	-1.62	0.562	-2.88	0.004	0.0399
SAMD12	125.43	106.511	106.736	163.042	336.277	170.042	435.812	402.977	231	-1.42	0.493	-2.88	0.004	0.0399
CHMP6	5.068	5.994	5.508	3.702	43.7143	96.05	31.91	3.183	24.4	-3.02	1.05	-2.88	0.00401	0.0399
TPH2	5.115	7.535	4.613	3.197	26.8027	11.366	46.034	23.008	16	-2.33	0.812	-2.88	0.00403	0.0401
CCR5	5.16767	3.982	6.379	5.142	40.8917	40.761	0	81.914	23	-3.03	1.05	-2.88	0.00404	0.0402
RBP4	4.71467	4.889	6.849	2.406	24.8913	19.238	40.239	15.197	14.8	-2.32	0.808	-2.87	0.00404	0.0402
ADGRV1	33.2823	22.926	27.049	49.872	126.197	240.665	63.736	74.19	79.7	-1.91	0.666	-2.87	0.00405	0.0402
AC022384.1	4.10167	0	5.611	6.694	37.4843	61.952	21.238	29.263	20.8	-3.21	1.12	-2.87	0.00406	0.0403
COX5A	385.059	457.029	394.855	303.292	156.607	223.527	92.852	153.443	271	1.29	0.448	2.87	0.00406	0.0403
LCE1F	11.1347	11.185	15.391	6.828	0	0	0	0	5.57	4.75	1.65	2.87	0.00409	0.0405
DZIP3	42.2273	42.969	40.525	43.188	140.9	69.547	86.277	266.877	91.6	-1.76	0.611	-2.87	0.00409	0.0405
HSPA8P1	0.795	1.813	0	0.572	16.6757	7.646	40.166	2.215	8.74	-4.28	1.49	-2.87	0.00409	0.0405
CDRT4	3.184	3.695	4.682	1.175	38.4407	17.96	0	97.362	20.8	-3.56	1.24	-2.87	0.0041	0.0406
ITPKC	171.03	345.55	75.634	91.905	43.287	40.727	48.211	40.923	107	1.99	0.693	2.87	0.0041	0.0406
PDK4	38.081	21.31	52.61	40.323	134.892	242.27	87.204	75.201	86.5	-1.85	0.645	-2.87	0.0041	0.0406
ESRRG	1.10767	0.737	0.516	2.07	14.4257	11.929	0	31.348	7.77	-3.9	1.36	-2.87	0.00412	0.0406
PLS3	1254.88	1341.49	1451.13	972.014	371.788	345.3	654.299	115.764	813	1.77	0.615	2.87	0.00411	0.0406
FJX1	26.827	37.703	13.381	29.397	3.47467	8.392	2.032	0	15.2	3.46	1.21	2.87	0.00414	0.0409
IQCA1	6.42167	7.669	11.596	0	59.873	53.962	15.245	110.412	33.1	-3.24	1.13	-2.86	0.00417	0.0412
CPQ	12.2627	4.98	25.64	6.168	56.159	63.239	42.489	62.749	34.2	-2.24	0.781	-2.86	0.00419	0.0412
LMO3	31.1983	1.053	85.6	6.942	302.901	531.189	202.682	174.833	167	-3.28	1.14	-2.86	0.00419	0.0412
SOX6	9.19667	14.338	7.866	5.386	65.367	144.157	8.492	43.452	37.3	-2.68	0.936	-2.86	0.00419	0.0412
TCP1	856.016	1216.3	776.621	575.127	379.793	375.833	354.716	408.829	618	1.17	0.409	2.86	0.00418	0.0412
TENT5B	82.152	82.969	85.151	78.336	23.4203	7.644	48.223	14.394	52.8	1.93	0.673	2.86	0.00419	0.0412
LOXL1	8.36067	7.06	8.931	9.091	31.5017	45.08	14.227	35.198	19.9	-1.94	0.676	-2.86	0.00421	0.0413
IGKV3-7	0.143667	0	0.431	0	8.40033	7.587	0	17.614	4.27	-5.79	2.02	-2.86	0.00422	0.0414
NKRF	119.942	154.568	98.144	107.115	46.662	32.563	65.551	41.872	83.3	1.39	0.485	2.86	0.00422	0.0414
S100A7	7666.62	12693.9	5630.41	4675.51	173.462	0	486.245	34.14	3920	5.47	1.91	2.86	0.00422	0.0414
CX3CR1	6.58833	8.907	6.495	4.363	64.9077	30.257	0	164.466	35.7	-3.31	1.16	-2.86	0.00423	0.0415
NR2F2	79.4773	53.222	99.071	86.139	241.56	417.635	138.752	168.292	161	-1.61	0.562	-2.86	0.00424	0.0415
SLC4A11	23.111	8.803	24.121	36.409	85.0837	54.132	82.244	118.875	54.1	-1.9	0.664	-2.86	0.00424	0.0415
CBFA2T3	3.33967	3.719	2.688	3.612	17.552	10.726	22.145	19.785	10.4	-2.36	0.826	-2.86	0.00425	0.0416
DNAJA1	1044.68	1430.83	1009.24	693.967	414.882	432.418	261.088	551.141	730	1.33	0.464	2.86	0.00425	0.0416
ST20-MTHFS	0.315333	0	0	0.946	12.058	25.209	0	10.965	6.19	-5.36	1.88	-2.86	0.00425	0.0416
BTBD8	12.2683	8.737	19.14	8.928	44.8083	68.087	32.962	33.376	28.5	-1.88	0.657	-2.86	0.00426	0.0416
MT-ND4	35295.4	36861.6	38287.8	30736.7	80662.3	54894	120612	66481.3	58000	-1.19	0.417	-2.86	0.00426	0.0416
BMS1P1	50.1747	33.291	47.404	69.829	157.856	67.114	200.168	206.285	104	-1.66	0.58	-2.86	0.00429	0.0417
MTA1	34.274	40.368	32.608	29.846	112.605	68.018	202.766	67.032	73.4	-1.66	0.581	-2.86	0.00428	0.0417
RAB17	1.74767	1.985	1.464	1.794	19.1073	29.664	1.314	26.344	10.4	-3.41	1.19	-2.86	0.00428	0.0417
NBPF15	45.8337	40.33	41.677	55.494	116.979	124.803	68.503	157.631	81.4	-1.37	0.481	-2.85	0.00432	0.042
SDSL	1.63967	2.173	1.837	0.909	16.4837	28.102	0	21.349	9.06	-3.37	1.18	-2.85	0.00431	0.042
SMTN	166.523	258.446	117.911	123.213	26.573	5.267	69.402	5.05	96.5	2.73	0.955	2.85	0.00432	0.042
FTH1	1362.48	1238.55	1470.43	1378.47	5088.08	3439.37	1467.18	10357.7	3230	-1.9	0.666	-2.85	0.00432	0.042
DDX21	874.432	1614.89	681.576	326.832	261.086	209.091	326.158	248.009	568	1.75	0.612	2.85	0.00433	0.0421
CYSLTR1	64.9583	57.448	68.993	68.434	152.492	96.059	193.267	168.149	109	-1.23	0.431	-2.85	0.00434	0.0421
FUT4	9.783	8.688	6.377	14.284	54.3823	17.846	20.135	125.166	32.1	-2.52	0.885	-2.85	0.00435	0.0422
ZNF428	8.34467	4.866	5.94	14.228	35.1837	32.883	19.888	52.78	21.8	-2.14	0.749	-2.85	0.00436	0.0422
AC235565.2	0	0	0	0	7.72433	0	11.115	12.058	3.86	-6.57	2.3	-2.85	0.00437	0.0424
CFL1P5	0.386	0	0	1.158	9.15767	5.101	7.943	14.429	4.77	-4.81	1.69	-2.85	0.00439	0.0425
TFB2M	56.9147	61.261	51.133	58.35	20.6037	22.924	20.068	18.819	38.8	1.48	0.519	2.85	0.00439	0.0425
MAU2	54.541	45.757	53.414	64.452	153.598	72.077	203.302	185.416	104	-1.48	0.519	-2.85	0.00439	0.0425
SPOCK2	12.701	2.563	25.69	9.85	64.6563	79.681	57.006	57.282	38.7	-2.35	0.825	-2.85	0.00441	0.0426
ATP1B3	1503.85	1378.07	1817.36	1316.13	392.077	131.323	841.069	203.838	948	1.95	0.685	2.85	0.00443	0.0427
CCDC40	2.86767	2.937	1.014	4.652	20.7597	7.774	9.764	44.741	11.8	-3.08	1.08	-2.85	0.00443	0.0427
FBXW5	24.718	24.568	24.46	25.126	60.8323	62.979	64.782	54.736	42.8	-1.28	0.45	-2.85	0.00442	0.0427
SFI1	22.1937	19.171	17.766	29.644	60.0393	52.997	67.923	59.198	41.1	-1.43	0.504	-2.85	0.00443	0.0427
VSIG2	2.78367	0.366	6.831	1.154	28.2167	58.452	11.943	14.255	15.5	-3.34	1.17	-2.85	0.00444	0.0428
FTH1P2	2.65867	2.927	2.164	2.885	15.479	7.595	15.695	23.147	9.07	-2.58	0.908	-2.84	0.00445	0.0429
BTG2	2262.05	3068.48	1478.51	2239.14	955.151	653.043	1173.38	1039.03	1610	1.24	0.438	2.84	0.00448	0.0431
CCDC121	9.93567	7.78	9.187	12.84	93.839	9.536	9.024	262.957	51.9	-3.23	1.14	-2.84	0.00448	0.0431
PREX1	23.5293	11.183	32.419	26.986	122.148	119.355	17.661	229.427	72.8	-2.39	0.841	-2.84	0.00448	0.0431
TRIM2	216.336	166.103	212.795	270.11	507.455	646.616	308.233	567.516	362	-1.24	0.436	-2.84	0.00449	0.0431
POLD1	24.1157	26.253	17.687	28.407	5.65333	4.254	6.7	6.006	14.9	2.1	0.741	2.84	0.00449	0.0431
NSUN7	8.783	8.987	9.756	7.606	41.3013	41.343	8.91	73.651	25	-2.27	0.799	-2.84	0.00452	0.0433
PARP8	93.5153	86.485	87.381	106.68	242.555	150.453	188.824	388.388	168	-1.39	0.489	-2.84	0.00452	0.0433
AGKP1	1.509	1.089	0	3.438	22.0527	2.548	48.104	15.506	11.8	-3.88	1.37	-2.84	0.00453	0.0434
SLC9A2	4.39267	9.776	3.402	0	42.9917	86.686	20.134	22.155	23.7	-3.27	1.15	-2.84	0.00454	0.0435
CRYBG3	552.271	689.448	529.85	437.515	255.59	191.794	259.218	315.759	404	1.11	0.39	2.84	0.00454	0.0435
ADGRL3	44.986	22.098	36.107	76.753	8.356	5.092	17.816	2.16	26.7	2.7	0.95	2.84	0.00456	0.0436
ARMC2	5.786	1.288	13.783	2.287	37.6217	37.232	36.08	39.553	21.7	-2.77	0.978	-2.84	0.00456	0.0436
DSCAM	0.297333	0	0.892	0	8.24233	10.701	4.873	9.153	4.27	-4.82	1.7	-2.84	0.00456	0.0436
MYO1G	3.32767	4.375	4.415	1.193	19.3373	19.783	10.08	28.149	11.3	-2.56	0.902	-2.84	0.00457	0.0436
AL773545.3	1.73033	2.183	1.286	1.722	12.2667	7.623	15.914	13.263	7	-2.81	0.99	-2.84	0.00458	0.0437
MS4A6A	12.967	19.298	15.595	4.008	96.3267	185.28	5.733	97.967	54.6	-2.89	1.02	-2.84	0.00458	0.0437
CEP112	23.6433	20.023	22.249	28.658	62.3597	83.829	47.709	55.541	43	-1.42	0.501	-2.83	0.00459	0.0437
PKDCC	1.287	2.053	0.67	1.138	15.448	6.688	32.64	7.016	8.37	-3.32	1.17	-2.83	0.00459	0.0437
SLCO5A1	1.056	0.424	1.741	1.003	14.209	32.096	0	10.531	7.63	-3.75	1.33	-2.83	0.00461	0.0439
FAM129A	83.127	79.97	120.698	48.713	363.525	300.843	74.684	715.048	223	-2.14	0.754	-2.83	0.00462	0.0439
ID2	115.285	82.491	117.495	145.868	267.125	298.49	312.483	190.401	191	-1.21	0.425	-2.83	0.00462	0.0439
WNT10B	13.6887	16.287	9.357	15.422	0.368667	0	0	1.106	7.03	4.14	1.46	2.83	0.00462	0.0439
PSMB10	32.1047	35.483	30.714	30.117	76.606	92.742	54.024	83.052	54.4	-1.28	0.45	-2.83	0.00462	0.0439
APAF1	48.9643	53.284	42.192	51.417	134.432	193.68	135.5	74.115	91.7	-1.42	0.503	-2.83	0.00463	0.0439
PEX13	132.661	137.499	116.352	144.133	61.4357	51.414	74.126	58.767	97	1.13	0.398	2.83	0.00463	0.0439
RBX1	233.748	229.186	259.506	212.553	118.056	121.302	104.624	128.241	176	0.974	0.344	2.83	0.00464	0.044
ACTR3	1019.78	1372.64	953.01	733.691	483.892	430.92	494.774	525.982	752	1.07	0.38	2.83	0.00466	0.0441
EZH1	50.9667	48.237	55.448	49.215	137.482	85.542	217.039	109.864	94.2	-1.38	0.487	-2.83	0.00466	0.0442
RARRES3	4.73033	3.815	5.69	4.686	35.2027	38.868	0	66.74	20	-2.95	1.04	-2.83	0.00467	0.0442
PARP12	30.0883	31.163	33.024	26.078	83.824	44.103	108.734	98.635	57	-1.46	0.517	-2.83	0.00472	0.0446
CDS1	194.811	190.091	217.758	176.584	88.8707	61.177	104.648	100.787	142	1.13	0.401	2.83	0.00472	0.0446
CDC40	128.036	137.696	141.155	105.258	58.0253	65.816	55.306	52.954	93	1.14	0.405	2.82	0.00473	0.0447
WASL	310.427	305.228	366.61	259.444	148.255	186.083	136.851	121.831	229	1.07	0.379	2.82	0.00473	0.0447
SPTLC1	261.429	288.337	282.73	213.22	115.572	103.199	86.928	156.59	189	1.16	0.41	2.82	0.00478	0.0451
CCDC24	1.30033	0.637	0.612	2.652	11.4503	11.178	3.517	19.656	6.38	-3.52	1.25	-2.82	0.00479	0.0451
MC5R	0.313667	0	0.941	0	13.1813	33.442	0	6.102	6.75	-5.43	1.93	-2.82	0.00479	0.0451
YBX3	1415.85	1795.42	1447.4	1004.74	461.755	293.995	854.258	237.012	939	1.63	0.577	2.82	0.00479	0.0451
ZNF334	12.9287	6.397	10.73	21.659	54.1377	47.124	24.36	90.929	33.5	-2.1	0.746	-2.82	0.00479	0.0451
ALDH3A2	1019.26	1066.45	984.023	1007.3	513.627	536.801	639.563	364.517	766	0.997	0.354	2.82	0.00482	0.0452
CRYL1	7.484	4.266	7.723	10.463	28.3253	27.204	21.225	36.547	17.9	-1.99	0.705	-2.82	0.00481	0.0452
SAMSN1	30.4753	30.147	44.21	17.069	119.286	141.634	29.902	186.322	74.9	-1.99	0.707	-2.82	0.00481	0.0452
ZNF43	47.4413	21.225	48.45	72.649	148.838	121.912	202.744	121.859	98.1	-1.63	0.578	-2.82	0.00481	0.0452
GPR87	148.97	156.024	135.554	155.333	38.4313	24.118	81.015	10.161	93.7	2.03	0.72	2.82	0.00485	0.0454
IGLV1-51	1.74367	0	5.231	0	34.4617	78.889	7.875	16.621	18.1	-4.3	1.53	-2.82	0.00485	0.0454
SLC19A3	35.5997	34.729	33.542	38.528	5.90367	7.968	0	9.743	20.8	2.44	0.865	2.82	0.00485	0.0454
TTLL12	81.674	91.473	82.08	71.469	32.0367	22.544	47.444	26.122	56.9	1.41	0.502	2.82	0.00485	0.0454
BRSK1	0.348333	0	0.367	0.678	9.748	21.574	0	7.67	5.05	-4.77	1.69	-2.82	0.00486	0.0455
FNBP1	148.882	120.785	206.887	118.973	354.312	428.211	232.813	401.912	252	-1.26	0.447	-2.82	0.00487	0.0455
COG5	218.662	223.396	243.19	189.399	109.835	115.836	122.944	90.725	164	1.01	0.358	2.82	0.00487	0.0456
LPAR6	144.312	146.302	132.412	154.222	61.0657	62.417	84.154	36.626	103	1.29	0.46	2.81	0.00488	0.0456
PCDH11Y	2.97767	2.92	3.765	2.248	15.9997	15.421	20.294	12.284	9.49	-2.37	0.843	-2.81	0.00491	0.0459
ANKS1B	12.247	9.505	10.767	16.469	39.9267	50.17	39.156	30.454	26.1	-1.67	0.595	-2.81	0.00492	0.0459
TMEM230	51.9297	49.42	48.899	57.47	120.462	157.573	116.609	87.205	86.2	-1.2	0.427	-2.81	0.00492	0.0459
MSS51	0.485333	0.35	0	1.106	12.2657	0	23.289	13.508	6.38	-4.71	1.68	-2.81	0.00493	0.046
MRPL27	91.3873	97.739	90.261	86.162	40.179	43.049	33.815	43.673	65.8	1.18	0.421	2.81	0.00493	0.046
FMNL3	57.171	47.254	75.18	49.079	213.097	207.88	54.002	377.408	135	-1.91	0.679	-2.81	0.00494	0.046
MAB21L1	4.336	2.173	3.404	7.431	24.0003	43.325	12.065	16.611	14.2	-2.5	0.89	-2.81	0.00494	0.046
PPP1R15A	533.157	696.875	334.597	567.998	183.232	88.837	300.228	160.631	358	1.55	0.553	2.81	0.00494	0.046
CPNE2	15.6487	14.059	11.955	20.932	58.7633	56.427	92.314	27.549	37.2	-1.81	0.644	-2.81	0.00495	0.046
DOCK5	130.498	78.748	204.152	108.595	430.938	222.433	306.941	763.44	281	-1.73	0.615	-2.81	0.00496	0.046
CFAP69	6.14667	6.999	5.926	5.515	55.4287	2.115	18.128	146.043	30.8	-3.18	1.13	-2.81	0.00497	0.0461
DDAH1	18.0887	22.158	18.333	13.775	61.5343	107.513	31.896	45.194	39.8	-1.77	0.629	-2.81	0.00497	0.0461
NIT2	129.83	132.023	156.246	101.221	56.413	70.227	52.199	46.813	93.1	1.22	0.436	2.81	0.00498	0.0461
RAB24	78.3527	91.036	61.693	82.329	31.153	28.879	35.193	29.387	54.8	1.35	0.48	2.81	0.00498	0.0461
CYP4F22	70.249	89.408	63.79	57.549	13.791	0	33.337	8.036	42	2.51	0.893	2.81	0.00499	0.0463
EMB	543.778	773.323	565.527	292.483	153.588	281.17	56.213	123.381	349	1.82	0.649	2.81	0.00501	0.0464
PLCL2	8.82733	4.41	15.111	6.961	46.2117	68.457	8.169	62.009	27.5	-2.42	0.863	-2.81	0.00501	0.0464
SULT1B1	182.414	142.255	171.317	233.669	529.358	214.162	793.479	580.433	356	-1.54	0.547	-2.81	0.00501	0.0464
CYB5A	145.45	139.533	154.927	141.891	49.603	79.435	18.566	50.808	97.5	1.6	0.57	2.81	0.00503	0.0464
NME1	107.874	125.13	110.535	87.956	46.7893	43.468	58.194	38.706	77.3	1.24	0.443	2.81	0.00503	0.0464
RASA3	31.6853	32.268	40.402	22.386	86.2423	82.069	55.18	121.478	59	-1.47	0.524	-2.81	0.00502	0.0464
CFAP53	3.274	3.262	2.556	4.004	30.3423	5.094	4.014	81.919	16.8	-3.28	1.17	-2.8	0.00504	0.0465
PLBD2	65.562	53.837	57.799	85.05	210.874	80.616	200.406	351.601	138	-1.69	0.604	-2.8	0.00505	0.0465
TXN	326.194	357.356	329.648	291.579	168.27	146.371	205.549	152.889	247	0.968	0.345	2.8	0.00505	0.0465
ZNF90P1	0.121	0.363	0	0	6.623	2.55	4.02	13.299	3.37	-5.45	1.94	-2.8	0.00504	0.0465
CACNA2D4	3.44433	2.574	5.728	2.031	20.4433	27.535	5.714	28.081	11.9	-2.62	0.935	-2.8	0.00507	0.0466
FP565260.3	3.84767	2.611	4.811	4.121	19.7247	9.607	28.683	20.884	11.8	-2.34	0.834	-2.8	0.00507	0.0466
IL17RB	9.16967	7.415	13.073	7.021	34.2713	50.688	28.759	23.367	21.7	-1.88	0.672	-2.8	0.00507	0.0466
LRP1	296.148	234.733	342.949	310.762	743.937	372.705	942.539	916.568	520	-1.33	0.473	-2.8	0.00507	0.0466
BCAS2	167.504	219.892	153.4	129.22	63.9187	77.83	79.003	34.923	116	1.43	0.51	2.8	0.00508	0.0467
TRAPPC8	362.569	322.795	408.578	356.334	168.959	132.841	246.048	127.989	266	1.15	0.411	2.8	0.00509	0.0467
UPK3BL1	216.67	160.334	273.875	215.801	63.3993	25.46	128.218	36.52	140	1.82	0.651	2.8	0.00509	0.0467
AC011939.1	0.93	0.363	1.282	1.145	16.853	0	43.926	6.633	8.89	-4.13	1.48	-2.8	0.00512	0.0469
DMTN	12.4237	10.817	16.817	9.637	38.6593	47.572	32.239	36.167	25.5	-1.65	0.591	-2.8	0.00512	0.0469
PNISR	318.953	277.425	337.25	342.184	592.635	491.039	631.817	655.05	456	-0.895	0.32	-2.8	0.00512	0.0469
TMEM147	109.198	134.458	91.973	101.162	40.9143	42.116	26.287	54.34	75.1	1.36	0.484	2.8	0.00512	0.0469
ACOX1	540.901	644.825	492.911	484.968	286.146	292.877	261.98	303.581	414	0.914	0.326	2.8	0.00513	0.0469
ADAM28	35.204	20.594	75.294	9.724	197.691	148.203	50.098	394.772	116	-2.51	0.898	-2.8	0.00515	0.0471
DNM3	13.4497	12.678	20.735	6.936	50.7373	40.141	71.655	40.416	32.1	-1.84	0.659	-2.8	0.00515	0.0471
ACPP	210.292	233.152	202.953	194.77	57.5893	85.795	75.048	11.925	134	1.96	0.701	2.8	0.00516	0.0471
BRINP1	0.502	0.362	0	1.144	16.279	40.79	8.047	0	8.39	-5.08	1.82	-2.8	0.00516	0.0471
MAN1A1	62.65	78.2	68.037	41.713	221.462	397.682	68.442	198.262	142	-1.83	0.653	-2.8	0.00517	0.0471
ZNF593	54.3877	66.952	57.119	39.092	18.0093	15.483	20.173	18.372	36.2	1.61	0.574	2.8	0.00517	0.0471
PATZ1	13.9497	5.485	11.142	25.222	56.2257	70.674	57.02	40.983	35.1	-2.01	0.718	-2.8	0.00519	0.0472
TINF2	140.121	170.643	115.143	134.578	46.5013	42.281	19.883	77.34	93.3	1.59	0.567	2.8	0.00519	0.0472
CTTNBP2	4.19467	2.363	3.882	6.339	37.6207	88.199	0	24.663	20.9	-3.16	1.13	-2.79	0.0052	0.0472
ENDOD1	307.609	368.936	327.031	226.861	133.169	178.441	92.586	128.479	220	1.2	0.429	2.79	0.00519	0.0472
GRM5	0.059	0.177	0	0	12.064	0	0	36.192	6.06	-6.69	2.39	-2.79	0.00519	0.0472
HCCS	89.72	88.029	80.903	100.228	30.1323	51.659	21.362	17.376	59.9	1.59	0.568	2.79	0.0052	0.0472
MPZL2	867.148	1586.2	528.167	487.077	244.102	211.135	408.235	112.936	556	1.84	0.66	2.79	0.00521	0.0473
CCDC9B	37.7467	28.245	41.918	43.077	11.612	10.414	16.687	7.735	24.7	1.84	0.658	2.79	0.00522	0.0474
AP1AR	106.532	143.917	79.94	95.739	40.883	28.234	47.335	47.08	73.7	1.39	0.498	2.79	0.00524	0.0474
BMP2	63.5193	122.403	37.863	30.292	11.976	15.293	4.023	16.612	37.7	2.32	0.831	2.79	0.00524	0.0474
NUGGC	2.47933	1.618	4.118	1.702	26.7287	66.769	5.994	7.423	14.6	-3.12	1.12	-2.79	0.00523	0.0474
RPL41	8985.28	8297.45	8973.72	9684.66	3651.85	5966.12	2696.04	2293.39	6320	1.3	0.465	2.79	0.00523	0.0474
KCNJ16	7.01567	2.052	18.995	0	70.7517	107.644	43.208	61.403	38.9	-3.29	1.18	-2.79	0.00524	0.0475
WNT16	35.9977	66.348	9.524	32.121	4.17533	8.117	0	4.409	20.1	2.96	1.06	2.79	0.00525	0.0475
PRKCB	35.239	26.844	37.541	41.332	96.0643	98.604	38.712	150.877	65.7	-1.57	0.561	-2.79	0.00527	0.0476
YTHDF1	219.021	267.28	198.842	190.941	102.239	117.994	109.765	78.957	161	1.12	0.402	2.79	0.00527	0.0476
GPRIN3	43.2393	37.905	67.173	24.64	248.344	267.969	17.044	460.018	146	-2.53	0.906	-2.79	0.00528	0.0476
FCGR2C	13.209	11.477	17.444	10.706	53.4813	66.436	12.865	81.143	33.3	-2.04	0.733	-2.79	0.00529	0.0477
ELMO1	24.0223	20.115	36.179	15.773	70.0737	66.782	50.277	93.162	47	-1.58	0.566	-2.79	0.00529	0.0477
SERPINB4	272.696	571.728	189.821	56.538	35.0607	37.769	0	67.413	154	2.91	1.05	2.79	0.0053	0.0478
IRF9	28.4347	32.654	32.715	19.935	71.743	61.706	73.958	79.565	50.1	-1.34	0.479	-2.79	0.0053	0.0478
CCDC6	744.075	747.113	749.371	735.742	425.572	469.877	429.072	377.766	585	0.809	0.29	2.79	0.00531	0.0478
PRTFDC1	1.504	0.753	2.963	0.796	14.6413	21.265	16.498	6.161	8.07	-3.14	1.13	-2.79	0.00532	0.0478
ZNF445	68.4903	45.731	63.743	95.997	180.095	261.078	135.254	143.954	124	-1.39	0.5	-2.79	0.00532	0.0478
BICD2	449.263	403.016	578.761	366.011	150.498	75.233	277.86	98.401	300	1.6	0.573	2.79	0.00533	0.0479
C22orf15	0.108333	0	0.325	0	14.019	0	0	42.057	7.06	-6.63	2.38	-2.79	0.00534	0.0479
SAA1	88.8507	147.775	106.215	12.562	502.521	715.026	102.54	689.996	296	-2.5	0.898	-2.79	0.00534	0.0479
SEMA3B	2.16433	1.101	2.754	2.638	14.4977	6.634	16.999	19.86	8.33	-2.75	0.989	-2.79	0.00533	0.0479
ARHGAP30	29.712	27.946	31.157	30.033	99.5533	87.057	33.328	178.275	64.6	-1.78	0.639	-2.78	0.00536	0.0479
CERS3	603.594	709.244	660.928	440.61	74.0337	3.545	209.456	9.1	339	3.09	1.11	2.78	0.00536	0.0479
MAPK1IP1L	660.602	817.625	779.239	384.941	289.911	289.703	264.198	315.831	475	1.19	0.426	2.78	0.00536	0.0479
OR52K3P	0.133333	0	0	0.4	13.7213	0	0	41.164	6.93	-6.64	2.38	-2.78	0.00536	0.0479
PHACTR2	165.06	153.716	223.48	117.983	477.463	829.078	283.609	319.702	321	-1.53	0.551	-2.78	0.00537	0.0479
TFPI2	41.2313	101.428	17.815	4.451	3.56567	2.479	3.909	4.309	22.4	3.51	1.26	2.78	0.00536	0.0479
TRO	2.85567	0.361	4.605	3.601	27.0257	42.255	35.021	3.801	14.9	-3.24	1.16	-2.78	0.00536	0.0479
COPS3	209.732	245.516	230.323	153.358	83.1407	126.622	63.333	59.467	146	1.34	0.483	2.78	0.0054	0.0482
RPL30	4373.27	4294.4	4518.57	4306.82	1847.68	2948.67	1371.54	1222.85	3110	1.24	0.447	2.78	0.0054	0.0482
IMPA2	134.507	124.585	132.578	146.357	40.3383	12.525	77.83	30.66	87.4	1.78	0.641	2.78	0.00542	0.0483
FOSB	1188.48	1661.62	1288.5	615.327	232.203	21.028	258.16	417.421	710	2.35	0.846	2.78	0.00545	0.0485
MTND1P23	103.782	101.142	115.43	94.774	250.247	146.681	367.317	236.742	177	-1.26	0.453	-2.78	0.00545	0.0485
NT5DC1	176.277	168.517	215.703	144.612	83.5907	68.966	93.998	87.808	130	1.08	0.389	2.78	0.00545	0.0485
SCEL	1530.85	1447.44	1656.72	1488.37	237.599	14.939	617.538	80.319	884	2.7	0.971	2.78	0.00546	0.0486
SGCE	11.0877	10.876	18.619	3.768	68.7437	160.299	22.324	23.608	39.9	-2.62	0.941	-2.78	0.00546	0.0486
PDE7B	5.18333	5.801	6.987	2.762	54.4993	146.147	0	17.351	29.8	-3.41	1.23	-2.78	0.00547	0.0486
TCF7L2	46.476	41.653	47.983	49.792	104.083	81.552	103.515	127.181	75.3	-1.18	0.424	-2.78	0.00547	0.0486
EXOC8	156.982	153.141	187.524	130.281	66.8553	73.929	84.548	42.089	112	1.27	0.459	2.78	0.00548	0.0487
TAGLN2	375.469	384.921	388.704	352.783	196.629	217.231	219.706	152.95	286	0.947	0.341	2.78	0.00549	0.0487
CFAP73	0.121333	0.364	0	0	9.29567	2.552	0	25.335	4.71	-5.94	2.14	-2.78	0.00549	0.0487
SCUBE2	4.401	1.33	9.775	2.098	46.524	124.515	6.109	8.948	25.5	-3.39	1.22	-2.78	0.0055	0.0487
ME3	11.3263	9.603	20.264	4.112	47.539	45.009	29.849	67.759	29.4	-2.08	0.751	-2.78	0.0055	0.0488
CWH43	187.96	217.252	199.279	147.35	32.8833	0	73.978	24.672	110	2.56	0.923	2.78	0.00552	0.0488
SURF1	24.075	20.73	21.656	29.839	63.0107	72.146	39.339	77.547	43.5	-1.42	0.513	-2.77	0.00553	0.0489
CD33	2.386	2.016	0.541	4.601	25.57	46.265	0	30.445	14	-3.41	1.23	-2.77	0.00555	0.0491
GNAQ	173.563	192.937	168.35	159.402	437.583	614.429	205.402	492.918	306	-1.34	0.483	-2.77	0.00555	0.0491
BLZF1	163.906	182.621	200.259	108.837	66.0857	77.817	76.028	44.412	115	1.35	0.487	2.77	0.00557	0.0493
VWC2	30.572	34.379	25.922	31.415	4.02933	0	12.088	0	17.3	3.43	1.24	2.77	0.00559	0.0494
WDR78	12.052	8.436	8.07	19.65	44.7703	50.43	19.711	64.17	28.4	-1.96	0.709	-2.77	0.0056	0.0494
ASTN2	106.62	75.694	91.484	152.681	357.008	139.563	652.645	278.816	232	-1.74	0.628	-2.77	0.00563	0.0496
MEMO1	123.649	143.36	104.293	123.293	55.568	66.301	46.191	54.212	89.6	1.15	0.415	2.77	0.00563	0.0496
KLF10	618.719	726.514	714.009	415.634	235.946	267.14	324.251	116.447	427	1.41	0.508	2.77	0.00564	0.0496
NPIPB3	96.3567	57.718	90.758	140.594	339.234	127.689	626.251	263.761	218	-1.81	0.654	-2.77	0.00564	0.0496
RP1	2.80967	1.331	4.58	2.518	38.1317	8.231	0	106.164	20.5	-3.76	1.36	-2.77	0.00564	0.0497
SH3BP4	66.1893	54.838	82.857	60.873	151.9	129.845	194.841	131.013	109	-1.16	0.418	-2.77	0.00567	0.0498
SSH1	151.563	158.055	143.013	153.621	288.435	240.839	281.068	343.397	220	-0.932	0.337	-2.77	0.00567	0.0498
NUP210	21.504	27.365	28.841	8.306	80.9733	59.116	46.848	136.956	51.2	-1.93	0.698	-2.77	0.00567	0.0499
1Sorted by padj

## Sheet: CRS
Supplementary Table 7C: DESeq2 results for CRS (CRS vs control, uncinate tissue, Ramakrishnan 2017)1
Name	crs_avg	crs_2	crs_6	crs_17	ctrl_avg	ctrl_12	ctrl_25	ctrl_30	ctrl_31	baseMean	log2FoldChange	lfcSE	stat	pvalue	padj
DSG3	371.406	341.492	346.029	426.697	82.975	76.188	89.56	67.943	98.209	207	2.16	0.26	8.31	9.9e-17	1.88e-12
MACC1	2149.67	1716.58	2612.18	2120.24	269.022	341.921	279.341	142.9	311.927	1080	3	0.366	8.19	2.68e-16	1.88e-12
PLAU	561.628	556.579	646.573	481.732	77.8233	87.887	68.803	47.437	107.166	285	2.85	0.348	8.18	2.73e-16	1.88e-12
SLC5A3	968.892	1001.63	862.2	1042.84	304.587	292.948	284.964	352.952	287.483	589	1.67	0.205	8.15	3.59e-16	1.88e-12
SPRR2A	214.809	384.893	104.614	154.921	4.1825	1.073	4.071	1.765	9.821	94.5	5.66	0.752	7.54	4.86e-14	2.04e-10
ATP10B	1168.68	1020.28	894.182	1591.59	260.905	228.185	258.072	253.849	303.514	650	2.16	0.294	7.37	1.69e-13	5.9e-10
LCN15	1.12033	0.339	1.707	1.315	44.4748	77.234	52.505	31.99	16.17	25.9	-5.27	0.798	-6.61	3.88e-11	1.16e-07
SLC7A11	215.24	236.386	175.019	234.316	66.2622	79.015	57.724	67.607	60.703	130	1.7	0.276	6.16	7.42e-10	1.94e-06
AC025539.1	186.264	133.627	189.684	235.48	38.9888	40.777	53.94	30.883	30.355	102	2.26	0.373	6.06	1.37e-09	3.19e-06
CDC20B	739.649	356.511	810.481	1051.95	125.177	109.742	171.473	110.338	109.157	389	2.56	0.427	6	2e-09	4.19e-06
RDH10	7330.53	6210.38	6204.74	9576.46	2020.91	1623.07	2663.24	2170.74	1626.59	4300	1.86	0.312	5.96	2.48e-09	4.72e-06
ZMYND8	2540.08	1810.24	4047.15	1762.84	463.816	444.639	668.996	405.964	335.666	1350	2.45	0.418	5.86	4.59e-09	8.02e-06
IRAK3	1674.36	1711.03	1371.1	1940.96	584.743	707.053	456.151	526.21	649.559	1050	1.52	0.267	5.69	1.3e-08	2.09e-05
RAMP1	328.428	289.924	326.804	368.557	85.835	103.343	65.966	58.293	115.738	190	1.94	0.341	5.67	1.42e-08	2.12e-05
MBOAT2	1126.37	956.71	923.681	1498.71	387.856	383.092	372.081	443.827	352.423	704	1.54	0.272	5.65	1.6e-08	2.23e-05
HIF1A	2417.43	2247.17	2709.67	2295.46	1157.27	1120.08	1061.68	1139.38	1307.96	1700	1.06	0.19	5.58	2.44e-08	3.19e-05
GAPDHP35	232.145	398.598	294.297	3.541	3.392	2.146	6.106	3.53	1.786	101	6.1	1.1	5.57	2.61e-08	3.22e-05
PLEKHG4B	44.7867	41.03	38.13	55.2	157.775	117.345	149.377	193.278	171.1	109	-1.81	0.328	-5.5	3.79e-08	4.41e-05
SPRR2D	47.5457	99.364	14.945	28.328	0.22325	0	0	0	0.893	20.5	7.35	1.35	5.43	5.6e-08	6.18e-05
RAD51D	101.069	61.046	128.442	113.719	391.22	435.253	473.741	370.427	285.458	267	-1.96	0.362	-5.4	6.72e-08	7.04e-05
AC008132.1	9.539	8.315	14.536	5.766	63.0418	93.765	51.914	40.284	66.204	40.1	-2.74	0.509	-5.38	7.63e-08	7.62e-05
SPRR2E	38.3407	62.816	22.992	29.214	0.95525	0	2.035	0	1.786	17	5.32	1.01	5.27	1.34e-07	0.000128
CERS3	122.176	73.526	193.31	99.692	10.008	5.347	2.683	10.448	21.554	58.1	3.66	0.698	5.25	1.55e-07	0.000142
EPS8	1693.98	1594.59	1672.97	1814.37	700.328	922.704	632.845	625.962	619.803	1130	1.27	0.244	5.23	1.68e-07	0.000147
SPRR1B	137.974	269.539	85.07	59.313	6.32575	0	10.177	4.412	10.714	62.7	4.44	0.851	5.22	1.83e-07	0.000153
GRIA2	25.9663	16.036	28.461	33.402	231.555	92.856	120.367	366.956	346.043	143	-3.17	0.609	-5.21	1.91e-07	0.000154
CEACAM5	4091.15	2475.83	4144.15	5653.47	877.722	436.949	974.425	905.812	1193.7	2250	2.22	0.435	5.1	3.41e-07	0.000246
EID2B	37.038	34.798	43.797	32.519	104.845	106.105	107.225	89.361	116.688	75.8	-1.51	0.296	-5.1	3.36e-07	0.000246
IL1RN	389.988	424.337	323.49	422.136	146.401	189.365	122.987	124.62	148.634	251	1.42	0.277	5.1	3.33e-07	0.000246
MUTYH	126.328	144.876	107.747	126.362	281.624	256.899	301.664	270.796	297.136	215	-1.16	0.23	-5.03	4.96e-07	0.000346
DOC2B	645.663	655.75	406.354	874.885	123.88	101.554	97.896	72.367	223.702	348	2.38	0.477	4.98	6.38e-07	0.000431
AC135050.2	0.191333	0	0.574	0	33.8708	25.08	13.523	29.808	67.072	19.4	-6.81	1.38	-4.93	8.05e-07	0.000527
XIST	2657.48	6247.07	1723.54	1.824	8.2705	15.932	2.386	12.372	2.392	1140	8.34	1.72	4.84	1.28e-06	0.000815
PADI3	178.31	280.96	91.968	162.003	33.3888	33.265	47.833	18.53	33.927	95.5	2.42	0.505	4.79	1.66e-06	0.00102
AC142472.1	18.583	23.984	14.945	16.82	61.9993	57.946	63.099	60.884	66.068	43.4	-1.74	0.366	-4.77	1.89e-06	0.00113
SERPINB8	575.005	396.946	658.509	669.56	212.372	258.038	219.952	172.318	199.179	368	1.44	0.304	4.73	2.24e-06	0.0013
QKI	1263.32	1221.78	1227.82	1340.37	714.935	682.29	725.161	661.869	790.421	950	0.822	0.175	4.7	2.59e-06	0.00146
CEACAM7	187.084	385.755	129.427	46.069	18.9518	19.382	14.065	12.356	30.004	91	3.29	0.702	4.69	2.71e-06	0.00149
FAM110C	318.144	316.484	274.279	363.67	126.007	136.294	87.924	143.3	136.51	208	1.34	0.287	4.67	3.03e-06	0.00163
RRM2	364.022	320.531	403.813	367.721	117.39	117.389	91.596	81.286	179.29	223	1.64	0.351	4.66	3.15e-06	0.00165
SKA3	81.0847	67.053	76.731	99.47	23.614	20.646	31.247	16.65	25.913	48.2	1.79	0.385	4.65	3.4e-06	0.00174
LCN2	19438	23396.7	10651.3	24266.2	4202.43	2472.89	3476.3	3422.36	7438.16	10700	2.21	0.478	4.63	3.72e-06	0.00182
SERPINB4	2541.67	2398.99	2491.53	2734.5	584.154	937.118	448.018	240.441	711.041	1420	2.12	0.459	4.63	3.73e-06	0.00182
PTPRH	240.522	278.246	162.634	280.687	31.889	19.942	14.396	17.164	76.054	121	2.92	0.632	4.62	3.85e-06	0.00183
S100A9	3540.4	3202.49	3169.45	4249.26	1080.6	654.572	809.093	1514.16	1344.56	2130	1.71	0.371	4.61	4e-06	0.00186
AC113404.3	49.047	18.274	25.291	103.576	1.286	1.073	4.071	0	0	21.8	5.31	1.15	4.6	4.31e-06	0.00196
FAM83A	273.973	231.66	144.453	445.806	40.9657	36.103	77.11	15.778	34.872	141	2.74	0.598	4.59	4.52e-06	0.00198
STS	619.973	748.085	542.611	569.224	271.848	334.797	277.84	245.302	229.451	421	1.19	0.26	4.59	4.54e-06	0.00198
RARRES1	5193.19	5564.09	3364.15	6651.32	1707.96	1768.07	1115.95	1806.81	2141.03	3200	1.6	0.353	4.54	5.52e-06	0.00236
SMC4	897.659	920.662	820.429	951.886	445.965	517.99	396.37	377.431	492.07	640	1.01	0.224	4.52	6.21e-06	0.0026
SAA2	2610.35	5117.99	810.897	1902.15	233.952	101.236	88.588	180.008	565.977	1250	3.48	0.771	4.51	6.36e-06	0.00261
KCNA1	0.752	1.953	0	0.303	29.2057	35.455	62.457	9.099	9.812	17	-5.09	1.13	-4.5	6.66e-06	0.00268
ANLN	353.923	164.186	353.885	543.697	77.3503	76.935	82.488	43.792	106.186	196	2.2	0.49	4.48	7.56e-06	0.00293
NAMPT	3823.55	2925.32	4386.96	4158.35	1508.11	1585.42	1031.64	1854.89	1560.5	2500	1.34	0.3	4.48	7.54e-06	0.00293
ITGB6	701.542	655.038	679.312	770.276	253.626	336.143	230.187	153.356	294.818	446	1.47	0.33	4.46	8.36e-06	0.00316
SPRR1A	71.794	78.806	101.165	35.411	4.05225	1.073	0	3.53	11.606	33.1	4.12	0.925	4.45	8.45e-06	0.00316
SLC16A7	543.748	326.041	721.712	583.492	195.3	210.584	195.496	203.352	171.77	345	1.48	0.334	4.42	9.88e-06	0.00363
MT-TR	131.407	85.659	202.329	106.232	33.4575	48.288	30.532	29.119	25.891	75.4	1.98	0.449	4.41	1.06e-05	0.00382
SEPT11	1474.48	1226.14	1808.09	1389.2	650.933	687.242	797.694	520.25	598.548	1000	1.18	0.268	4.4	1.09e-05	0.00387
AHR	2909.63	2407.85	3677.68	2643.36	1321.45	1620.14	1231.43	1194.61	1239.64	2000	1.14	0.26	4.38	1.16e-05	0.00399
CDKN2B	270.879	216.148	272.978	323.51	100.631	108.324	78.279	135.564	80.356	174	1.43	0.327	4.38	1.16e-05	0.00399
DSC3	826.805	604.249	795.475	1080.69	332.236	399.841	293.645	278.876	356.58	544	1.31	0.301	4.37	1.24e-05	0.00418
ARSEP1	0	0	0	0	21.63	25.999	30.735	27.661	2.125	12.4	-6.8	1.56	-4.35	1.33e-05	0.00441
KCNB1	436.662	50.28	540.723	718.983	46.0045	43.183	61.657	24.284	54.894	213	3.23	0.742	4.35	1.35e-05	0.00441
KYNU	798.682	604.757	522.127	1269.16	180.445	120.317	128.461	151.16	321.843	445	2.15	0.495	4.34	1.39e-05	0.00449
ZNF562	770.718	640.482	738.064	933.607	353.341	409.762	340.796	381.419	281.388	532	1.13	0.26	4.33	1.48e-05	0.00471
AC006435.2	20.8127	17.127	18.055	27.256	61.0112	62.627	60.294	58.793	62.331	43.8	-1.55	0.359	-4.32	1.59e-05	0.00496
AC009264.1	0.723667	1.004	0	1.167	14.7885	14.906	10.124	12.795	21.329	8.76	-4.07	0.946	-4.3	1.7e-05	0.00516
CCL20	177.018	267.109	11.151	252.795	11.4872	7.772	11.057	4.261	22.859	82.4	3.95	0.919	4.3	1.73e-05	0.00516
MT-TS2	130.528	121.064	179.337	91.182	37.3507	53.653	40.709	26.471	28.57	77.3	1.81	0.421	4.29	1.75e-05	0.00516
NGEF	166.071	191.603	176.645	129.965	66.3743	63.854	81.029	68.594	52.02	109	1.32	0.306	4.3	1.69e-05	0.00516
IGFBP3	7241.59	14622.6	2907.42	4194.78	1366.47	1039.16	1129.38	1421.33	1876.01	3880	2.41	0.563	4.27	1.96e-05	0.00562
NUF2	109.642	98.535	121.457	108.933	32.2452	20.498	30.666	25.375	52.442	65.4	1.79	0.419	4.27	1.94e-05	0.00562
HDGFL3	1008.22	849.898	1264.47	910.294	489.769	531.547	531.039	454.987	441.502	712	1.04	0.244	4.26	2e-05	0.00566
CYP27C1	40.218	44.743	25.797	50.114	8.84575	11.757	6.02	8.862	8.744	22.3	2.19	0.516	4.25	2.15e-05	0.00602
TRIM31	104.416	106.536	129.389	77.323	27.4713	45.036	27.016	15.122	22.711	60.4	1.94	0.458	4.24	2.26e-05	0.00623
ERI1	421.053	367.496	443.15	452.512	209.588	258.488	190.569	202.504	186.791	300	1.01	0.239	4.22	2.49e-05	0.00668
SRD5A3	876.083	1085.95	686.48	855.819	433.784	418.841	416.206	461.156	438.931	623	1.01	0.24	4.22	2.48e-05	0.00668
CFI	544.278	608.095	369.097	655.641	209.665	264.069	179.116	165.284	230.19	353	1.38	0.327	4.21	2.55e-05	0.00678
SAA2-SAA4	169.804	316.366	108.062	84.985	20.5703	16.096	9.16	9.706	47.319	84.5	3.04	0.724	4.2	2.65e-05	0.00694
AGFG1	1241.67	1280.04	1203.33	1241.63	772.537	831.849	798.632	739.094	720.572	974	0.685	0.165	4.14	3.44e-05	0.00868
CD109	452.383	277.792	488.914	590.442	92.3805	32.372	67.161	107.418	162.571	247	2.3	0.555	4.14	3.43e-05	0.00868
ZNF559-ZNF177	2.46267	2.565	0	4.823	25.2028	15.031	16.926	40.978	27.876	15.5	-3.42	0.826	-4.14	3.44e-05	0.00868
PHGDH	567.714	507.842	549.721	645.58	1259.11	1077.29	944.273	1567.38	1447.51	963	-1.15	0.278	-4.13	3.62e-05	0.00892
TMEM200A	244.266	193.101	229.642	310.055	67.2442	65.214	43.074	43.611	117.078	143	1.86	0.45	4.13	3.62e-05	0.00892
CTAGE8	5.01633	0	0	15.049	88.5585	91.211	70.223	79.414	113.386	52.8	-4.09	0.993	-4.12	3.81e-05	0.00927
CNOT6L	1495.05	1450.62	1620.52	1413.99	798.16	991.92	712.306	765.855	722.559	1100	0.906	0.22	4.11	3.9e-05	0.00929
GUCY1B2	3.354	4.928	1.941	3.193	45.0725	47.456	95.756	27.34	9.738	27.2	-3.71	0.902	-4.12	3.86e-05	0.00929
MCTP1	349.72	367.429	412.67	269.061	127.731	162.234	87.412	98.715	162.564	223	1.46	0.355	4.1	4.05e-05	0.00953
NETO2	117.358	99.327	132.442	120.305	45.559	58.297	35.591	52.952	35.396	76.3	1.38	0.338	4.1	4.22e-05	0.00983
PDP1	1355.51	1107.54	1798.9	1160.09	443.724	703.099	373.091	277.515	421.19	834	1.61	0.394	4.09	4.4e-05	0.0101
ABCA1	991.022	559.67	1064.15	1349.24	321.104	437.318	256.854	236.559	353.687	608	1.63	0.399	4.07	4.6e-05	0.0104
CEP55	150.642	114.543	169.291	168.093	48.5018	51.458	48.311	25.776	68.462	92.3	1.63	0.4	4.07	4.64e-05	0.0104
NAB1	1540.94	1535.7	1567.1	1520.01	926.989	861.333	1031.39	980.098	835.135	1190	0.733	0.18	4.08	4.58e-05	0.0104
TACC1	1466.43	1568.01	1519.47	1311.8	737.15	929.101	698.193	583.53	737.776	1050	0.993	0.244	4.06	4.81e-05	0.0106
OLFM4	40.0497	42.258	11.496	66.395	3.8445	3.219	5.089	6.177	0.893	19.4	3.39	0.836	4.05	5.08e-05	0.0111
TTK	134.283	89.251	149.386	164.213	36.1255	59.68	20.866	37.241	26.715	78.2	1.91	0.472	4.05	5.15e-05	0.0111
BCL2L15	490.061	321.431	430.108	718.644	141.574	236.856	104.829	114.145	110.467	291	1.79	0.445	4.03	5.5e-05	0.0118
AC097468.1	2.41067	3.426	1.15	2.656	22.2085	20.388	35.62	17.648	15.178	13.7	-3.19	0.793	-4.02	5.71e-05	0.0121
IL20RB	603.491	504.756	681.787	623.929	277.018	305.464	219.977	350.951	231.681	417	1.12	0.28	4.01	5.96e-05	0.0124
SDS	100.088	132.76	29.817	137.687	16.4273	16.269	21.156	6.001	22.283	52.3	2.62	0.652	4.01	5.98e-05	0.0124
CYP21A1P	4.64533	6.582	5.075	2.279	27.1062	41.073	21.545	27.312	18.495	17.5	-2.56	0.639	-4.01	6.06e-05	0.0124
SERINC5	1624.82	1645.67	1848.88	1379.91	745.052	849.971	850.301	503.872	776.064	1120	1.13	0.282	4	6.46e-05	0.0131
AC006213.3	3.42467	3.213	1.617	5.444	23.88	11.489	34.973	28.281	20.777	15.1	-2.82	0.707	-3.99	6.59e-05	0.0131
PEG3	15.517	9.285	4.642	32.624	160.185	240.165	75.011	292.661	32.902	98.2	-3.38	0.848	-3.99	6.53e-05	0.0131
SLC6A14	4036.37	2598.66	4147.62	5362.82	1514.58	2048.7	1264.14	1154.09	1591.38	2600	1.41	0.355	3.98	6.87e-05	0.0136
PAK2	2087.85	1741.64	2300.36	2221.53	1027.85	1254.42	775.382	1056.62	1024.96	1480	1.02	0.258	3.96	7.46e-05	0.0146
FGFBP1	240.819	256.976	237.967	227.513	54.9838	39.704	59.028	18.53	102.673	135	2.13	0.538	3.96	7.54e-05	0.0146
AC104966.1	92.646	69.669	112.661	95.608	19.0828	12.877	9.16	14.118	40.176	50.6	2.27	0.575	3.95	7.71e-05	0.0148
BACH1	1201.55	1087.26	996.854	1520.53	463.111	451.372	329.106	689.672	382.296	780	1.38	0.349	3.95	7.81e-05	0.0149
CPA4	311.466	351.443	311.613	271.341	54.732	27.048	25.032	32.799	134.049	165	2.5	0.632	3.95	7.94e-05	0.015
CXCL6	1021.06	2061.95	115.749	885.495	129.068	172.786	67.587	163.305	112.594	511	2.98	0.758	3.94	8.17e-05	0.0153
MT-TK	62.4857	49.111	101.165	37.181	15.2052	15.023	18.319	16.765	10.714	35.5	2.04	0.518	3.93	8.38e-05	0.0155
ARHGAP40	6.00933	6.806	6.068	5.154	35.0795	14.375	59.276	34.051	32.616	22.6	-2.59	0.659	-3.93	8.64e-05	0.0159
PROK2	56.674	110.932	35.195	23.895	8.23525	7.571	5.744	13.327	6.299	29	2.76	0.706	3.91	9.13e-05	0.0166
CR1	88.6207	132.566	75.058	58.238	25.143	16.149	32.433	29.969	22.021	52.3	1.81	0.463	3.9	9.53e-05	0.0171
PTPRE	395.495	428.809	395.985	361.69	188.919	211.461	130.894	210.606	202.717	277	1.07	0.274	3.9	9.5e-05	0.0171
SOD2	7894.97	7162.99	6112.77	10409.2	3238.66	3904.92	2449.76	2531.39	4068.56	5230	1.29	0.331	3.88	0.000105	0.0186
CTDSPL2	1272.54	880.657	1725.61	1211.34	537.648	656.555	433.964	484.236	575.835	853	1.24	0.321	3.87	0.000109	0.0188
MMP7	553.014	470.043	131.231	1057.77	71.801	36.534	54.704	32.692	163.274	278	2.94	0.761	3.87	0.00011	0.0188
RALGPS2	1036.82	1174.37	924.813	1011.29	503.274	678.059	472.667	449.678	412.692	732	1.04	0.27	3.87	0.000108	0.0188
RNF145	5250.05	4345.71	5356.37	6048.07	2843.89	3053.57	2765.41	2370.67	3185.89	3880	0.885	0.229	3.87	0.00011	0.0188
TNIP3	78.203	69.244	13.736	151.629	7.36625	6.129	1.453	8.065	13.818	37.7	3.42	0.886	3.86	0.000114	0.0194
C15orf48	691.004	542.965	270.703	1259.34	86.151	72.115	39.856	21.265	211.368	345	3	0.78	3.85	0.000117	0.0198
ELOVL6	38.7933	16.726	18.523	81.131	220.411	295.354	92.491	247.963	245.837	143	-2.52	0.655	-3.84	0.000121	0.0202
DDX43	43.292	40.646	22.785	66.445	8.6125	9.946	5.164	6.396	12.944	23.5	2.32	0.605	3.84	0.000124	0.0206
PEX14	317.968	308.449	276.385	369.069	555.543	544.51	517.377	610.354	549.93	454	-0.806	0.21	-3.84	0.000125	0.0206
HCLS1	1598.48	1274.06	1721.55	1799.82	826.822	962.534	820.715	666.633	857.404	1160	0.951	0.248	3.83	0.000126	0.0206
CLOCK	1272.34	1120.33	1846.65	850.045	507.567	591.076	392.009	490.531	556.654	835	1.32	0.346	3.83	0.000128	0.0208
CYP4F23P	8.649	7.941	5.048	12.958	79.739	137.556	8.566	56.332	116.502	49.3	-3.16	0.829	-3.82	0.000134	0.0216
PTGES	909.332	652.646	645.482	1429.87	265.951	180.413	341.199	164.248	377.945	542	1.77	0.465	3.82	0.000136	0.0217
HLA-U	3.184	1.14	5.762	2.65	110.872	2.164	4.062	167.3	269.961	64.7	-5.13	1.35	-3.8	0.000143	0.0226
PNPLA8	927.059	899.817	984.02	897.339	569.618	583.035	572.173	624.459	498.806	723	0.702	0.185	3.8	0.000144	0.0227
NPSR1-AS1	27.2147	1.042	62.038	18.564	0.66	0.489	0.929	0	1.222	12	5.1	1.34	3.8	0.000146	0.0228
TFPI	351.396	452.158	297.558	304.473	139.484	85.133	159.579	138.09	175.136	230	1.34	0.352	3.79	0.000148	0.023
CR2	159.951	138.121	1.127	340.605	8.80025	15.195	4.745	7.352	7.909	73.6	4.2	1.12	3.76	0.000168	0.0258
AC111149.2	263.052	535.962	57.41	195.784	28.9857	5.716	59.141	35.61	15.476	129	3.18	0.848	3.76	0.000173	0.0265
FABP5P7	1147.15	609.889	1515.17	1316.39	433.255	336.943	475.279	502.074	418.726	739	1.4	0.374	3.75	0.000176	0.0267
SLC38A1	2477.26	2174.84	2611.09	2645.84	1328.77	1292.2	1286.44	1667.96	1068.48	1820	0.899	0.241	3.74	0.000186	0.0281
DLGAP5	119.456	57.977	114.055	186.336	27.4617	37.388	28.53	10.886	33.043	66.9	2.13	0.569	3.73	0.000188	0.0281
UST	479.45	560.029	584.039	294.283	190.339	250.369	193.671	148.217	169.099	314	1.33	0.357	3.73	0.000191	0.0284
AC019257.8	0	0	0	0	21.21	26.525	29.183	0	29.132	12.1	-6.78	1.83	-3.71	0.000204	0.0292
CHST6	2841.74	2361.55	3862.74	2300.91	1371.38	1514.47	1399.98	1427.34	1143.73	2000	1.05	0.283	3.71	0.000205	0.0292
GAS2	15.5427	22.97	11.939	11.719	91.1753	43.094	28.433	145.726	147.448	58.8	-2.54	0.683	-3.72	0.000201	0.0292
PLAT	1667.26	1068.55	1342.63	2590.59	384.589	135.625	352.662	326.366	723.704	934	2.12	0.569	3.72	0.0002	0.0292
SOX10	138.559	178.353	54.591	182.734	1085.97	222.626	337.738	1177.4	2606.11	680	-2.97	0.8	-3.71	0.000204	0.0292
TEN1-CDK3	38.9717	39.65	30.788	46.477	97.4525	86.214	73.692	104.153	125.751	72.4	-1.32	0.355	-3.71	0.000203	0.0292
S100A8	1145.04	1284.67	1033.52	1116.94	304.746	108.4	313.358	565.025	232.2	665	1.91	0.515	3.7	0.000213	0.0301
CFLAR	3923.7	3939.79	4144.46	3686.84	2486.31	2480.97	2164.02	2600.43	2699.8	3100	0.658	0.178	3.69	0.000223	0.0313
MT-TG	92.3027	87.943	117.259	71.706	30.551	41.85	38.674	23.824	17.856	57	1.6	0.434	3.69	0.000227	0.0318
USP53	1619.15	1185.47	1784.95	1887.04	797.119	777.614	955.672	638.043	817.145	1150	1.02	0.278	3.68	0.000234	0.0324
SEMA6C	60.6657	86.969	52.35	42.678	214.117	198.244	383.646	135.016	139.562	148	-1.82	0.495	-3.67	0.000242	0.0334
HPX	22.2427	10.973	12.569	43.186	195.51	495.495	188.051	49.591	48.902	121	-3.19	0.869	-3.67	0.000247	0.0338
HMOX1	221.277	212.748	152.226	298.856	98.0212	112.436	93.675	95.024	90.95	151	1.18	0.322	3.66	0.000257	0.0349
PLA2G4A	940.897	742.132	1261.39	819.167	419.07	401.584	388.829	556.978	328.888	643	1.17	0.319	3.65	0.000262	0.0354
CHST4	88.3973	76.195	72.621	116.376	37.5712	37.986	33.625	40.49	38.184	59.4	1.24	0.34	3.65	0.000266	0.0357
CXCL13	145.179	377.86	3.881	53.795	8.445	6.34	5.632	3.724	18.084	67	4.08	1.12	3.64	0.000278	0.037
GBP3	1462.24	1490.31	1447.17	1449.23	573.174	326.673	491.189	574.892	899.941	954	1.35	0.372	3.63	0.000284	0.0372
MAGI2	703.93	124.684	1357.92	629.184	122.548	161.945	154.506	112.936	60.806	372	2.51	0.693	3.63	0.000284	0.0372
ZNF385C	14.9563	10.992	15.572	18.305	50.1223	32.483	42.09	52.613	73.303	35.1	-1.74	0.479	-3.63	0.000282	0.0372
ACAP2	2665.8	1761	3407.01	2829.37	1077.32	1446.29	739.21	1205.76	918.005	1760	1.31	0.361	3.63	0.000288	0.0373
UGT1A6	371.837	257.459	507.969	350.082	168.072	172.202	182.864	175.465	141.759	255	1.14	0.315	3.63	0.000287	0.0373
CD200R1	520.255	235.561	922.369	402.836	92.8875	30.776	45.019	113.963	181.792	276	2.49	0.686	3.62	0.000294	0.0374
MFAP3	332.552	344.755	390.979	261.921	158.49	186.514	124.341	136.722	186.383	233	1.07	0.295	3.62	0.000292	0.0374
PTAFR	600.297	674.588	518.861	607.442	297.791	400.574	233.114	284.609	272.868	427	1.01	0.28	3.62	0.000293	0.0374
TBC1D9	1534.38	1119.83	1677.87	1805.42	736.279	787.974	917.422	586.42	653.298	1080	1.06	0.293	3.62	0.000296	0.0374
BTG3	876.108	684.498	751.709	1192.12	409.298	477.538	349.077	352.901	457.678	609	1.1	0.304	3.62	0.0003	0.0374
RPSAP53	1.52533	3.426	1.15	0	296.045	698.568	2.035	480.897	2.678	170	-7.62	2.11	-3.61	0.000301	0.0374
TNFRSF10D	352.831	500.246	244.865	313.383	132.202	114.818	196.421	98.827	118.743	227	1.42	0.392	3.61	0.000302	0.0374
ATXN3	830.096	730.327	793.222	966.738	492.505	447.925	505.95	539.273	476.874	637	0.754	0.209	3.6	0.000314	0.0387
SAA1	2263.91	4550.24	563.125	1678.38	304.396	108.042	131.788	231.611	746.141	1140	2.89	0.805	3.6	0.000323	0.0396
CSF3	290.179	717.175	10.882	142.481	21.484	4.61	29.735	38.385	13.206	137	3.75	1.05	3.59	0.000331	0.0403
F11-AS1	29.4657	1.155	85.045	2.197	0.16525	0.361	0	0	0.3	12.7	6.26	1.75	3.58	0.000338	0.041
C1QTNF7	4.39733	5.399	4.403	3.39	32.524	6.139	22.684	62.489	38.784	20.5	-2.91	0.814	-3.58	0.000345	0.0414
VEZT	1071.41	956.527	1091.99	1165.72	691.769	706.591	660.724	681.093	718.668	854	0.631	0.176	3.58	0.000343	0.0414
DENND1A	462.062	389.21	533.85	463.127	256.772	228.748	266.808	233.912	297.619	345	0.847	0.237	3.57	0.000355	0.0423
RBM20	166.094	202.195	153.021	143.066	343.926	345.413	254.098	428.91	347.283	268	-1.05	0.293	-3.57	0.000361	0.0428
SLC16A3	1466.98	1448.33	1777.16	1175.44	781.867	828.025	906.151	641.285	752.009	1080	0.907	0.255	3.56	0.000364	0.0429
TMEM178B	266.149	239.105	336.943	222.4	105.59	138.268	135.84	73.542	74.708	174	1.33	0.374	3.56	0.000368	0.0431
AC004477.1	7.07267	5.82	2.45	12.948	34.3663	26.234	24.594	38.617	48.02	22.7	-2.31	0.651	-3.55	0.000388	0.0434
AC244226.1	164.028	108.501	1.15	382.434	10.405	11.804	4.071	12.353	13.392	76.2	3.98	1.12	3.55	0.000381	0.0434
BPIFA2	76.535	75.275	58.283	96.047	31.554	34.818	24.767	30.42	36.211	50.8	1.28	0.361	3.55	0.000389	0.0434
CP	12599.6	11336.9	9566.53	16895.3	4626.52	5946.6	2987.89	3050.24	6521.35	8040	1.45	0.407	3.55	0.000383	0.0434
CYP2J2	412.269	354.084	476.895	405.829	1106.42	1766.6	1194.67	827.067	637.343	809	-1.42	0.401	-3.55	0.000386	0.0434
IGHV7-4-1	164.028	108.501	1.15	382.434	10.405	11.804	4.071	12.353	13.392	76.2	3.98	1.12	3.55	0.000381	0.0434
KCNK1	925.924	669.303	968.351	1140.12	490.993	464.537	483.85	509.742	505.845	677	0.915	0.257	3.56	0.000377	0.0434
MET	1920.48	1592.75	2081.96	2086.74	648.881	1079.68	755.765	379.846	380.229	1190	1.57	0.441	3.56	0.000378	0.0434
PALM	84.3087	121.335	68.522	63.069	187.338	189.661	183.871	177.832	197.987	143	-1.15	0.323	-3.55	0.000385	0.0434
SRPK1	1826.28	1266.33	1927.71	2284.8	736.365	831.341	442.093	683.905	988.122	1200	1.31	0.37	3.54	0.000393	0.0436
WDR24	180.489	188.057	177.036	176.374	301.696	267.662	330.63	325.546	282.945	250	-0.741	0.209	-3.54	0.000399	0.044
ITPRIPL2	1315.57	980.21	1679.44	1287.07	671.111	751.688	717.906	558.192	656.657	947	0.971	0.275	3.54	0.000404	0.0444
RDM1P5	5.086	6.836	3.543	4.879	20.6345	21.274	18.625	26.815	15.824	14	-2.01	0.57	-3.53	0.000408	0.0445
UBXN7	1207.04	1117.18	1641.61	862.336	584.883	679.823	580.729	524.886	554.093	852	1.04	0.296	3.52	0.000431	0.0468
SERPINB5	1138.17	447.137	1312.13	1655.24	378.521	335.628	460.047	381.929	336.478	704	1.59	0.451	3.52	0.000438	0.0473
NRP2	818.763	870.82	670.832	914.637	344.801	212.988	315.84	514.585	335.792	548	1.25	0.356	3.51	0.000441	0.0474
MMP13	39.34	41.444	30.866	45.71	9.36475	4.056	8.762	7.036	17.605	22.2	2.09	0.596	3.51	0.000449	0.0478
NCCRP1	72.2883	25.127	90.818	100.92	14.6512	25.754	14.248	12.353	6.25	39.4	2.31	0.659	3.51	0.000447	0.0478
PMAIP1	310.06	276.185	239.839	414.155	117.182	133.989	170.713	90.65	73.377	200	1.41	0.401	3.51	0.000451	0.0478
CTSV	156.166	148.64	179.671	140.187	75.8328	75.794	75.999	56.694	94.844	110	1.04	0.297	3.51	0.000454	0.0478
ESCO2	68.3483	32.663	78.868	93.514	21.1758	22.822	19.738	20.262	21.881	41.4	1.68	0.479	3.5	0.000463	0.0483
FLG	26.7823	22.842	34.488	23.017	7.025	7.511	8.142	4.412	8.035	15.5	1.93	0.552	3.5	0.000464	0.0483
MT-TH	126.577	105.075	201.18	73.477	38.848	59.019	38.674	28.236	29.463	76.4	1.71	0.488	3.49	0.000477	0.0495
1Sorted by padj

## Sheet: NTM
Supplementary Table 7D: DESeq2 results for pulmonary NTM [pulmonary NTM vs controls, broncheolar lavage (BAL), GEO GSE103852]1
Name	ntm_avg	ntm_16	ntm_18	ntm_20	ctrl_avg	ctrl_22	ctrl_24	ctrl_26	baseMean	log2FoldChange	lfcSE	stat	pvalue	padj
PPP1R12B	87.5037	113.228	20.62	128.663	1.652	1.388	1.362	2.206	44.6	5.62	0.741	7.58	3.36e-14	4.66e-10
CFD	9898.02	7910.36	9007.63	12776.1	2587.07	3101.92	3084.24	1575.05	6240	1.94	0.323	5.99	2.06e-09	1.43e-05
RGS2	63.7103	82.383	74.551	34.197	356.412	257.827	255.73	555.678	210	-2.48	0.447	-5.54	2.97e-08	0.000137
CARS	46.8177	50.3	38.129	52.024	7.25533	6.021	7.088	8.657	27	2.68	0.504	5.32	1.06e-07	0.000344
ZNF331	164.513	177.83	159.07	156.639	376.32	333.362	360.34	435.258	270	-1.19	0.226	-5.29	1.24e-07	0.000344
CR1	78.1053	76.35	81.289	76.677	224.375	194.048	296.349	182.729	151	-1.52	0.306	-4.97	6.6e-07	0.00153
C19orf38	267.573	242.878	274.316	285.526	126.864	143.785	127.751	109.056	197	1.08	0.237	4.55	5.46e-06	0.00947
NR4A2	58.5663	54.499	63.769	57.431	156.619	196.367	138.663	134.827	108	-1.42	0.31	-4.56	5.06e-06	0.00947
IL6	17.8987	25.395	16.013	12.288	83.029	65.235	65.559	118.293	50.5	-2.21	0.49	-4.51	6.53e-06	0.0101
BHLHE40	2138.21	2106.29	2451.49	1856.85	3998.25	4403.81	3399.55	4191.39	3070	-0.903	0.203	-4.45	8.45e-06	0.0104
LAMB1	534.486	918.236	434.605	250.618	106.154	159.76	53.375	105.326	320	2.33	0.523	4.46	8.23e-06	0.0104
MPRIPP1	152.929	143.097	199.309	116.382	373.935	310.107	386.885	424.813	263	-1.28	0.289	-4.44	9.03e-06	0.0104
IQSEC3	1000.76	1259.23	1217.08	525.966	345.583	334.986	414.551	287.213	673	1.53	0.359	4.28	1.89e-05	0.0175
LEO1	62.214	66.478	69.67	50.494	147.557	155.472	133.8	153.398	105	-1.24	0.288	-4.3	1.7e-05	0.0175
WASH6P	321.999	253.27	297.479	415.247	109.653	98.636	72.929	157.395	216	1.56	0.363	4.28	1.85e-05	0.0175
CDK18	926.18	955.896	1064.25	758.397	485.187	524.741	514.388	416.432	706	0.934	0.222	4.2	2.65e-05	0.0217
LZTS2	759.895	743.474	741.968	794.242	426.497	498.784	404.448	376.26	593	0.833	0.198	4.21	2.52e-05	0.0217
ACOT2	1606.68	1652.15	1749.28	1418.61	633.319	844.748	363.047	692.163	1120	1.34	0.322	4.17	3.08e-05	0.0237
SIPA1L2	1245.06	1490.07	995.417	1249.69	625.127	598.48	740.167	536.735	935	0.993	0.241	4.12	3.86e-05	0.0282
TLCD2	482.36	403.825	472.296	570.959	256.463	275.273	249.308	244.807	369	0.91	0.223	4.09	4.39e-05	0.0305
CCDC130	369.771	385.28	353.952	370.081	201.613	220.398	216.675	167.767	286	0.874	0.218	4.01	6.13e-05	0.0405
ATM	108.621	91.121	80.924	153.817	35.8593	45.566	29.669	32.343	72.2	1.58	0.401	3.95	7.96e-05	0.0441
P4HB	980.32	917.214	1100.58	923.165	1594.82	1485.7	1568.45	1730.3	1290	-0.701	0.178	-3.94	8.07e-05	0.0441
PACS2	258.732	274.621	231.648	269.926	129.283	143.562	141.619	102.669	194	0.999	0.254	3.94	8.26e-05	0.0441
RAPGEF3	423.146	345.536	424.257	499.644	219.385	199.611	245.288	213.257	321	0.947	0.238	3.97	7.08e-05	0.0441
SIK1B	264.117	236.474	365.557	190.32	604.136	692.43	516.959	603.018	434	-1.19	0.3	-3.96	7.42e-05	0.0441
NLRP1	1575.49	1394.5	1508.77	1823.19	956.713	982.223	924.011	963.904	1270	0.719	0.183	3.93	8.63e-05	0.0444
NME4	355.673	324.724	259.829	482.467	127.121	75.408	163.606	142.349	241	1.48	0.379	3.92	9.03e-05	0.0448
1Sorted by padj

## Sheet: COPD
Supplementary Table 7E: Pathways identified from Part 2 DEGs for COPD [COPD (non-emphysema) vs. smoking controls (non-emphysema), large airway brushings (LA), Morrow 2019]1
gene	COPD_airway_LA_avg	S1_LA	S8_LA	S16_LA	control_smoker_LA_avg	S2_LA	S4_LA	S14_LA	S17_LA	baseMean	log2FoldChange	lfcSE	stat	pvalue	padj
CYP1B1	10067.7	16337.4	1877.29	11988.4	22.7177	4.622	2.097	9.787	74.365	1570	8.79	1.01	8.74	2.31e-18	4.99e-14
CYP1A1	2803.9	4920.77	244.636	3246.3	0	0	0	0	0	256	14	2.08	6.73	1.73e-11	1.87e-07
ME1	467.709	376.919	463.843	562.364	107.887	101.029	90.155	162.034	78.331	190	2.12	0.327	6.48	9.11e-11	6.57e-07
SLC26A4	5.91	1.984	2.63	13.116	196.601	181.589	296.672	143.547	164.595	36.9	-5.17	0.829	-6.24	4.5e-10	2.44e-06
AJAP1	91.8663	87.286	34.196	154.117	6.17725	7.264	7.338	2.175	7.932	14.1	3.87	0.625	6.19	5.88e-10	2.55e-06
LINC01697	57.9353	38.684	48.226	86.896	5.80775	6.603	5.242	5.437	5.949	6.91	3.3	0.609	5.41	6.27e-08	0.000226
ITLN1	2.746	4.959	0	3.279	152.597	77.258	3.145	500.24	29.746	35.2	-5.83	1.1	-5.31	1.09e-07	0.000337
UCHL1	329.238	40.668	255.158	691.888	11.9868	11.886	7.338	10.875	17.848	35.5	4.78	0.921	5.19	2.14e-07	0.000579
USP13	72.7097	78.359	69.27	70.5	195.46	199.417	235.87	196.833	149.722	107	-1.43	0.28	-5.09	3.54e-07	0.000852
AHRR	65.4097	105.141	14.029	77.059	3.6275	3.962	1.048	6.525	2.975	10.7	4.17	0.835	4.99	5.98e-07	0.00118
TIMP3	215.009	311.454	112.234	221.339	26.3803	26.413	22.015	40.237	16.856	27.7	3.03	0.606	5	5.75e-07	0.00118
PKD2L1	24.4323	28.765	16.66	27.872	3.64675	5.283	5.242	1.087	2.975	36.2	2.67	0.546	4.89	9.86e-07	0.00178
AC007681.1	11.5657	1.984	11.399	21.314	71.4562	49.524	89.107	50.024	97.17	22	-2.7	0.554	-4.88	1.07e-06	0.00178
IGF2BP3	26.0743	42.651	17.537	18.035	97.693	101.029	84.913	141.372	63.458	45.4	-1.89	0.393	-4.8	1.59e-06	0.00245
MUCL1	199.899	144.816	225.345	229.536	37.8672	33.016	58.705	14.137	45.611	27.8	2.4	0.502	4.78	1.73e-06	0.00249
RASSF4	20.1077	14.878	30.689	14.756	74.85	79.239	73.382	56.549	90.23	294	-1.86	0.397	-4.7	2.62e-06	0.00355
DCHS2	10.6783	12.895	4.384	14.756	93.278	34.997	97.493	142.46	98.162	23.1	-3.16	0.674	-4.69	2.79e-06	0.00355
GDF15	81.4077	96.214	44.718	103.291	21.6992	14.527	20.966	19.575	31.729	36	1.91	0.426	4.48	7.38e-06	0.00799
SAA2	7.792	8.927	7.891	6.558	143.531	173.665	269.416	46.762	84.28	50.9	-4.2	0.935	-4.49	7.28e-06	0.00799
NQO1	6005.35	4300.84	6406.12	7309.09	1640.02	2329.62	1376.43	1443.08	1410.95	1030	1.87	0.416	4.5	6.67e-06	0.00799
CYP1B1-AS1	81.8483	72.408	40.334	132.803	9.6845	2.641	2.097	3.262	30.738	21.5	3.08	0.694	4.45	8.7e-06	0.00897
MB21D2	71.6493	104.149	27.182	83.617	15.9593	20.47	14.676	21.75	6.941	123	2.15	0.489	4.4	1.08e-05	0.0106
HCAR3	4.30867	1.984	4.384	6.558	28.6092	31.695	28.304	32.624	21.814	440	-2.81	0.645	-4.35	1.35e-05	0.0127
C5AR2	31.7563	44.635	9.645	40.989	5.57925	1.321	7.338	8.7	4.958	293	2.56	0.595	4.3	1.74e-05	0.0157
HLA-F	61.316	49.595	86.806	47.547	180.118	217.246	189.744	114.185	199.298	536	-1.54	0.36	-4.29	1.82e-05	0.0158
FTH1	5073.32	3189.92	5906.33	6123.7	2196.59	2155.95	2281.13	2780.68	1568.61	6880	1.21	0.284	4.25	2.11e-05	0.0169
SAA1	2.84667	0	5.261	3.279	66.8003	113.575	88.058	23.924	41.644	18.8	-4.55	1.07	-4.26	2.06e-05	0.0169
MAP2K6	120.058	121.011	122.756	116.408	264.38	282.618	278.851	340.38	155.671	183	-1.14	0.274	-4.15	3.3e-05	0.0255
HCP5	140.724	134.897	169.228	118.047	375.61	499.203	363.764	257.732	381.741	721	-1.41	0.348	-4.07	4.77e-05	0.0356
SLC7A11	709.452	699.284	494.532	934.54	120.989	110.934	104.831	173.996	94.196	235	2.55	0.629	4.06	4.98e-05	0.0359
MAN1A1	348.967	295.584	346.348	404.968	171.359	189.512	125.797	205.533	164.595	2420	1.02	0.254	4.02	5.92e-05	0.0388
C3	270.869	322.365	365.638	124.605	1843.86	2552.8	2101.87	640.524	2080.24	450	-2.77	0.688	-4.02	5.79e-05	0.0388
AL033397.1	1667.28	495.946	1594.08	2911.83	35.7578	21.791	53.464	15.225	52.551	170	5.54	1.38	4.02	5.87e-05	0.0388
CLIP4	1021.38	905.597	882.968	1275.57	514.852	594.95	470.692	486.102	507.666	1530	0.986	0.246	4	6.32e-05	0.0403
AKR1C2	2530.89	1550.33	2340.26	3702.09	361.719	431.851	384.731	277.307	352.986	501	2.81	0.704	3.99	6.64e-05	0.0407
AKR1C3	950.973	783.594	797.038	1272.29	294.069	340.726	283.044	227.283	325.223	488	1.69	0.425	3.98	6.76e-05	0.0407
RDH10	5117.23	8002.58	2832.16	4516.94	1866.77	2761.47	1264.26	2008.57	1432.77	1530	1.45	0.37	3.93	8.48e-05	0.0486
SFRP2	17.5803	17.854	7.015	27.872	0.54375	0	0	2.175	0	3.8	5.2	1.32	3.93	8.54e-05	0.0486
1Sorted by padj

## Sheet: Compare OM CRS Lower
Supplementary Table 7F: Comparisons of DEGs between OM, CRS, and Lower1,2
Gene	Occurrences	Group
CR1	3	OM_CRS_Lower
SAA1	3	OM_CRS_Lower
RDH10	2	CRS_Lower
SAA2	2	CRS_Lower
SLC7A11	2	CRS_Lower
ABCA1	2	OM_CRS
BPIFA2	2	OM_CRS
BTG3	2	OM_CRS
C15orf48	2	OM_CRS
CDC20B	2	OM_CRS
CDKN2B	2	OM_CRS
CERS3	2	OM_CRS
CFI	2	OM_CRS
CP	2	OM_CRS
CPA4	2	OM_CRS
CTSV	2	OM_CRS
CXCL6	2	OM_CRS
ELOVL6	2	OM_CRS
EPS8	2	OM_CRS
FAM110C	2	OM_CRS
FAM83A	2	OM_CRS
HCLS1	2	OM_CRS
IL1RN	2	OM_CRS
KYNU	2	OM_CRS
MMP7	2	OM_CRS
NCCRP1	2	OM_CRS
OLFM4	2	OM_CRS
PALM	2	OM_CRS
PLEKHG4B	2	OM_CRS
PMAIP1	2	OM_CRS
PNPLA8	2	OM_CRS
RAD51D	2	OM_CRS
S100A8	2	OM_CRS
S100A9	2	OM_CRS
SAA2-SAA4	2	OM_CRS
SERINC5	2	OM_CRS
SERPINB4	2	OM_CRS
SERPINB8	2	OM_CRS
SLC16A3	2	OM_CRS
SLC16A7	2	OM_CRS
SLC6A14	2	OM_CRS
SPRR1A	2	OM_CRS
SPRR1B	2	OM_CRS
SPRR2D	2	OM_CRS
SPRR2E	2	OM_CRS
TFPI	2	OM_CRS
TMEM178B	2	OM_CRS
AKR1C2	2	OM_Lower
C3	2	OM_Lower
CDK18	2	OM_Lower
FTH1	2	OM_Lower
GDF15	2	OM_Lower
HLA-F	2	OM_Lower
IGF2BP3	2	OM_Lower
LEO1	2	OM_Lower
MAN1A1	2	OM_Lower
MUCL1	2	OM_Lower
NQO1	2	OM_Lower
PPP1R12B	2	OM_Lower
RASSF4	2	OM_Lower
SIK1B	2	OM_Lower
1Comparisons were made between the lists of DEGs, with NTM and COPD combined into a single "Lower" category.
2Sorted by Occurrences (descending), Group, Gene
